# Supplementary material for: Development of a versatile enrichment analysis tool reveals associations between the maternal brain and mental health disorders, including autism
Source: BMC Neurosci. 2013 Nov 19;14:147. doi: 10.1186/1471-2202-14-147 (PMC3840590; doi:10.1186/1471-2202-14-147)
Supplement: Additional file 3 — MSET Folder containing MSET script and associated files. [file 1471-2202-14-147-S3.zip]

Archive with 11 entries (11 files):
- MSET/annotation key for HUGO and MGI.tsv
- MSET/autism DISEASES MGI.txt
- MSET/autism HUGE phenopedia MGI.txt
- MSET/autism malacards MGI.txt
- MSET/hugo to mgi.R
- MSET/LICENSE.txt
- MSET/mgi to hugo.R
- MSET/MSET Manual.pdf
- MSET/mset.R
- MSET/NOTICE.txt
- MSET/postpartum LS expression data MGI.txt
