# Supplementary material for: Development of a versatile enrichment analysis tool reveals associations between the maternal brain and mental health disorders, including autism
Source: BMC Neurosci. 2013 Nov 19;14:147. doi: 10.1186/1471-2202-14-147 (PMC3840590; doi:10.1186/1471-2202-14-147)
Supplement: Additional file 3 — MSET Folder containing MSET script and associated files. [file 1471-2202-14-147-S3.zip › MSET/annotation key for HUGO and MGI.tsv]

MGI_GENE_ID	HUGO_GENE_ID	MOUSE_REFSEQ_RNA	HUMAN_REFSEQ_RNA
A1bg	A1BG	NM_001081067	NM_130786
A1cf	A1CF	XM_129159	NM_001198818,NM_001198819,NM_001198820,NM_014576,NM_138932,NM_138933
A2m	A2M	NM_175628	NM_000014
Gm7298	A2ML1	XM_987710	NM_144670
A3galt2	A3GALT2P	XM_144044	NM_001080438
A4galt	A4GALT	NM_001004150,NM_001170954	NM_017436
A4gnt	A4GNT	XM_286168	NM_016161
Aaas	AAAS	NM_153416	NM_001173466,NM_015665
Aacs	AACS	NM_030210	NM_023928
Aadac	AADAC	NM_023383	NM_001086
Aadacl2	AADACL2	XM_986184	NM_207365
Aadacl3	AADACL3	XM_144109	NM_001103169,NM_001103170
Gm13177	AADACL4	NM_001081248	NM_001013630
Aadat	AADAT	NM_011834	NM_016228,NM_182662
1110018J18Rik	AAED1	NM_025370	NM_153698
Aagab	AAGAB	NM_025857	NM_024666
Aak1	AAK1	NM_001040106,NM_177762	NM_014911
1810020D17Rik	AAMDC	NM_001177945,NM_001177946,NM_001177947,NM_183251	NM_024684
Aamp	AAMP	NM_001190444,NM_146110	NM_001087
Aanat	AANAT	NM_009591	NM_001088,NM_001166579
Aar2	AAR2	NM_001164818,NM_026661	NM_015511
Aard	AARD	NM_175503	NM_001025357
Aars	AARS	NM_146217	NM_001605
Aars2	AARS2	NM_198608	NM_020745
Aasdh	AASDH	NM_173765	NM_181806
Aasdhppt	AASDHPPT	NM_026276	NM_015423
Aass	AASS	NM_013930	NM_005763
Aatf	AATF	NM_019816	NM_012138
Aatk	AATK	NM_001198785,NM_001198787,NM_007377	NM_001080395,NM_004920
Abat	ABAT	NM_001170978,NM_172961	NM_000663,NM_001127448,NM_020686
Abca1	ABCA1	NM_013454	NM_005502
Abca12	ABCA12	NM_175210,XM_136692	NM_015657,NM_173076
Abca13	ABCA13	NM_178259	NM_152701
Abca17	ABCA17P	NM_001031621
Abca2	ABCA2	NM_007379	NM_001606,NM_212533
Abca3	ABCA3	NM_001039581,NM_013855	NM_001089
Abca4	ABCA4	NM_007378	NM_000350
Abca5	ABCA5	NM_147219	NM_018672,NM_172232
Abca6	ABCA6	NM_001166556,NM_001166557,NM_147218	NM_080284,NM_172346
Abca7	ABCA7	NM_013850	NM_019112,NM_033308
Abca8b	ABCA8	NM_013851	NM_007168
Abca9	ABCA9	NM_147220	NM_080283,NM_172386
Abcb1a	ABCB1	NM_011076	NM_000927
Abcb10	ABCB10	NM_019552	NM_012089
Abcb11	ABCB11	NM_021022	NM_003742
Abcb4	ABCB4	NM_008830	NM_000443,NM_018849,NM_018850
Abcb5	ABCB5	NM_029961	NM_001163941,NM_001163942,NM_001163993,NM_178559
Abcb6	ABCB6	NM_023732	NM_005689
Abcb7	ABCB7	NM_009592	NM_004299
Abcb8	ABCB8	NM_029020	NM_007188
Abcb9	ABCB9	NM_019875	NM_001243013,NM_001243014,NM_019624,NM_019625,NM_203444,NM_203445
Abcc1	ABCC1	NM_008576	NM_004996,NM_019862,NM_019898,NM_019899,NM_019900,NM_019901,NM_019902
Abcc10	ABCC10	NM_145140,NM_170680	NM_001198934,NM_033450
Abcc12	ABCC12	NM_172912	NM_033226,NM_145187,NM_145188,NM_145189,NM_145190
Abcc2	ABCC2	NM_013806	NM_000392
Abcc3	ABCC3	XM_358306	NM_001144070,NM_003786,NM_020037,NM_020038
Abcc4	ABCC4	NM_001033336,NM_001163675,NM_001163676	NM_001105515,NM_005845
Abcc5	ABCC5	NM_013790,NM_176839	NM_001023587,NM_005688
Abcc6	ABCC6	NM_018795	NM_001079528,NM_001171
Abcc8	ABCC8	XM_284300	NM_000352
Abcc9	ABCC9	NM_001044720,NM_011511,NM_021041,NM_021042,NM_021043	NM_005691,NM_020297,NM_020298
Abcd1	ABCD1	NM_007435	NM_000033
Abcd2	ABCD2	NM_011994	NM_005164
Abcd3	ABCD3	NM_008991	NM_001122674,NM_002858
Abcd4	ABCD4	NM_008992	NM_005050,NM_020324,NM_020325,NM_020326
Abce1	ABCE1	NM_015751	NM_001040876,NM_002940
Abcf1	ABCF1	NM_013854	NM_001025091,NM_001090
Abcf2	ABCF2	NM_001190443,NM_013853	NM_005692,NM_007189
Abcf3	ABCF3	NM_013852	NM_018358
Abcg1	ABCG1	NM_009593	NM_004915,NM_016818,NM_207174,NM_207627,NM_207628,NM_207629,NM_207630
Abcg2	ABCG2	NM_011920	NM_001257386,NM_004827
Abcg4	ABCG4	NM_138955	NM_001142505,NM_022169
Abcg5	ABCG5	NM_031884	NM_022436
Abcg8	ABCG8	NM_026180	NM_022437
Abhd1	ABHD1	NM_021304	NM_032604,NM_152870
Abhd10	ABHD10	NM_172511	NM_018394
Abhd11	ABHD11	NM_001190437,NM_145215	NM_001145363,NM_001145364,NM_148912,NM_148913,NM_148914,NM_148916
Abhd12	ABHD12	NM_024465	NM_001042472,NM_015600
Abhd12b	ABHD12B	NM_001195033,XM_286429	NM_001206673,NM_181533,NM_181814
Abhd13	ABHD13	NM_026868,XM_133990	NM_032859
Abhd14a	ABHD14A	NM_001110271,NM_001110272,NM_145919	NM_015407
Abhd14b	ABHD14B	NM_029631	NM_001146314,NM_001254753,NM_032750
Abhd15	ABHD15	NM_026185	NM_198147
Abhd16a	ABHD16A	NM_178592	NM_001177515,NM_021160
Abhd16b	ABHD16B	NM_183181	NM_080622
Abhd2	ABHD2	NM_018811	NM_007011,NM_152924
Abhd3	ABHD3	NM_134130	NM_138340
Abhd4	ABHD4	NM_001205181,NM_134076	NM_022060
Abhd5	ABHD5	NM_026179	NM_016006
Abhd6	ABHD6	NM_025341	NM_020676
Abhd8	ABHD8	NM_022419	NM_024527
Abi1	ABI1	NM_001077190,NM_001077192,NM_001077193,NM_007380,NM_145994	NM_001012750,NM_001012751,NM_001012752,NM_001178116,NM_001178119,NM_001178120,NM_001178121,NM_001178122,NM_001178123,NM_001178124,NM_001178125,NM_005470
Abi2	ABI2	NM_001198570,NM_001198571,NM_198127	NM_005759
Abi3	ABI3	NM_001163464,NM_025659	NM_001135186,NM_016428
Abi3bp	ABI3BP	NM_001014399,NM_001014422,NM_001014423,NM_001014424,NM_178790	NM_015429
Abl1	ABL1	NM_001112703,NM_009594	NM_005157,NM_007313
Abl2	ABL2	NM_001136104,NM_009595	NM_001136000,NM_001136001,NM_001168236,NM_001168237,NM_001168238,NM_001168239,NM_005158,NM_007314
Ablim1	ABLIM1	NM_001103177,NM_001103178,NM_178688	NM_001003407,NM_001003408,NM_002313,NM_006720
Ablim2	ABLIM2	NM_001177696,NM_001177697,NM_001177698,NM_001177699,NM_001177700,NM_177678	NM_001130083,NM_001130084,NM_001130085,NM_001130086,NM_001130087,NM_001130088,NM_032432
Ablim3	ABLIM3	NM_001164491,NM_198649	NM_014945
Abo	ABO	NM_030718	NM_020469
Abp1	ABP1	NM_001161621,NM_001161622,NM_029638	NM_001091
Abr	ABR	NM_198018,NM_198894,NM_198895	NM_001092,NM_001159746,NM_001256847,NM_021962
Abra	ABRA	NM_175456	NM_139166
3110003A17Rik	ABRACL	NM_028440,XM_125510	NM_021243
Abt1	ABT1	NM_013924	NM_013375
Abtb1	ABTB1	NM_030251	NM_032548,NM_172027,NM_172028
Abtb2	ABTB2	NM_178890	NM_145804
Acaa1a	ACAA1	NM_130864	NM_001130410,NM_001607
Acaa2	ACAA2	NM_177470	NM_006111
Acaca	ACACA	NM_133360,XM_282972	NM_000664,NM_198834,NM_198835,NM_198836,NM_198837,NM_198838,NM_198839
Acacb	ACACB	NM_133904	NM_001093
Acad10	ACAD10	NM_028037	NM_001136538,NM_001136542,NM_025247
Acad11	ACAD11	NM_175324	NM_032169
Acad8	ACAD8	NM_025862	NM_014384
Acad9	ACAD9	NM_172678	NM_014049
Acadl	ACADL	NM_007381	NM_001608
Acadm	ACADM	NM_007382	NM_000016,NM_001127328
Acads	ACADS	NM_007383	NM_000017
Acadsb	ACADSB	NM_025826	NM_001609
Acadvl	ACADVL	NM_017366	NM_000018,NM_001033859,NM_001270447,NM_001270448
Acan	ACAN	NM_007424	NM_001135,NM_013227
Acap1	ACAP1	NM_153788	NM_014716
Acap2	ACAP2	NM_030138	NM_012287
Acap3	ACAP3	NM_207223	NM_030649
Acat1	ACAT1	NM_144784	NM_000019
Acat2	ACAT2	NM_009338	NM_005891
Acbd3	ACBD3	NM_133225	NM_022735
Acbd4	ACBD4	NM_001081495,NM_025988	NM_001135704,NM_001135705,NM_001135706,NM_001135707,NM_024722
Acbd5	ACBD5	NM_001102436,NM_001102437,NM_001102438,NM_028793	NM_001042473,NM_001271512,NM_145698
Acbd6	ACBD6	NM_001145781,NM_026683,NM_028250	NM_032360
Acbd7	ACBD7	NM_030063	NM_001039844
Accs	ACCS	NM_183220	NM_001127219,NM_032592
Accsl	ACCSL	XM_355373	NM_001031854
Acd	ACD	NM_001012638	NM_001082486,NM_001082487,NM_022914
Ace	ACE	NM_009598,NM_207624	NM_000789,NM_001178057,NM_152830,NM_152831
Ace2	ACE2	NM_001130513,NM_027286	NM_021804
Acer1	ACER1	NM_175731	NM_133492
Acer2	ACER2	NM_139306	NM_001010887
Acer3	ACER3	NM_025408	NM_018367
Ache	ACHE	NM_009599	NM_000665,NM_015831
Acin1	ACIN1	NM_001085472,NM_001085473,NM_001242605,NM_001242606,NM_019567,NM_023190	NM_001164814,NM_001164815,NM_001164816,NM_001164817,NM_014977
Acly	ACLY	NM_001199296,NM_134037	NM_001096,NM_198830
Acmsd	ACMSD	NM_001033041	NM_138326
Acn9	ACN9	XM_355744	NM_020186
Aco1	ACO1	NM_007386	NM_002197
Aco2	ACO2	NM_080633	NM_001098
Acot3	ACOT1	NM_134246	NM_001037161
Acot11	ACOT11	NM_025590	NM_015547,NM_147161
Acot12	ACOT12	NM_028790	NM_130767
Acot13	ACOT13	NM_025790	NM_001160094,NM_018473
Acot2	ACOT2	NM_134188	NM_006821
Acot4	ACOT4	NM_134247	NM_152331
Acot6	ACOT6	XM_126946	NM_001037162
Acot7	ACOT7	NM_001146057,NM_001146058,NM_133348	NM_007274,NM_181862,NM_181863,NM_181864,NM_181865,NM_181866
Acot8	ACOT8	NM_133240	NM_005469,NM_183385,NM_183386
Acot9	ACOT9	NM_019736	NM_001033583,NM_001037171
Acox1	ACOX1	NM_015729	NM_001185039,NM_004035,NM_007292
Acox2	ACOX2	NM_001161667,NM_053115	NM_003500
Acox3	ACOX3	NM_030721	NM_001101667,NM_003501
Acoxl	ACOXL	NM_028765	NM_001105516,NM_001142807,NM_001142808,NM_018308
Acp1	ACP1	NM_001110239,NM_021330	NM_001040649,NM_004300,NM_007099,NM_177554
Acp2	ACP2	NM_007387	NM_001131064,NM_001610
Acp5	ACP5	NM_001102404,NM_001102405,NM_007388	NM_001111034,NM_001111035,NM_001111036,NM_001611
Acp6	ACP6	NM_019800	NM_016361
Acpl2	ACPL2	NM_153420	NM_001037172,NM_152282
Acpp	ACPP	NM_019807,NM_207668	NM_001099,NM_001134194
Acpt	ACPT	XM_621786	NM_033068,NM_080789,NM_080790,NM_080791
Acr	ACR	NM_001205049,NM_013455	NM_001097
Acrbp	ACRBP	NM_001127340,NM_016845	NM_032489
Acrv1	ACRV1	NM_007391	NM_001612,NM_020069,NM_020107,NM_020108,NM_020109,NM_020110,NM_020111,NM_020112,NM_020113,NM_020114,NM_020115
Acsbg1	ACSBG1	NM_053178	NM_001199377,NM_015162
Acsbg2	ACSBG2	NM_001039114	NM_030924
Acsf2	ACSF2	NM_153807	NM_025149
Acsf3	ACSF3	NM_144932	NM_001127214,NM_001243279,NM_174917
Acsl1	ACSL1	NM_007981	NM_001995
Acsl3	ACSL3	NM_001033606,NM_001136222,XM_129894	NM_004457,NM_203372
Acsl4	ACSL4	NM_001033600,NM_019477,NM_207625	NM_004458,NM_022977
Acsl5	ACSL5	NM_027976	NM_016234,NM_203379,NM_203380
Acsl6	ACSL6	NM_001033597,NM_001033598,NM_001033599,NM_144823	NM_001009185,NM_001205247,NM_001205248,NM_001205250,NM_001205251,NM_015256
Acsm1	ACSM1	NM_054094	NM_052956
Acsm2	ACSM2A	NM_001177977,NM_001177978,NM_146197	NM_001010845
Acsm3	ACSM3	NM_016870,NM_212441,NM_212442	NM_005622,NM_202000
Acsm4	ACSM4	NM_178414	NM_001080454
Acsm5	ACSM5	NM_178758	NM_017888
Acss1	ACSS1	NM_080575	NM_001252675,NM_001252676,NM_001252677,NM_032501
Acss2	ACSS2	NM_019811	NM_001076552,NM_001242393,NM_018677,NM_139274
Acss3	ACSS3	NM_001142804,NM_198636	NM_024560
Acta1	ACTA1	NM_009606	NM_001100
Acta2	ACTA2	NM_007392	NM_001141945,NM_001613
Actb	ACTB	NM_007393	NM_001101
Actbl2	ACTBL2	NM_175497	NM_001017992
Actc1	ACTC1	NM_009608	NM_005159
Actg1	ACTG1	NM_009609	NM_001199954,NM_001614
Actg2	ACTG2	NM_009610	NM_001199893,NM_001615
1700007I08Rik	ACTL10	NM_001171640	NM_001024675
Actl6a	ACTL6A	NM_019673	NM_004301,NM_177989,NM_178042
Actl6b	ACTL6B	NM_031404	NM_016188
Actl7a	ACTL7A	NM_009611	NM_006687
Actl7b	ACTL7B	NM_025271	NM_006686
Gm16385	ACTL8		NM_030812
Actl9	ACTL9	NM_183282	NM_178525
Actn1	ACTN1	NM_134156	NM_001102,NM_001130004,NM_001130005
Actn2	ACTN2	NM_033268	NM_001103
Actn3	ACTN3	NM_013456	NM_001104,NM_001258371
Actn4	ACTN4	NM_021895	NM_004924
Actr10	ACTR10	NM_019785	NM_018477
Actr1a	ACTR1A	NM_016860	NM_005736
Actr1b	ACTR1B	NM_146107	NM_005735
Actr2	ACTR2	NM_146243	NM_001005386,NM_005722
Actr3	ACTR3	NM_001205385,NM_001205386,NM_023735	NM_005721
Actr3b	ACTR3B	XM_355580	NM_001040135,NM_020445
Actr5	ACTR5	NM_175419	NM_024855
Actr6	ACTR6	NM_025914	NM_022496
Actr8	ACTR8	NM_027493	NM_022899
Actrt1	ACTRT1	NM_028514	NM_138289
Actrt2	ACTRT2	NM_028513	NM_080431
Arpm1	ACTRT3	XM_130839	NM_032487
Acvr1	ACVR1	NM_001110204,NM_001110205,NM_007394	NM_001105,NM_001111067
Acvr1b	ACVR1B	NM_007395	NM_004302,NM_020327,NM_020328
Acvr1c	ACVR1C	NM_001111030,XM_194020	NM_001111031,NM_001111032,NM_001111033,NM_145259
Acvr2a	ACVR2A	NM_007396	NM_001616
Acvr2b	ACVR2B	NM_007397	NM_001106
Acvrl1	ACVRL1	NM_009612	NM_000020,NM_001077401
Acy1	ACY1	NM_025371	NM_000666,NM_001198895,NM_001198896,NM_001198897,NM_001198898
Acy3	ACY3	NM_027857	NM_080658
Acyp1	ACYP1	NM_025421	NM_001107,NM_203488
Acyp2	ACYP2	NM_029344	NM_138448
Ada	ADA	NM_007398	NM_000022
Adad1	ADAD1	NM_009350	NM_001159285,NM_001159295,NM_139243
Adad2	ADAD2	NM_029428	NM_001145400,NM_139174
Adal	ADAL	NM_029475	NM_001012969,NM_001159280
Adam10	ADAM10	NM_007399	NM_001110
Adam11	ADAM11	NM_001110778,NM_009613	NM_002390
Adam12	ADAM12	NM_007400	NM_003474,NM_021641
Adam15	ADAM15	NM_001037722,NM_009614	NM_001261464,NM_001261465,NM_001261466,NM_003815,NM_207191,NM_207194,NM_207195,NM_207196,NM_207197
Adam17	ADAM17	NM_009615	NM_003183
Adam18	ADAM18	NM_010084	NM_001190956,NM_014237
Adam19	ADAM19	NM_009616	NM_023038,NM_033274
Adam2	ADAM2	NM_009618	NM_001464
Adam20	ADAM20	NM_001009548	NM_003814
Adam21	ADAM21	NM_020330	NM_003813
Adam22	ADAM22	NM_001007220,NM_001007221,NM_001098225	NM_004194,NM_016351,NM_021721,NM_021722,NM_021723
Adam23	ADAM23	NM_001177600,NM_011780	NM_003812
Adam24	ADAM24P	NM_010086
Adam28	ADAM28	NM_001048175,NM_010082,NM_176991,NM_183366	NM_014265,NM_021777
Adam29	ADAM29	NM_175939	NM_001130703,NM_001130704,NM_001130705,NM_014269
Adam30	ADAM30	NM_027665	NM_021794
Adam32	ADAM32	NM_153397	NM_145004
Adam33	ADAM33	NM_001163529,NM_033615	NM_025220,NM_153202
Adam3	ADAM3A	NM_009619
Adam5	ADAM5	NM_007401	NM_001040073
Adam7	ADAM7	NM_007402	NM_003817
Adam8	ADAM8	NM_007403	NM_001109,NM_001164489,NM_001164490
Adam9	ADAM9	NM_001270996,NM_007404	NM_001005845,NM_003816
Adamdec1	ADAMDEC1	NM_021475	NM_001145271,NM_001145272,NM_014479
Adamts1	ADAMTS1	NM_009621	NM_006988
Adamts10	ADAMTS10	NM_172619	NM_030957
Adamts12	ADAMTS12	NM_175501	NM_030955
Adamts13	ADAMTS13	XM_205053	NM_139025,NM_139026,NM_139027,NM_139028
Adamts14	ADAMTS14	XM_137117	NM_080722,NM_139155
Adamts15	ADAMTS15	XM_134720	NM_139055
Adamts16	ADAMTS16	NM_172053	NM_139056
Adamts17	ADAMTS17	NM_001033877	NM_139057
Adamts18	ADAMTS18	NM_172466	NM_139054,NM_199355
Adamts19	ADAMTS19	NM_175506	NM_133638
Adamts2	ADAMTS2	NM_175643	NM_014244,NM_021599
Adamts20	ADAMTS20	NM_001164785,NM_001164786,NM_177431	NM_025003,NM_175851
Adamts3	ADAMTS3	NM_001081401,NM_177872	NM_014243
Adamts4	ADAMTS4	NM_172845	NM_005099
Adamts5	ADAMTS5	NM_011782	NM_007038
Adamts6	ADAMTS6	NM_001081020,NM_175496	NM_197941
Adamts7	ADAMTS7	NM_001003911	NM_014272
Adamts8	ADAMTS8	NM_013906	NM_007037
Adamts9	ADAMTS9	NM_175314	NM_182920
Adamtsl1	ADAMTSL1	NM_029967,NM_172542	NM_001040272,NM_052866,NM_139238,NM_139264
Adamtsl2	ADAMTSL2	NM_029981	NM_001145320,NM_014694
Adamtsl3	ADAMTSL3	NM_001190374	NM_207517
Adamtsl4	ADAMTSL4	NM_144899	NM_019032,NM_025008
Adamtsl5	ADAMTSL5	NM_001113548,NM_025629	NM_213604
Adap1	ADAP1	NM_172723	NM_006869
Adap2	ADAP2	NM_172133	NM_018404
Adar	ADAR	NM_001038587,NM_001146296,NM_019655	NM_001025107,NM_001111,NM_001193495,NM_015840,NM_015841
Adarb1	ADARB1	NM_001024837,NM_001024838,NM_001024839,NM_001024840,NM_130895	NM_001033049,NM_001112,NM_001160230,NM_015833,NM_015834
Adarb2	ADARB2	NM_052977	NM_018702
Adat1	ADAT1	NM_013925	NM_012091
Adat2	ADAT2	NM_025748	NM_182503
Adat3	ADAT3	NM_001100606	NM_138422
Adc	ADC	NM_172875	NM_052998
Adck1	ADCK1	NM_028105	NM_001142545,NM_020421
Adck2	ADCK2	NM_178873	NM_052853
Adck3	ADCK3	NM_001163290,NM_023341	NM_020247
Adck4	ADCK4	NM_133770	NM_001142555,NM_024876
Adck5	ADCK5	NM_172960	NM_174922
Adcy1	ADCY1	NM_009622	NM_021116
Adcy10	ADCY10	NM_173029	NM_001167749,NM_018417
Adcy2	ADCY2	NM_153534	NM_020546
Adcy3	ADCY3	NM_001159536,NM_001159537,NM_138305	NM_004036
Adcy4	ADCY4	NM_080435	NM_001198568,NM_001198592,NM_139247
Adcy5	ADCY5	NM_001012765	NM_001199642,NM_183357
Adcy6	ADCY6	NM_007405	NM_015270,NM_020983
Adcy7	ADCY7	NM_001037723,NM_001037724,NM_001109756,NM_007406	NM_001114
Adcy8	ADCY8	NM_009623	NM_001115
Adcy9	ADCY9	NM_009624	NM_001116
Adcyap1	ADCYAP1	NM_009625	NM_001099733,NM_001117
Adcyap1r1	ADCYAP1R1	NM_001025372,NM_007407	NM_001118,NM_001199635,NM_001199636,NM_001199637
Add1	ADD1	NM_001024458,NM_001102444,NM_013457	NM_001119,NM_014189,NM_014190,NM_176801
Add2	ADD2	NM_013458	NM_001185054,NM_001185055,NM_001617,NM_017482,NM_017483,NM_017484,NM_017485,NM_017486,NM_017487,NM_017488
Add3	ADD3	NM_001164099,NM_001164100,NM_001164101,NM_013758	NM_001121,NM_016824,NM_019903
9130014G24Rik	ADGB	NM_001127353,NM_172547	NM_024694
Adh1	ADH1C	NM_007409	NM_000669
Adh4	ADH4	NM_011996	NM_000670
Adh5	ADH5	NM_007410	NM_000671
Adh6a	ADH6	XM_131202	NM_000672,NM_001102470
Adh7	ADH7	NM_009626	NM_000673,NM_001166504
Adhfe1	ADHFE1	NM_175236	NM_144650
Adi1	ADI1	NM_134052	NM_018269
Adig	ADIG	NM_145635	NM_001018082,NM_174906
Adipoq	ADIPOQ	NM_009605	NM_001177800,NM_004797
Adipor1	ADIPOR1	NM_028320	NM_001127687,NM_015999
Adipor2	ADIPOR2	NM_197985	NM_024551
Adk	ADK	NM_001243041,NM_134079	NM_001123,NM_001202449,NM_001202450,NM_006721
Adm	ADM	NM_009627	NM_001124
Adm2	ADM2	NM_182928	NM_001253845,NM_024866
Adnp	ADNP	NM_009628	NM_015339,NM_181442
Adnp2	ADNP2	XM_140497	NM_014913
Ado	ADO	XM_137138	NM_032804
Adora1	ADORA1	NM_001008533,NM_001039510,NM_009629	NM_000674,NM_001048230
Adora2a	ADORA2A	NM_009630	NM_000675
Adora2b	ADORA2B	NM_007413	NM_000676
Adora3	ADORA3	NM_001174169,NM_009631,XM_355417	NM_000677,NM_001081976,NM_020683
Adpgk	ADPGK	NM_028121	NM_031284
Adprh	ADPRH	NM_007414	NM_001125
Adprhl1	ADPRHL1	NM_172750	NM_138430,NM_199162
Adprhl2	ADPRHL2	NM_133883	NM_017825
Adprm	ADPRM	NM_025510	NM_020233
Adra1a	ADRA1A	NM_013461	NM_000680,NM_033302,NM_033303,NM_033304
Adra1b	ADRA1B	NM_007416	NM_000679
Adra1d	ADRA1D	NM_013460	NM_000678
Adra2a	ADRA2A	NM_007417	NM_000681
Adra2b	ADRA2B	NM_009633	NM_000682
Adra2c	ADRA2C	NM_007418	NM_000683
Adrb1	ADRB1	NM_007419	NM_000684
Adrb2	ADRB2	NM_007420	NM_000024
Adrb3	ADRB3	NM_013462	NM_000025
Adrbk1	ADRBK1	NM_130863	NM_001619
Adrbk2	ADRBK2	NM_001035531,NM_177078	NM_005160
Adrm1	ADRM1	NM_019822	NM_007002,NM_175573
Adsl	ADSL	NM_009634	NM_000026,NM_001123378
Adss	ADSS	NM_007422	NM_001126
Adssl1	ADSSL1	NM_007421	NM_152328,NM_199165
9530008L14Rik	ADTRP	NM_001145875,NM_175417	NM_001143948,NM_032744
Aebp1	AEBP1	NM_009636	NM_001129
Aebp2	AEBP2	NM_001005605,NM_009637,NM_178803	NM_001114176,NM_001267043,NM_153207
Aen	AEN	NM_001162939,NM_026531	NM_022767
Aes	AES	NM_010347	NM_001130,NM_198969,NM_198970
Afap1	AFAP1	NM_027373	NM_001134647,NM_021638,NM_198595
Afap1l1	AFAP1L1	NM_178928	NM_001146337,NM_152406
Afap1l2	AFAP1L2	NM_001177796,NM_001177797,NM_146102	NM_001001936,NM_032550
Aff1	AFF1	NM_001080798,NM_133919	NM_001166693,NM_005935
Aff2	AFF2	NM_008032	NM_001169122,NM_001169123,NM_001169124,NM_001169125,NM_001170628,NM_002025
Aff3	AFF3	NM_010678	NM_001025108,NM_002285
Aff4	AFF4	NM_033565	NM_014423
Afg3l1	AFG3L1P	NM_054070	NM_001031805,NM_001132
Afg3l2	AFG3L2	NM_027130	NM_006796
Afm	AFM	NM_145146	NM_001133
Afmid	AFMID	NM_027827	NM_001010982,NM_001145526
Afp	AFP	NM_007423	NM_001134
Aftph	AFTPH	NM_001252503,NM_181411	NM_001002243,NM_017657,NM_203437
Aga	AGA	NM_001205054,XM_134151	NM_000027,NM_001171988
Agap1	AGAP1	NM_001037136,NM_178119	NM_001037131,NM_001244888,NM_014914
Agap2	AGAP2	NM_001033263	NM_001122772,NM_014770
Agap3	AGAP3	NM_001256431,NM_139153	NM_001042535,NM_031946
Agbl1	AGBL1	NM_001199224,NM_172902	NM_152336
Agbl2	AGBL2	NM_178755	NM_024783
Agbl3	AGBL3	NM_178630	NM_178563
Agbl4	AGBL4	NM_001048189,NM_030231	NM_032785
Agbl5	AGBL5	NM_001048190,NM_001048191,NM_001048192,NM_174849	NM_001035507,NM_021831
Ager	AGER	NM_001271422,NM_001271423,NM_001271424,NM_007425	NM_001136,NM_001206929,NM_001206932,NM_001206934,NM_001206936,NM_001206940,NM_001206954,NM_001206966,NM_172197
Agfg1	AGFG1	NM_010472	NM_001135187,NM_001135188,NM_001135189,NM_004504
Agfg2	AGFG2	NM_145566,NM_178162	NM_006076
Aggf1	AGGF1	NM_025630	NM_018046
Agk	AGK	NM_023538	NM_018238
Agl	AGL	NM_001081326,XM_131166	NM_000028,NM_000642,NM_000643,NM_000644,NM_000645,NM_000646
Agmat	AGMAT	NM_001081408,XM_131722	NM_024758
Agmo	AGMO	NM_178767	NM_001004320
Agpat1	AGPAT1	NM_001163379,NM_018862	NM_006411,NM_032741
Agpat2	AGPAT2	NM_026212	NM_001012727,NM_006412
Agpat3	AGPAT3	NM_053014	NM_001037553,NM_020132
Agpat4	AGPAT4	NM_026644	NM_001012733,NM_001012734,NM_020133
Agpat5	AGPAT5	NM_026792	NM_018361
Agpat6	AGPAT6	NM_018743	NM_178819
Agpat9	AGPAT9	NM_172715	NM_001256421,NM_001256422,NM_032717
Agphd1	AGPHD1	NM_177351	NM_001013619,NM_001083612
Agps	AGPS	NM_172666	NM_003659
Agr2	AGR2	NM_011783	NM_006408
Agr3	AGR3	XM_354667	NM_176813
Agrn	AGRN	NM_021604	NM_198576
Agrp	AGRP	NM_007427	NM_001138
Agt	AGT	NM_007428	NM_000029
Agtpbp1	AGTPBP1	NM_001048008,NM_023328	NM_015239
Agtr1b	AGTR1	NM_175086	NM_000685,NM_004835,NM_009585,NM_031850,NM_032049
Agtr2	AGTR2	NM_007429	NM_000686
Agtrap	AGTRAP	NM_009642	NM_001040194,NM_001040195,NM_001040196,NM_001040197,NM_020350
Agxt	AGXT	NM_016702	NM_000030
Agxt2	AGXT2	XM_193784	NM_031900
Agxt2l1	AGXT2L1	NM_001163587,NM_027907	NM_001146590,NM_001146627,NM_031279
Agxt2l2	AGXT2L2	NM_028398	NM_032921,NM_153373
Ahctf1	AHCTF1	NM_026375	NM_015446
Ahcy	AHCY	NM_016661	NM_000687,NM_001161766
Ahcyl1	AHCYL1	NM_145542	NM_001242673,NM_001242674,NM_001242675,NM_001242676,NM_006621
Ahcyl2	AHCYL2	NM_001171000,NM_001171001,NM_021414	NM_001130720,NM_001130722,NM_001130723,NM_015328
Ahdc1	AHDC1	NM_146155	NM_001029882
Ahi1	AHI1	NM_001177776,NM_026203	NM_001134830,NM_001134831,NM_001134832,NM_017651
Ahnak	AHNAK	NM_001039959,NM_009643,NM_175108	NM_001620,NM_024060
Ahr	AHR	NM_013464	NM_001621
Ahrr	AHRR	NM_009644	NM_001242412,NM_020731
Ahsa1	AHSA1	NM_146036	NM_012111
Ahsg	AHSG	NM_013465	NM_001622
Ahsp	AHSP	NM_133245	NM_016633
Aicda	AICDA	NM_009645	NM_020661
Aida	AIDA	NM_145626,NM_181732	NM_022831
Aif1	AIF1	NM_019467	NM_001623,NM_004847,NM_032955
Aif1l	AIF1L	NM_145144	NM_001002260,NM_001185095,NM_001185096,NM_031426
Aifm1	AIFM1	NM_012019	NM_001130846,NM_001130847,NM_004208,NM_145812,NM_145813
Aifm2	AIFM2	NM_001039194,NM_153779,NM_178058	NM_001198696,NM_032797
Aifm3	AIFM3	NM_175178	NM_001018060,NM_001146288,NM_144704
Aig1	AIG1	NM_025446	NM_016108
Aim1	AIM1	NM_172393	NM_001624
Aim1l	AIM1L	NM_001162970	NM_001039775,NM_017977
Aim2	AIM2	XM_357160	NM_004833
Aimp1	AIMP1	NM_007926	NM_001142415,NM_001142416,NM_004757
Aimp2	AIMP2	NM_001172146,NM_146165	NM_006303
Aip	AIP	NM_016666	NM_003977
Aipl1	AIPL1	NM_053245	NM_001033054,NM_001033055,NM_014336
Aire	AIRE	NM_001271549,NM_001271550,NM_001271551,NM_001271552,NM_001271553,NM_001271554,NM_001271555,NM_001271556,NM_001271557,NM_001271558,NM_001271559,NM_009646	NM_000383,NM_000658,NM_000659
Airn	AIRN
Ajap1	AJAP1	NM_001099299,XM_149565	NM_001042478,NM_018836
Jub	AJUBA	NM_010590	NM_032876,NM_198086
Ak1	AK1	NM_001198790,NM_001198791,NM_001198792,NM_021515	NM_000476
Ak2	AK2	NM_001033966,NM_016895	NM_001199199,NM_001625,NM_013411
Ak3	AK3	NM_021299	NM_001199852,NM_001199853,NM_001199854,NM_001199855,NM_001199856,NM_016282
Ak4	AK4	NM_001177602,NM_001177604,NM_001177605,NM_009647	NM_001005353,NM_013410,NM_203464
Ak5	AK5	NM_001081277	NM_012093,NM_174858
Ak7	AK7	NM_030187	NM_152327
Ak8	AK8	XM_130050	NM_152572
Akap1	AKAP1	NM_001042541,NM_009648	NM_001242902,NM_001242903,NM_003488,NM_139275
Akap10	AKAP10	NM_019921	NM_007202
Akap11	AKAP11	NM_001164503,XM_127854	NM_016248,NM_144490
Akap12	AKAP12	NM_031185	NM_005100,NM_144497
Akap13	AKAP13	NM_029332	NM_001270546,NM_006738,NM_007200,NM_144767
Akap14	AKAP14	NM_001033785	NM_001008534,NM_001008535,NM_178813
Akap2	AKAP2	NM_001035532,NM_001035533,NM_009649	NM_001004065,NM_001136562,NM_001198656
Akap3	AKAP3	NM_009650	NM_006422
Akap4	AKAP4	NM_001042542,NM_009651	NM_003886,NM_139289
Akap5	AKAP5	XM_138063	NM_004857
Akap6	AKAP6	NM_198111	NM_004274
Akap7	AKAP7	NM_018747	NM_004842,NM_016377,NM_138633
Akap8	AKAP8	NM_019774	NM_005858
Akap8l	AKAP8L	NM_017476	NM_014371
Akap9	AKAP9	NM_194462	NM_005751,NM_147166,NM_147171,NM_147185
Akd1	AKD1	XM_003084819,XM_003085672,XM_137065	NM_001001706,NM_001145128,NM_145025,NM_173559
Akip1	AKIP1	NM_020616	NM_001206645,NM_001206646,NM_001206647,NM_001206648,NM_020642,NM_182901
Akirin1	AKIRIN1	NM_023423	NM_001136275,NM_024595
Akirin2	AKIRIN2	NM_001007589,NM_026019	NM_018064
Akna	AKNA	NM_001045514	NM_030767
Aknad1	AKNAD1	NM_177859	NM_152763
Akr1a1	AKR1A1	NM_021473	NM_001202413,NM_001202414,NM_006066,NM_153326
Akr1b3	AKR1B1	NM_009658	NM_001628
Akr1b8	AKR1B10	NM_008012	NM_020299
Akr1c6	AKR1C1	NM_030611	NM_001353
Akr1c21	AKR1C2	NM_029901	NM_001135241,NM_001354,NM_205845
Akr1c18	AKR1C3	NM_134066	NM_001253908,NM_001253909,NM_003739
Akr1d1	AKR1D1	NM_145364	NM_001190906,NM_001190907,NM_005989
Akr1e1	AKR1E2	NM_018859	NM_001040177,NM_001271021,NM_001271025,NM_031436
Akr7a5	AKR7A2	NM_025337	NM_003689
Akt1	AKT1	NM_001165894,NM_009652	NM_001014431,NM_001014432,NM_005163
Akt1s1	AKT1S1	NM_001253920,NM_026270	NM_001098632,NM_001098633,NM_032375
Akt2	AKT2	NM_001110208,NM_007434	NM_001243027,NM_001243028,NM_001626
Akt3	AKT3	NM_011785	NM_001206729,NM_005465,NM_181690
Aktip	AKTIP	NM_010241	NM_001012398,NM_022476
Alad	ALAD	NM_008525	NM_000031,NM_001003945
Alas1	ALAS1	NM_020559	NM_000688,NM_199166
Alas2	ALAS2	NM_001102446,NM_009653	NM_000032,NM_001037967,NM_001037968,NM_001037969
Alb	ALB	NM_009654	NM_000477
Alcam	ALCAM	NM_009655	NM_001243280,NM_001243281,NM_001243283,NM_001627
Aldh16a1	ALDH16A1	NM_145954	NM_001145396,NM_153329
Aldh18a1	ALDH18A1	NM_019698,NM_153554	NM_001017423,NM_002860
Aldh1a1	ALDH1A1	NM_013467	NM_000689
Aldh1a2	ALDH1A2	NM_009022	NM_001206897,NM_003888,NM_170696,NM_170697
Aldh1a3	ALDH1A3	NM_053080	NM_000693
Aldh1b1	ALDH1B1	NM_028270	NM_000692
Aldh1l1	ALDH1L1	NM_027406	NM_001270364,NM_001270365,NM_012190
Aldh1l2	ALDH1L2	NM_153543	NM_001034173
Aldh2	ALDH2	NM_009656	NM_000690,NM_001204889
Aldh3a1	ALDH3A1	NM_001112725,NM_007436	NM_000691,NM_001135167,NM_001135168
Aldh3a2	ALDH3A2	NM_007437	NM_000382,NM_001031806
Aldh3b1	ALDH3B1	NM_026316	NM_000694,NM_001030010,NM_001161473
Aldh3b2	ALDH3B2	NM_001177438,XM_003946414	NM_000695,NM_001031615
Aldh4a1	ALDH4A1	NM_175438	NM_001161504,NM_003748,NM_170726
Aldh5a1	ALDH5A1	NM_172532	NM_001080,NM_170740
Aldh6a1	ALDH6A1	NM_134042	NM_005589
Aldh7a1	ALDH7A1	NM_001127338,NM_138600	NM_001182,NM_001201377,NM_001202404
Aldh8a1	ALDH8A1	NM_178713	NM_001193480,NM_022568,NM_170771
Aldh9a1	ALDH9A1	NM_019993	NM_000696
Aldoa	ALDOA	NM_001177307,NM_001177308,NM_007438	NM_000034,NM_001127617,NM_001243175,NM_001243177,NM_184041,NM_184043
Aldoart2	ALDOAP2
Aldob	ALDOB	NM_144903	NM_000035
Aldoc	ALDOC	XM_126120	NM_005165
Alg1	ALG1	NM_145362	NM_019109
Alg10b	ALG10	XM_354869	NM_032834
Alg11	ALG11	NM_001243161,NM_183142	NM_001004127
Alg12	ALG12	NM_001142357,NM_145477	NM_024105
Alg13	ALG13	NM_026247	NM_001039210,NM_001099922,NM_001168385,NM_001257230,NM_001257231,NM_001257234,NM_001257235,NM_001257237,NM_001257239,NM_001257240,NM_001257241,NM_018466
Alg14	ALG14	NM_024178	NM_144988
Alg2	ALG2	NM_019998	NM_033087,NM_197973
Alg3	ALG3	NM_145939	NM_001006940,NM_001006941,NM_005787
Alg5	ALG5	NM_025442	NM_001142364,NM_013338
Alg6	ALG6	NM_001081264	NM_013339
Alg8	ALG8	NM_199035	NM_001007027,NM_001007028,NM_024079
Alg9	ALG9	NM_133981	NM_001077690,NM_001077691,NM_001077692,NM_024740
Alk	ALK	NM_007439	NM_004304
Alkbh1	ALKBH1	NM_001102565	NM_001039506,NM_006020
Alkbh2	ALKBH2	NM_175016	NM_001001655,NM_001145374,NM_001145375,NM_001205179,NM_001205180
Alkbh3	ALKBH3	NM_026944	NM_139178
Alkbh4	ALKBH4	XM_132400	NM_017621
Alkbh5	ALKBH5	NM_172943	NM_017758
Alkbh6	ALKBH6	NM_198027	NM_032878,NM_198867
Alkbh7	ALKBH7	NM_025538,NM_027372	NM_032306
Alkbh8	ALKBH8	XM_134612	NM_138775
Allc	ALLC	NM_053156	NM_018436,NM_199232
Alms1	ALMS1	NM_145223	NM_015120
Alox12	ALOX12	NM_007440	NM_000697
Alox12b	ALOX12B	NM_009659	NM_001139
Alox12e	ALOX12P2	NM_145684
Alox15	ALOX15	NM_009660	NM_001140
Alox8	ALOX15B	NM_009661	NM_001039130,NM_001039131,NM_001141
Alox5	ALOX5	XM_132832	NM_000698,NM_001256153,NM_001256154
Alox5ap	ALOX5AP	NM_009663	NM_001204406,NM_001629
Aloxe3	ALOXE3	NM_011786	NM_001165960,NM_021628
Alpi	ALPI	XM_129951	NM_001631
Alpk1	ALPK1	NM_027808,XM_131194	NM_001102406,NM_001253884,NM_025144
Alpk2	ALPK2	NM_001037294	NM_052947
Alpk3	ALPK3	NM_054085	NM_020778
Alpl	ALPL	NM_007431	NM_000478,NM_001127501,NM_001177520
Alppl2	ALPP	NM_007433	NM_001632
Als2	ALS2	NM_001159948,NM_028717,NM_146109	NM_001135745,NM_020919
Als2cl	ALS2CL	NM_001146059,NM_001146060,NM_146228	NM_001190707,NM_147129,NM_182775
Als2cr11	ALS2CR11	NM_175200,XM_129817	NM_001168216,NM_001168217,NM_001168221,NM_152525
Als2cr12	ALS2CR12	NM_175370	NM_001127391,NM_139163
Carf	ALS2CR8	NM_139150	NM_001104586,NM_024744
Alx1	ALX1	NM_172553	NM_006982
Alx3	ALX3	NM_007441	NM_006492
Alx4	ALX4	NM_007442	NM_021926
Alyref	ALYREF	NM_011568	NM_005782
Amacr	AMACR	NM_008537	NM_001167595,NM_001167596,NM_001167597,NM_001167598,NM_014324,NM_203382
Ambn	AMBN	NM_009664	NM_016519
Ambp	AMBP	NM_007443	NM_001633
Ambra1	AMBRA1	NM_001080754,NM_172669	NM_001267782,NM_001267783,NM_017749
Amd1	AMD1	NM_009665	NM_001033059,NM_001634
Amdhd1	AMDHD1	XM_125854	NM_152435
Amdhd2	AMDHD2	NM_172935	NM_001145815,NM_015944
Amelx	AMELX	NM_001081978,NM_009666	NM_001142,NM_182680,NM_182681
Amfr	AMFR	NM_011787	NM_001144,NM_138958
Amh	AMH	NM_007445	NM_000479
Amhr2	AMHR2	NM_144547	NM_001164690,NM_001164691,NM_020547
Amica1	AMICA1	XM_194453	NM_001098526,NM_153206
Amigo1	AMIGO1	NM_001004293,NM_146137	NM_020703
Amigo2	AMIGO2	NM_001164563,NM_001164602,NM_178114	NM_001143668,NM_181847
Amigo3	AMIGO3	NM_177275	NM_198722
Ammecr1	AMMECR1	NM_019496	NM_001025580,NM_001171689,NM_015365
Ammecr1l	AMMECR1L	NM_001242430,NM_153515	NM_001199140,NM_031445
Amn	AMN	NM_033603	NM_030943
Amn1	AMN1	NM_001113424,XM_132975	NM_001113402
Amot	AMOT	NM_153319	NM_001113490,NM_133265
Amotl1	AMOTL1	NM_001081395	NM_130847
Amotl2	AMOTL2	NM_019764	NM_016201
Ampd1	AMPD1	XM_131103	NM_000036,NM_001172626
Ampd2	AMPD2	NM_028779	NM_001257360,NM_001257361,NM_004037,NM_139156,NM_203404
Ampd3	AMPD3	NM_009667	NM_000480,NM_001025389,NM_001025390,NM_001172430,NM_001172431
Amph	AMPH	NM_175007	NM_001635,NM_139316
Amt	AMT	NM_001013814	NM_000481,NM_001164710,NM_001164711,NM_001164712
Amtn	AMTN	XM_284166	NM_212557
Amy1	AMY1A	NM_001110505,NM_007446	NM_001008221,NM_004038
Amy2a5	AMY2A	NM_001042711,XM_003689349	NM_000699
Amz1	AMZ1	NM_173405	NM_133463
Amz2	AMZ2		NM_001033569,NM_001033570,NM_001033571,NM_001033572,NM_001033574,NM_016627
Anapc1	ANAPC1	NM_008569	NM_022662
Anapc10	ANAPC10	NM_026904	NM_001256706,NM_001256707,NM_001256708,NM_001256709,NM_001256710,NM_001256711,NM_001256712,NM_014885
Anapc11	ANAPC11	NM_001038230,NM_025389	NM_001002244,NM_001002245,NM_001002246,NM_001002247,NM_001002248,NM_001002249,NM_016476
Anapc13	ANAPC13	NM_181394	NM_001242374,NM_001242375,NM_015391
3200002M19Rik	ANAPC15	NM_027532	NM_014042
Anapc16	ANAPC16	NM_025514	NM_001242546,NM_001242547,NM_001242548,NM_173473
Anapc2	ANAPC2	NM_175300	NM_013366
Anapc4	ANAPC4	NM_024213	NM_013367
Anapc5	ANAPC5	NM_001042491,NM_021505	NM_001137559,NM_016237
Anapc7	ANAPC7	NM_019805	NM_001137664,NM_016238
Ang	ANG	NM_001161731,NM_007447	NM_001097577,NM_001145
Angel1	ANGEL1	NM_144524	NM_015305
Angel2	ANGEL2	NM_001199020,NM_021421	NM_144567
Angpt1	ANGPT1	NM_009640	NM_001146,NM_001199859,NM_139290
Angpt2	ANGPT2	NM_007426	NM_001118887,NM_001118888,NM_001147
Angpt4	ANGPT4	NM_009641	NM_015985
Angptl1	ANGPTL1	NM_028333	NM_004673
Angptl2	ANGPTL2	NM_011923	NM_012098
Angptl3	ANGPTL3	NM_013913	NM_014495
Angptl4	ANGPTL4	NM_020581	NM_001039667,NM_016109,NM_139314
Angptl6	ANGPTL6	NM_145154	NM_031917
Angptl7	ANGPTL7	NM_001039554	NM_021146
Ank1	ANK1	NM_001110783,NM_031158	NM_000037,NM_001142445,NM_001142446,NM_020475,NM_020476,NM_020477,NM_020478,NM_020479,NM_020480,NM_020481
Ank2	ANK2	NM_001034168,NM_178655	NM_001127493,NM_001148,NM_020977
Ank3	ANK3	NM_009670,NM_146005,NM_170687,NM_170688,NM_170689,NM_170690,NM_170728,NM_170729,NM_170730	NM_001149,NM_001204403,NM_001204404,NM_020987
Ankar	ANKAR	NM_176980	NM_144708
Ankdd1a	ANKDD1A	XM_357954,XM_917864	NM_182703
Ankdd1b	ANKDD1B	NM_001042714,XM_197073	NM_001271529
Ankfn1	ANKFN1	XM_356556	NM_153228
Ankfy1	ANKFY1	NM_009671	NM_001257999,NM_016376,NM_020740
Ank	ANKH	NM_020332	NM_054027
Ankhd1	ANKHD1	NM_175375	NM_001197030,NM_017747,NM_017978,NM_024668
Maskbp3	ANKHD1-EIF4EBP3		NM_020690
Ankib1	ANKIB1	XM_110575	NM_019004
Ankk1	ANKK1	NM_172922	NM_178510
Ankle1	ANKLE1	NM_172756	NM_152363
Ankle2	ANKLE2	NM_001253814,NM_027922	NM_015114
Ankmy2	ANKMY2	NM_146033,NM_178910	NM_020319
Ankra2	ANKRA2	NM_001271388,NM_001271389,NM_001271390,NM_001271391,NM_001271392,NM_023472	NM_023039
Ankrd1	ANKRD1	NM_013468	NM_014391
Ankrd10	ANKRD10	NM_001167967,NM_133971	NM_017664
Ankrd11	ANKRD11	NM_001081379,XM_134514	NM_001256182,NM_001256183,NM_013275
Ankrd12	ANKRD12	NM_001025572	NM_001083625,NM_001204056,NM_015208
Ankrd13a	ANKRD13A	NM_026718	NM_033121
Ankrd13b	ANKRD13B	NM_172945	NM_152345
Ankrd13c	ANKRD13C	NM_001013806	NM_030816
Ankrd13d	ANKRD13D	NM_026720	NM_207354
Ankrd16	ANKRD16	NM_177268	NM_001009941,NM_001009942,NM_001009943,NM_019046
Ankrd17	ANKRD17	NM_030886,NM_198010	NM_032217,NM_198889
Ankrd2	ANKRD2	NM_020033	NM_001129981,NM_020349
Ankrd22	ANKRD22	NM_024204	NM_144590
Ankrd23	ANKRD23	NM_153502	NM_144994
Ankrd24	ANKRD24	NM_027480	NM_133475
Ankrd26	ANKRD26	NM_001081112	NM_001256053,NM_014915
Ankrd27	ANKRD27	NM_145633,NM_178263	NM_032139
Ankrd28	ANKRD28	NM_001024604	NM_001195098,NM_001195099,NM_015199
Ankrd29	ANKRD29	XM_129028	NM_173505
Ankrd31	ANKRD31	XM_127483,XM_913173	NM_001164443
Ankrd32	ANKRD32	NM_134071	NM_032290
Ankrd33	ANKRD33	NM_144790	NM_001130015,NM_182608
Ankrd33b	ANKRD33B	NM_001164441,NM_026153,NM_027496	NM_001164440
Ankrd34a	ANKRD34A	NM_001024851	NM_001039888
Ankrd34b	ANKRD34B	NM_175455	NM_001004441
Ankrd34c	ANKRD34C	XM_284530	NM_001146341
Ankrd35	ANKRD35	NM_001081139	NM_144698
Ankrd37	ANKRD37	NM_001039562	NM_181726
Ankrd39	ANKRD39	XM_129827	NM_016466
Ankrd40	ANKRD40	NM_027799,NM_146024	NM_052855
Ankrd42	ANKRD42	NM_028665	NM_182603
Ankrd44	ANKRD44	NM_001081433	NM_001195144,NM_153697
Ankrd45	ANKRD45	XM_355251	NM_198493
Ankrd46	ANKRD46	NM_175134	NM_001270377,NM_001270378,NM_001270379,NM_198401
Ankrd49	ANKRD49	NM_019683	NM_017704
Ankrd5	ANKRD5	NM_175667	NM_022096,NM_198798
Ankrd52	ANKRD52	NM_172790	NM_173595
Ankrd53	ANKRD53	XM_144855	NM_001115116,NM_024933
Ankrd54	ANKRD54	NM_144849	NM_138797
Ankrd55	ANKRD55	NM_001168403,NM_001168404,NM_001168405,NM_029898	NM_001039935,NM_024669
Ankrd6	ANKRD6	NM_001012450,NM_001012451,NM_080471	NM_001242809,NM_001242811,NM_001242813,NM_001242814,NM_014942
Ankrd60	ANKRD60	NM_001199955,NM_027303	NM_080674
Ankrd61	ANKRD61	NM_025732
Gm1337	ANKRD63	XM_357250	NM_001190479
E230028L10Rik	ANKRD65	XM_003086419,XM_112066,XM_144122	NM_001145210,NM_001243535,NM_001243536
Ankrd7	ANKRD7	NM_001167757,XM_133002	NM_001077708,NM_019644
Ankrd9	ANKRD9	NM_175207	NM_152326
Anks1	ANKS1A	NM_181413	NM_015245
Anks1b	ANKS1B	NM_001128086,NM_001177396,NM_001177397,NM_001177398,NM_181398	NM_001204065,NM_001204066,NM_001204067,NM_001204068,NM_001204069,NM_001204070,NM_001204079,NM_001204080,NM_001204081,NM_020140,NM_152788,NM_181670
Anks3	ANKS3	NM_028301	NM_001242929,NM_133450
Anks4b	ANKS4B	NM_028085	NM_145865
Anks6	ANKS6	XM_194140	NM_173551
Gm410	ANKUB1	XM_143246	NM_001144960
Ankzf1	ANKZF1	NM_001267620,NM_026187	NM_001042410,NM_018089
Anln	ANLN	NM_028390	NM_018685
Ano1	ANO1	NM_001242349,NM_178642	NM_018043
Ano10	ANO10	NM_133979	NM_001204831,NM_001204832,NM_001204833,NM_001204834,NM_018075
Ano2	ANO2	NM_153589	NM_020373
Ano3	ANO3	NM_001081556,NM_001128103	NM_031418
Ano4	ANO4	NM_178773	NM_178826
Ano5	ANO5	NM_177694	NM_001142649,NM_213599
Ano6	ANO6	NM_001253813,NM_175344	NM_001025356,NM_001142678,NM_001142679,NM_001142680,NM_001204803
Ano7	ANO7	NM_207031	NM_001001666,NM_001001891
Ano8	ANO8	NM_001164679	NM_020959
Ano9	ANO9	NM_178381	NM_001012302
Anp32a	ANP32A	NM_009672	NM_006305
Anp32b	ANP32B	NM_130889	NM_006401
Anp32b-ps1	ANP32BP1
Anp32-ps	ANP32C		NM_012403
Anp32e	ANP32E	NM_001253757,NM_001253758,NM_023210	NM_001136478,NM_001136479,NM_030920
Anpep	ANPEP	NM_008486	NM_001150
Antxr1	ANTXR1	NM_054041	NM_018153,NM_032208,NM_053034
Antxr2	ANTXR2	NM_133738	NM_001145794,NM_058172
Antxrl	ANTXRL	NM_172808
Anxa1	ANXA1	NM_010730	NM_000700
Anxa10	ANXA10	NM_001136089,NM_011922	NM_007193
Anxa11	ANXA11	NM_013469	NM_001157,NM_145868,NM_145869
Anxa13	ANXA13	NM_027211	NM_001003954,NM_004306
Anxa2	ANXA2	NM_007585	NM_001002857,NM_001002858,NM_001136015,NM_004039
Anxa3	ANXA3	NM_013470	NM_005139
Anxa4	ANXA4	NM_013471	NM_001153
Anxa5	ANXA5	NM_009673	NM_001154
Anxa6	ANXA6	NM_001110211,NM_013472	NM_001155,NM_001193544,NM_004033
Anxa7	ANXA7	NM_001110794,NM_009674	NM_001156,NM_004034
Anxa8	ANXA8L2	NM_013473	NM_001039801,NM_001630
Anxa9	ANXA9	NM_001085383,NM_023628	NM_003568
Aoah	AOAH	NM_012054	NM_001177506,NM_001177507,NM_001637
Aoc2	AOC2	NM_178932	NM_001158,NM_009590
Aoc3	AOC3	NM_009675	NM_003734
Aox1	AOX1	NM_009676	NM_001159
Aox3l1	AOX2P	NM_001008419
Ap1ar	AP1AR	NM_145964	NM_001128426,NM_018569
Ap1b1	AP1B1	NM_001243043,NM_001243044,NM_007454	NM_001127,NM_001166019,NM_145730
Ap1g1	AP1G1	NM_009677	NM_001030007,NM_001128
Ap1g2	AP1G2	NM_007455	NM_003917,NM_080545
Ap1m1	AP1M1	NM_007456	NM_001130524,NM_032493
Ap1m2	AP1M2	NM_001110300,NM_009678	NM_005498
Ap1s1	AP1S1	NM_007457	NM_001283,NM_057089
Ap1s2	AP1S2	NM_026887	NM_003916
Ap1s3	AP1S3	NM_183027	NM_001039569,NM_178814
Ap2a1	AP2A1	NM_001077264,NM_007458	NM_014203,NM_130787
Ap2a2	AP2A2	NM_007459	NM_001242837,NM_012305
Ap2b1	AP2B1	NM_001035854,NM_027915	NM_001030006,NM_001282
Ap2m1	AP2M1	NM_009679	NM_001025205,NM_004068
Ap2s1	AP2S1	NM_198613	NM_004069,NM_021575
Ap3b1	AP3B1	NM_009680	NM_003664
Ap3b2	AP3B2	NM_146192,XM_358374	NM_004644
Ap3d1	AP3D1	NM_007460	NM_001077523,NM_001261826,NM_003938
Ap3m1	AP3M1	NM_018829	NM_012095,NM_207012
Ap3m2	AP3M2	NM_001122820,NM_029505	NM_001134296,NM_006803
Ap3s1	AP3S1	NM_009681	NM_001002924,NM_001284
Ap3s2	AP3S2	NM_009682	NM_005829
Ap4b1	AP4B1	NM_001163552,NM_001163553,NM_026193	NM_001253852,NM_001253853,NM_006594
Ap4e1	AP4E1	NM_175550	NM_001252127,NM_007347
Ap4m1	AP4M1	NM_021392	NM_004722
Ap4s1	AP4S1	NM_021710	NM_001128126,NM_001254726,NM_001254727,NM_001254728,NM_001254729,NM_007077
Gm962	AP5B1	XM_355134	NM_138368
Mudeng	AP5M1	NM_144535	NM_018229
2310035K24Rik	AP5S1	NM_027129	NM_001204446,NM_001204447,NM_018347
C330006K01Rik	AP5Z1	NM_172725	NM_014855
Apaf1	APAF1	NM_001042558,NM_009684	NM_001160,NM_013229,NM_181861,NM_181868,NM_181869
Apba1	APBA1	NM_177034	NM_001163
Apba2	APBA2	NM_007461	NM_001130414,NM_005503
Apba3	APBA3	NM_018758	NM_004886
Apbb1	APBB1	NM_001253885,NM_001253886,NM_001253887,NM_009685	NM_001164,NM_001257319,NM_001257320,NM_001257321,NM_001257322,NM_001257323,NM_001257324,NM_001257325,NM_001257326,NM_145689
Apbb1ip	APBB1IP	NM_019456	NM_019043
Apbb2	APBB2	NM_001201413,NM_001201414,NM_001201415,NM_001201416,NM_009686	NM_001166050,NM_001166051,NM_001166052,NM_001166053,NM_001166054,NM_004307,NM_173075
Apbb3	APBB3	NM_146085	NM_006051,NM_133172,NM_133173,NM_133174,NM_133175,NM_133176
Apc	APC	NM_007462	NM_000038,NM_001127510,NM_001127511
Apc2	APC2	NM_011789	NM_005883
Apcdd1	APCDD1	NM_133237	NM_153000
Apcs	APCS	NM_011318	NM_001639
Apeh	APEH	NM_146226	NM_001640
Apex1	APEX1	NM_009687	NM_001244249,NM_001641,NM_080648,NM_080649
Apex2	APEX2	NM_029943	NM_014481
Aph1a	APH1A	NM_146104,NM_146134	NM_001077628,NM_001243771,NM_001243772,NM_016022
Aph1b	APH1B	NM_177583	NM_001145646,NM_031301
Api5	API5	NM_007466	NM_001142930,NM_001142931,NM_001243747,NM_006595
Apip	APIP	NM_019735	NM_015957
Apitd1	APITD1	NM_027263	NM_199294
Aplf	APLF	NM_001170489,NM_024251	NM_173545
Apln	APLN	NM_013912	NM_017413
Aplnr	APLNR	NM_011784	NM_005161
Aplp1	APLP1	NM_007467	NM_001024807,NM_005166
Aplp2	APLP2	NM_001102455,NM_001102456,NM_009691	NM_001142276,NM_001142277,NM_001142278,NM_001243299,NM_001642
Apmap	APMAP	NM_027977	NM_020531
Apoa1	APOA1	NM_009692	NM_000039
Apoa1bp	APOA1BP	NM_144897	NM_144772
Apoa2	APOA2	NM_013474	NM_001643
Apoa4	APOA4	NM_007468	NM_000482
Apoa5	APOA5	NM_080434	NM_001166598,NM_052968
Apob	APOB	NM_009693	NM_000384
Apobec1	APOBEC1	NM_001134391,NM_031159	NM_001644,NM_005889
Apobec2	APOBEC2	NM_009694	NM_006789
Apobec3	APOBEC3B		NM_001270411,NM_004900
Apobec4	APOBEC4	XM_355245	NM_203454
Apobr	APOBR	NM_138310	NM_018690
Apoc1	APOC1	NM_001110009,NM_007469	NM_001645
Apoc2	APOC2	NM_009695	NM_000483
Apoc3	APOC3	NM_023114	NM_000040
Apoc4	APOC4	NM_007385	NM_001646
Apod	APOD	NM_007470	NM_001647
Apoe	APOE	NM_009696	NM_000041
Apof	APOF	NM_133997	NM_001638
Apoh	APOH	NM_013475	NM_000042
Apol8	APOL2	XM_139463	NM_030882,NM_145637
Apol7b	APOL3	NM_001024848	NM_014349,NM_030644,NM_145639,NM_145640,NM_145641,NM_145642
Apol7a	APOL5	NM_001164640,XM_203652	NM_030642
Apol6	APOL6	NM_001163621,NM_028010	NM_030641
Apold1	APOLD1	XM_355823	NM_001130415,NM_030817
Apom	APOM	NM_018816	NM_001256169,NM_019101
Apoo	APOO	NM_001199337,NM_001199338,NM_001199339,NM_026673	NM_024122
Apool	APOOL	NM_026565	NM_198450
2810002N01Rik	APOPT1	NM_001163388,NM_026511	NM_032374
App	APP	NM_001198823,NM_001198824,NM_001198825,NM_001198826,NM_007471	NM_000484,NM_001136016,NM_001136129,NM_001136130,NM_001136131,NM_001204301,NM_001204302,NM_001204303,NM_201413,NM_201414
Appbp2	APPBP2	NM_025825	NM_006380
Appl1	APPL1	NM_145221	NM_012096
Appl2	APPL2	NM_145220	NM_001251904,NM_001251905,NM_018171
Aprt	APRT	NM_009698	NM_000485,NM_001030018
Aptx	APTX	NM_001025444,NM_001025445,NM_025545	NM_001195248,NM_001195249,NM_001195250,NM_001195251,NM_001195252,NM_001195254,NM_017692,NM_175069,NM_175072,NM_175073
Aqp1	AQP1	NM_007472	NM_000385,NM_001185060,NM_001185061,NM_001185062,NM_198098
Aqp11	AQP11	NM_175105	NM_173039
Aqp12	AQP12A	NM_001159658,NM_177587	NM_198998
Aqp2	AQP2	NM_009699	NM_000486
Aqp3	AQP3	NM_016689	NM_004925
Aqp4	AQP4	NM_009700	NM_001650,NM_004028
Aqp5	AQP5	NM_009701	NM_001651
Aqp6	AQP6	NM_175087	NM_001652,NM_053286
Aqp7	AQP7	NM_007473	NM_001170
Aqp8	AQP8	NM_001109045,NM_007474	NM_001169
Aqp9	AQP9	NM_022026	NM_020980
4833403I15Rik	AQPEP	NM_029008,XM_128858	NM_173800
Aqr	AQR	NM_009702	NM_014691
Ar	AR	NM_013476	NM_000044,NM_001011645
Araf	ARAF	NM_001159645,NM_009703	NM_001256196,NM_001256197,NM_001654
Arap1	ARAP1	NM_001040111,NM_001040112,NM_027180,NM_198096	NM_001040118,NM_001135190,NM_015242
Arap2	ARAP2	XM_132099	NM_015230,NM_139182
Arap3	ARAP3	NM_001205336,NM_139206	NM_022481
Arc	ARC	NM_018790	NM_015193
Arcn1	ARCN1	NM_145985	NM_001142281,NM_001655
Areg	AREG	NM_009704	NM_001657
Arf1	ARF1	NM_001130408,NM_007476	NM_001024226,NM_001024227,NM_001024228,NM_001658
Arf3	ARF3	NM_007478	NM_001659
Arf4	ARF4	NM_007479	NM_001660
Arf5	ARF5	NM_007480	NM_001662
Arf6	ARF6	NM_007481	NM_001663
Arfgap1	ARFGAP1	NM_001177706,NM_001177707,NM_001177708,NM_001177709,NM_001177710,NM_145760	NM_018209,NM_175609
Arfgap2	ARFGAP2	NM_001166024,NM_023854	NM_001242832,NM_032389
Arfgap3	ARFGAP3	NM_025445	NM_001142293,NM_014570
Arfgef1	ARFGEF1	NM_001102430	NM_006421
Arfgef2	ARFGEF2	NM_001085495	NM_006420
Arfip1	ARFIP1	NM_001081093	NM_001025593,NM_001025595,NM_014447
Arfip2	ARFIP2	NM_029802	NM_001242854,NM_001242855,NM_001242856,NM_012402
Arfrp1	ARFRP1	NM_001165991,NM_001165992,NM_001165995,NM_029702	NM_001134758,NM_001267544,NM_001267545,NM_001267546,NM_001267547,NM_001267548,NM_001267549,NM_003224
Arg1	ARG1	NM_007482	NM_000045,NM_001244438
Arg2	ARG2	NM_009705	NM_001172
Arglu1	ARGLU1	NM_176849	NM_018011
Arhgap1	ARHGAP1	NM_001145902,NM_146124	NM_004308
Arhgap10	ARHGAP10	NM_030113	NM_024605
Arhgap11a	ARHGAP11A	NM_181416	NM_014783,NM_199357
Arhgap12	ARHGAP12	NM_001039692,NM_029277	NM_001270695,NM_001270696,NM_001270697,NM_001270698,NM_001270699,NM_018287
Arhgap15	ARHGAP15	NM_001025377,NM_153820	NM_018460
Arhgap17	ARHGAP17	NM_001122640,NM_001122641,NM_001122642,NM_001122643,NM_144529	NM_001006634,NM_018054
Arhgap18	ARHGAP18	NM_176837	NM_033515
Arhgap19	ARHGAP19	NM_001163495,XM_129333	NM_001204300,NM_001256423,NM_032900
Arhgap20	ARHGAP20	NM_175535	NM_001258415,NM_001258416,NM_001258417,NM_001258418,NM_020809
Arhgap21	ARHGAP21	NM_001081364,NM_001128084	NM_020824
Arhgap22	ARHGAP22	NM_153800	NM_001256024,NM_001256025,NM_001256026,NM_001256027,NM_021226
Arhgap23	ARHGAP23	NM_021493	NM_001199417,NM_020876
Arhgap24	ARHGAP24	NM_029270,NM_146161	NM_001025616,NM_001042669,NM_031305
Arhgap25	ARHGAP25	NM_001037727,NM_175476	NM_001007231,NM_001166276,NM_001166277,NM_014882
Arhgap26	ARHGAP26	NM_175164	NM_001135608,NM_015071
Arhgap27	ARHGAP27	NM_001205236,NM_133715,NM_183288	NM_001159330,NM_174919,NM_199282
Arhgap28	ARHGAP28	NM_172964	NM_001010000,NM_030672
Arhgap29	ARHGAP29	NM_172525	NM_004815
Arhgap30	ARHGAP30	XM_129550	NM_001025598,NM_181720
Arhgap31	ARHGAP31	NM_020260	NM_020754
Arhgap32	ARHGAP32	NM_001195632,NM_177379	NM_001142685,NM_014715
Arhgap33	ARHGAP33	NM_178252	NM_001172630,NM_052948
Grlf1	ARHGAP35	NM_172739	NM_004491,NM_024342
Arhgap36	ARHGAP36	XM_135854	NM_144967
Arhgap39	ARHGAP39	NM_001168288,NM_198420	NM_025251
Arhgap4	ARHGAP4	NM_001162423,NM_001162424,NM_138630	NM_001164741,NM_001666
Arhgap40	ARHGAP40	NM_001145015	NM_001164431
Arhgap42	ARHGAP42	NM_027823	NM_152432
Arhgap44	ARHGAP44	NM_001099288,NM_175003	NM_014859
Arhgap5	ARHGAP5	NM_009706	NM_001030055,NM_001173
Arhgap6	ARHGAP6	NM_009707,NM_178754	NM_001174,NM_006125,NM_013422,NM_013423,NM_013427
Arhgap8	ARHGAP8	NM_001164627,NM_001164628,NM_001205334,NM_028455	NM_001017526,NM_001198726,NM_181335
Arhgap9	ARHGAP9	NM_146011	NM_001080156,NM_001080157,NM_032496
Arhgdia	ARHGDIA	NM_133796	NM_001185077,NM_001185078,NM_004309
Arhgdib	ARHGDIB	NM_007486	NM_001175
Arhgdig	ARHGDIG	NM_008113	NM_001176
Arhgef1	ARHGEF1	NM_001130150,NM_001130151,NM_001130152,NM_001130153,NM_008488	NM_004706,NM_198977,NM_199002
Arhgef10	ARHGEF10	NM_001037736,NM_172751	NM_014629
Arhgef10l	ARHGEF10L	NM_001112722,NM_001112723,NM_172415	NM_001011722,NM_018125
Arhgef11	ARHGEF11	XM_159702	NM_014784,NM_198236
Arhgef12	ARHGEF12	NM_027144	NM_001198665,NM_015313
Arhgef15	ARHGEF15	NM_177566	NM_025014,NM_173728
Arhgef16	ARHGEF16	XM_149562	NM_014448
Arhgef17	ARHGEF17	XM_133692	NM_014786
Arhgef18	ARHGEF18	NM_133962	NM_001130955,NM_015318
Arhgef19	ARHGEF19	NM_172520	NM_153213
Arhgef2	ARHGEF2	NM_001198911,NM_001198912,NM_001198913,NM_008487	NM_001162383,NM_001162384,NM_004723
Arhgef25	ARHGEF25	NM_001166413,NM_028027	NM_001111270,NM_133483,NM_182947
Arhgef26	ARHGEF26	NM_001081295	NM_001251962,NM_001251963,NM_015595
Rgnef	ARHGEF28	NM_012026	NM_001080479,NM_001177693,NM_001244364
Arhgef3	ARHGEF3	NM_027871	NM_001128615,NM_001128616,NM_019555
Arhgef33	ARHGEF33	NM_001145452,XM_355030	NM_001145451
Arhgef37	ARHGEF37	NM_177828	NM_001001669
Arhgef39	ARHGEF39	XM_131404	NM_032818
Arhgef4	ARHGEF4	NM_183019	NM_015320,NM_032995
Arhgef40	ARHGEF40	NM_001145921,NM_001145922,NM_198249	NM_018071
Arhgef5	ARHGEF5	NM_133674	NM_001002861,NM_005435
Arhgef6	ARHGEF6	NM_152801	NM_004840
Arhgef7	ARHGEF7	NM_001113517,NM_001113518,NM_017402	NM_001113511,NM_001113512,NM_001113513,NM_003899,NM_145735
Arhgef9	ARHGEF9	XM_288123	NM_001173479,NM_001173480,NM_015185
Arid1a	ARID1A	NM_001080819	NM_006015,NM_018450,NM_139135
Arid1b	ARID1B	NM_001085355	NM_017519,NM_020732
Arid2	ARID2	NM_175251	NM_152641
Arid3a	ARID3A	NM_007880	NM_005224
Arid3b	ARID3B	NM_019689	NM_006465
Arid3c	ARID3C	NM_001017362,NM_001252622	NM_001017363
Arid4a	ARID4A	XM_354675	NM_002892,NM_023000,NM_023001
Arid4b	ARID4B	NM_194262,NM_198122	NM_001206794,NM_016374,NM_031371
Arid5a	ARID5A	NM_001172205,NM_001172206,NM_145996	NM_006673,NM_212481
Arid5b	ARID5B	NM_023598	NM_001244638,NM_032199
Arih1	ARIH1	NM_019927	NM_005744
Arih2	ARIH2	NM_011790	NM_006321
Gm10621	ARIH2OS	XM_001475386,XM_001476249	NM_001123040
Arl1	ARL1	NM_025859	NM_001177
Arl10	ARL10	NM_019968	NM_173664
Arl11	ARL11	NM_177337	NM_138450
Arl13a	ARL13A	XM_136037	NM_001012990,NM_001162490,NM_001162491
Arl13b	ARL13B	NM_026577	NM_001174150,NM_001174151,NM_144996,NM_182896
Arl14	ARL14	XM_130919	NM_025047
Arl14ep	ARL14EP	NM_001025102,NM_173750	NM_152316
Arl14epl	ARL14EPL	XM_355058	NM_001195581
Arl15	ARL15	NM_172595	NM_019087
Arl16	ARL16	NM_197995	NM_001040025
Arl2	ARL2	NM_019722	NM_001199745,NM_001667
Arl2bp	ARL2BP	NM_024191,NM_024269	NM_012106
Arl3	ARL3	NM_019718	NM_004311
Arl4a	ARL4A	NM_001039515,NM_007487	NM_001037164,NM_001195396,NM_005738,NM_212460
Arl4c	ARL4C	NM_177305	NM_005737
Arl4d	ARL4D	NM_025404	NM_001661
Arl5a	ARL5A	NM_182994	NM_001037174,NM_012097,NM_177985
Arl5b	ARL5B	NM_029466	NM_178815
Arl5c	ARL5C	NM_207231	NM_001143968
Arl6	ARL6	NM_019665	NM_032146,NM_177976
Arl6ip1	ARL6IP1	NM_019419	NM_015161
Arl6ip4	ARL6IP4	NM_144509	NM_001002251,NM_001002252,NM_016638,NM_018694
Arl6ip5	ARL6IP5	NM_022992	NM_006407
Arl6ip6	ARL6IP6	NM_022989	NM_152522
Arl8a	ARL8A	NM_026823	NM_001256129,NM_138795
Arl8b	ARL8B	NM_026011	NM_018184
Arl9	ARL9	NM_206935	NM_206919
Armc1	ARMC1	NM_028840,XM_003689346	NM_018120
Armc10	ARMC10	NM_026034	NM_001161009,NM_001161010,NM_001161011,NM_001161012,NM_001161013,NM_031905
4930511I11Rik	ARMC12	NM_026290	NM_145028
Armc2	ARMC2	NM_001034858	NM_032131
Armc3	ARMC3	NM_001271563,NM_001271564,NM_001271565,XM_130012	NM_173081
Armc4	ARMC4	NM_001081393	NM_018076
Armc5	ARMC5	NM_146205	NM_001105247,NM_024742
Armc6	ARMC6	NM_133972	NM_001199196,NM_033415
Armc7	ARMC7	NM_177778	NM_024585
Armc8	ARMC8	NM_001166138,NM_028768	NM_001267041,NM_001267042,NM_014154,NM_015396,NM_213654
Armc9	ARMC9	NM_027456,NM_030184	NM_001271466,NM_025139
Armcx1	ARMCX1	NM_001166377,NM_001166378,NM_001166379,NM_001166380,NM_030066	NM_016608
Armcx2	ARMCX2	NM_001166397,NM_001166398,NM_026139	NM_014782,NM_177949
Armcx3	ARMCX3	NM_027870	NM_016607,NM_177947,NM_177948
Armcx5	ARMCX5	NM_001009575	NM_001168478,NM_001168479,NM_001168480,NM_001168482,NM_001168485,NM_022838
Armcx6	ARMCX6	NM_001007578	NM_001009584,NM_001184768,NM_019007
Arnt	ARNT	NM_001037737,NM_009709	NM_001197325,NM_001668,NM_178426,NM_178427
Arnt2	ARNT2	NM_007488	NM_014862
Arntl	ARNTL	NM_001243048,NM_007489	NM_001030272,NM_001030273,NM_001178
Arntl2	ARNTL2	NM_172309	NM_001248002,NM_001248003,NM_001248004,NM_001248005,NM_020183
Arpc1a	ARPC1A	NM_019767	NM_001190996,NM_006409
Arpc1b	ARPC1B	NM_023142	NM_005720
Arpc2	ARPC2	XM_129773	NM_005731,NM_152862
Arpc3	ARPC3	NM_019824	NM_005719
Arpc4	ARPC4	NM_001170485,NM_001170486,NM_026552	NM_001024959,NM_001024960,NM_001198780,NM_005718
Arpc5	ARPC5	NM_026369	NM_001270439,NM_005717
Arpc5l	ARPC5L	NM_028809	NM_030978
Arpp19	ARPP19	NM_001142655,NM_021548	NM_006628
Arpp21	ARPP21	NM_001177615,NM_001177616,NM_001177617,NM_001177618,NM_001177619,NM_001177620,NM_001177623,NM_028755,NM_033264	NM_001025068,NM_001025069,NM_001267616,NM_001267617,NM_001267618,NM_001267619,NM_016300,NM_198399
Arr3	ARR3	NM_133205	NM_004312
Arrb1	ARRB1	NM_177231,NM_178220	NM_004041,NM_020251
Arrb2	ARRB2	NM_001271358,NM_001271359,NM_001271360,NM_145429	NM_001257328,NM_001257329,NM_001257330,NM_001257331,NM_004313,NM_199004
Arrdc1	ARRDC1	NM_001162485,NM_178408	NM_152285
Arrdc2	ARRDC2	NM_027560	NM_001025604,NM_015683
Arrdc3	ARRDC3	NM_001042591	NM_020801
Arrdc4	ARRDC4	NM_001042592,NM_025549	NM_183376
Arrdc5	ARRDC5	XM_128722	NM_001080523
Arsa	ARSA	NM_009713	NM_000487,NM_001085425,NM_001085426,NM_001085427,NM_001085428
Arsb	ARSB	NM_009712	NM_000046,NM_198709
Arsg	ARSG	NM_001166177,NM_028710	NM_001267727,NM_014960
Arsi	ARSI	NM_001038499	NM_001012301
Arsj	ARSJ	NM_173451	NM_024590
Arsk	ARSK	NM_029847	NM_198150
Art1	ART1	NM_009710	NM_004314
Art2a-ps	ART2P	NM_007490
Art3	ART3	NM_181728	NM_001130016,NM_001130017,NM_001179
Art4	ART4	NM_026639	NM_021071
Art5	ART5	NM_007491	NM_001079536,NM_053017
Artn	ARTN	NM_009711	NM_001136215,NM_003976,NM_057090,NM_057091,NM_057160
Arv1	ARV1	NM_026855	NM_022786
Arvcf	ARVCF	NM_033474	NM_001670
Arx	ARX	NM_007492	NM_139058
As3mt	AS3MT	NM_020577	NM_020682
Asah1	ASAH1	NM_019734	NM_001127505,NM_004315,NM_177924
Asah2	ASAH2	NM_018830	NM_001143974,NM_019893
Asap1	ASAP1	NM_010026	NM_001247996,NM_018482
Asap2	ASAP2	NM_001098168,NM_001135192,XM_150333,XM_358146	NM_001135191,NM_003887
Asap3	ASAP3	XM_131741	NM_001143778,NM_017707
Asb1	ASB1	NM_001039126,XM_149066	NM_001040445,NM_016114
Asb10	ASB10	NM_080444	NM_001142459,NM_001142460,NM_080871
Asb11	ASB11	NM_026853	NM_001012428,NM_001201583,NM_080873
Asb12	ASB12	NM_080858	NM_130388
Asb13	ASB13	NM_001267724,NM_178283	NM_024701
Asb14	ASB14	NM_001170748,NM_080856	NM_001142733,NM_130387
Asb15	ASB15	NM_080847	NM_080928
Asb16	ASB16	NM_148953	NM_080863
Asb17	ASB17	NM_025758	NM_080868
Asb18	ASB18	NM_139152	NM_212556
Asb2	ASB2	NM_023049	NM_001202429,NM_016150
Asb3	ASB3	NM_023906	NM_001201965,NM_016115,NM_145863
Asb4	ASB4	NM_023048	NM_016116,NM_145872
Asb5	ASB5	NM_029569	NM_080874
Asb6	ASB6	NM_133346	NM_001202403,NM_017873,NM_177999
Asb7	ASB7	NM_080443,NM_178236	NM_024708,NM_198243
Asb8	ASB8	NM_001170710,NM_001170711,NM_030121	NM_024095
Asb9	ASB9	NM_027027	NM_001031739,NM_001168530,NM_001168531,NM_024087
Ascc1	ASCC1	NM_001199187,NM_026937	NM_001198798,NM_001198799,NM_001198800,NM_015947
Ascc2	ASCC2	NM_029291	NM_001242906,NM_032204
Ascc3	ASCC3	XM_125617	NM_006828,NM_022091
Ascl1	ASCL1	NM_008553	NM_004316
Ascl2	ASCL2	NM_008554	NM_005170
Ascl3	ASCL3	NM_020051	NM_020646
Ascl4	ASCL4	NM_001163614	NM_203436
Ascl5	ASCL5	NM_001270609	NM_001270601
Asf1a	ASF1A	NM_025541	NM_014034
Asf1b	ASF1B	NM_024184	NM_018154
Asgr1	ASGR1	NM_009714	NM_001197216,NM_001671
Asgr2	ASGR2	NM_007493	NM_001181,NM_001201352,NM_080912,NM_080913,NM_080914
Ash1l	ASH1L	NM_138679	NM_018489
Ash2l	ASH2L	NM_001080793,NM_011791	NM_001105214,NM_001261832,NM_004674
Accn2	ASIC1	NM_009597	NM_001095,NM_001256830,NM_020039
Accn1	ASIC2	NM_001034013,NM_007384	NM_001094,NM_183377
Accn3	ASIC3	NM_183000	NM_004769,NM_020321,NM_020322
Accn4	ASIC4	NM_183022	NM_018674,NM_182847
Accn5	ASIC5	NM_021370	NM_017419
a	ASIP	NM_015770	NM_001672
Asl	ASL	NM_133768	NM_000048,NM_001024943,NM_001024944,NM_001024946
Asna1	ASNA1	NM_019652	NM_004317
Asns	ASNS	NM_012055	NM_001178075,NM_001178076,NM_001178077,NM_001673,NM_133436,NM_183356
Asnsd1	ASNSD1	NM_133728	NM_019048
Aspa	ASPA	NM_023113	NM_000049,NM_001128085
Aspdh	ASPDH	NM_026690	NM_001024656,NM_001114598
Aspg	ASPG	XM_203596	NM_001080464
Asph	ASPH	NM_001177849,NM_001177850,NM_001177851,NM_001177852,NM_001177853,NM_001177854,NM_001177855,NM_001177856,NM_023066,NM_133723	NM_001164750,NM_001164751,NM_001164752,NM_001164753,NM_001164754,NM_001164755,NM_001164756,NM_004318,NM_020164,NM_032466,NM_032467,NM_032468
Asphd1	ASPHD1	NM_001039645,XM_133865	NM_181718,NM_198907
Asphd2	ASPHD2	NM_028386	NM_020437
Aspm	ASPM	NM_009791	NM_001206846,NM_018136
Aspn	ASPN	NM_001172481,NM_025711	NM_001193335,NM_017680
Asprv1	ASPRV1	NM_026414	NM_152792
Aspscr1	ASPSCR1	NM_001164224,NM_026877,NM_198223	NM_001251888,NM_024083
Asrgl1	ASRGL1	NM_025610	NM_001083926,NM_025080
Ass1	ASS1	NM_007494	NM_000050,NM_054012
Aste1	ASTE1	NM_001164828,NM_025651	NM_014065
Astl	ASTL	NM_172539	NM_001002036
Astn1	ASTN1	NM_001205204,NM_007495	NM_004319,NM_207108
Astn2	ASTN2	NM_019514,NM_207109	NM_001184734,NM_001184735,NM_014010,NM_198186,NM_198187,NM_198188
Spata30	ASUN	NM_138757	NM_018164
Asxl1	ASXL1	NM_001039939	NM_001164603,NM_015338
Asxl2	ASXL2	NM_001270988,NM_172421	NM_018263
Asxl3	ASXL3	XM_140204	NM_030632
Asz1	ASZ1	NM_023729	NM_130768
Atad1	ATAD1	NM_026487	NM_032810
Atad2	ATAD2	NM_027435,NM_153199	NM_014109
Atad2b	ATAD2B	NM_001099628	NM_001242338,NM_017552
Atad3a	ATAD3A	NM_179203	NM_001170535,NM_001170536,NM_018188
Atad5	ATAD5	XM_111221,XM_282980	NM_024857
Atat1	ATAT1	NM_001142744,NM_001142745,NM_028476	NM_001031722,NM_001190724,NM_001254952,NM_024909
Atcay	ATCAY	NM_178662	NM_033064
Ate1	ATE1	NM_001029895,NM_001136054,NM_001271343,NM_013799	NM_001001976,NM_007041
Atf1	ATF1	NM_007497	NM_005171
Atf2	ATF2	NM_001025093,NM_009715	NM_001256090,NM_001256091,NM_001256092,NM_001256093,NM_001256094,NM_001880
Atf3	ATF3	NM_007498	NM_001030287,NM_001040619,NM_001206484,NM_001206485,NM_001206486,NM_001206488,NM_001674,NM_004024
Atf4	ATF4	NM_009716	NM_001675,NM_182810
Atf5	ATF5	NM_030693	NM_001193646,NM_012068
Atf6	ATF6	NM_001081304,XM_129579	NM_007348
Atf6b	ATF6B	NM_017406	NM_001136153,NM_004381
Atf7	ATF7	NM_146065	NM_001130059,NM_001130060,NM_001206682,NM_001206683,NM_006856
Atf7ip	ATF7IP	NM_019426	NM_018179
Atf7ip2	ATF7IP2	NM_029253,NM_153123	NM_001256160,NM_024997
Atg10	ATG10	NM_025770	NM_001131028,NM_031482
Atg12	ATG12	NM_026217	NM_004707
Atg13	ATG13	NM_145528	NM_001142673,NM_001205119,NM_001205120,NM_001205121,NM_001205122,NM_014741
Atg14	ATG14	NM_172599	NM_014924
Atg16l1	ATG16L1	NM_001205391,NM_001205392,NM_029846	NM_001190266,NM_001190267,NM_017974,NM_030803,NM_198890
Atg16l2	ATG16L2	NM_001111111	NM_033388
Atg2a	ATG2A	NM_194348	NM_015104
Atg2b	ATG2B	NM_029654	NM_018036
Atg3	ATG3	NM_026402	NM_022488
Atg4a	ATG4A	NM_174875	NM_052936,NM_178270,NM_178271
Atg4b	ATG4B	NM_174874	NM_013325,NM_178326
Atg4c	ATG4C	NM_001145967,NM_175029	NM_032852,NM_178221
Atg4d	ATG4D	NM_153583	NM_032885
Atg5	ATG5	NM_053069	NM_004849
Atg7	ATG7	NM_001253717,NM_001253718,NM_028835	NM_001136031,NM_001144912,NM_006395
Atg9a	ATG9A	NM_001003917	NM_001077198,NM_024085
Atg9b	ATG9B	XM_149596	NM_173681
Athl1	ATHL1	NM_145387	NM_025092
Atic	ATIC	NM_026195	NM_004044
Atl1	ATL1	NM_178628	NM_001127713,NM_015915,NM_181598
Atl2	ATL2	NM_019717,NM_178050	NM_001135673,NM_022374
Atl3	ATL3	NM_001163505,NM_146091	NM_015459
Atm	ATM	NM_007499	NM_000051,NM_138292,NM_138293
Atmin	ATMIN	NM_177700	NM_015251
Atn1	ATN1	NM_007881	NM_001007026,NM_001940
Atoh1	ATOH1	NM_007500	NM_005172
Atoh7	ATOH7	NM_016864	NM_145178
Atoh8	ATOH8	NM_153778	NM_032827
Atox1	ATOX1	NM_009720	NM_004045
Atp10a	ATP10A	NM_009728	NM_024490
Atp10b	ATP10B	NM_176999	NM_025153
Atp10d	ATP10D	NM_153389	NM_020453
Atp11a	ATP11A	NM_015804	NM_015205,NM_032189
Atp11b	ATP11B	XM_358349	NM_014616
Atp11c	ATP11C	NM_001037863,XM_135900	NM_001010986,NM_173694
Atp12a	ATP12A	NM_138652	NM_001185085,NM_001676
Atp13a1	ATP13A1	NM_133224	NM_020410
Atp13a2	ATP13A2	NM_001164366,NM_029097	NM_001141973,NM_001141974,NM_022089
Atp13a3	ATP13A3	NM_001128094,NM_001128096,XM_148692,XM_148700,XM_358821	NM_024524
Atp13a4	ATP13A4	NM_001164612,NM_001164613,NM_172613	NM_032279
Atp13a5	ATP13A5	NM_175650	NM_198505
Atp1a1	ATP1A1	NM_144900	NM_000701,NM_001001586,NM_001160233,NM_001160234
Atp1a2	ATP1A2	NM_178405	NM_000702
Atp1a3	ATP1A3	NM_144921	NM_001256213,NM_001256214,NM_152296
Atp1a4	ATP1A4	NM_013734	NM_001001734,NM_144699
Atp1b1	ATP1B1	NM_009721	NM_001001787,NM_001677
Atp1b2	ATP1B2	NM_013415	NM_001678
Atp1b3	ATP1B3	NM_007502	NM_001679
Atp1b4	ATP1B4	NM_133690	NM_001142447,NM_012069
Atp2a1	ATP2A1	NM_007504	NM_004320,NM_173201
Atp2a2	ATP2A2	NM_001110140,NM_009722	NM_001135765,NM_001681,NM_170665
Atp2a3	ATP2A3	NM_001163336,NM_001163337,NM_016745	NM_005173,NM_174953,NM_174954,NM_174955,NM_174956,NM_174957,NM_174958
Atp2b1	ATP2B1	NM_026482	NM_001001323,NM_001682
Atp2b2	ATP2B2	NM_001036684,NM_009723	NM_001001331,NM_001683
Atp2b3	ATP2B3	NM_177236	NM_001001344,NM_021949
Atp2b4	ATP2B4	NM_001167949,XM_355232	NM_001001396,NM_001684
Atp2c1	ATP2C1	NM_001253831,NM_001253834,NM_001253836,NM_175025	NM_001001485,NM_001001486,NM_001001487,NM_001199179,NM_001199180,NM_001199181,NM_001199182,NM_001199183,NM_001199184,NM_001199185,NM_014382
Atp2c2	ATP2C2	NM_026922	NM_014861
Atp4a	ATP4A	NM_018731	NM_000704
Atp4b	ATP4B	NM_009724	NM_000705
Atp5a1	ATP5A1	NM_007505	NM_001001935,NM_001001937,NM_001257334,NM_001257335,NM_004046
Atp5b	ATP5B	NM_016774	NM_001686
Atp5c1	ATP5C1	NM_001112738,NM_020615	NM_001001973,NM_005174
Atp5d	ATP5D	NM_025313	NM_001001975,NM_001687
Atp5e	ATP5E	NM_025983	NM_006886
Atp5f1	ATP5F1	NM_009725	NM_001688
Atp5g1	ATP5G1	NM_001161419,NM_007506	NM_001002027,NM_005175
Atp5g2	ATP5G2	NM_026468	NM_001002031,NM_005176
Atp5g3	ATP5G3	NM_175015	NM_001002258,NM_001190329,NM_001689
Atp5h	ATP5H	NM_027862	NM_001003785,NM_006356
Atp5k	ATP5I	NM_007507	NM_007100
Atp5j	ATP5J	NM_016755	NM_001003696,NM_001003697,NM_001003701,NM_001003703,NM_001685
Atp5j2	ATP5J2	NM_020582	NM_001003713,NM_001003714,NM_001039178,NM_001190353,NM_001190354,NM_004889
Ptcd1	ATP5J2-PTCD1	NM_133735	NM_001198879
Atp5l	ATP5L	NM_013795	NM_006476
Atp5o	ATP5O	NM_138597	NM_001697
Atp5s	ATP5S	NM_026536	NM_001003803,NM_001003805,NM_015684
Atp5sl	ATP5SL	NM_025504	NM_001167867,NM_001167868,NM_001167869,NM_001167870,NM_001167871,NM_018035
mt-Atp6	ATP6
Atp6ap1	ATP6AP1	NM_018794	NM_001183
Atp6ap1l	ATP6AP1L	XM_487300	NM_001017971
Atp6ap2	ATP6AP2	NM_027439	NM_005765
Atp6v0a1	ATP6V0A1	NM_001243049,NM_001243050,NM_001243051,NM_016920	NM_001130020,NM_001130021,NM_005177
Atp6v0a2	ATP6V0A2	NM_011596	NM_012463
Atp6v0a4	ATP6V0A4	NM_080467	NM_020632,NM_130840,NM_130841
Atp6v0b	ATP6V0B	NM_033617	NM_001039457,NM_004047
Atp6v0c	ATP6V0C	NM_009729	NM_001198569,NM_001694
Atp6v0d1	ATP6V0D1	NM_013477	NM_004691
Atp6v0d2	ATP6V0D2	NM_175406	NM_152565
Atp6v0e	ATP6V0E1	NM_025272	NM_003945
Atp6v0e2	ATP6V0E2	NM_133764	NM_001100592,NM_145230
Atp6v1a	ATP6V1A	NM_007508	NM_001690
Atp6v1b1	ATP6V1B1	NM_134157	NM_001692
Atp6v1b2	ATP6V1B2	NM_007509	NM_001693
Atp6v1c1	ATP6V1C1	NM_025494	NM_001007254,NM_001695
Atp6v1c2	ATP6V1C2	NM_001159632,NM_133699	NM_001039362,NM_144583
Atp6v1d	ATP6V1D	NM_023721	NM_015994
Atp6v1e1	ATP6V1E1	NM_007510	NM_001039366,NM_001039367,NM_001696
Atp6v1e2	ATP6V1E2	NM_029121	NM_080653
Atp6v1f	ATP6V1F	NM_025381	NM_001198909,NM_004231
Atp6v1g1	ATP6V1G1	NM_024173	NM_004888
Atp6v1g2	ATP6V1G2	NM_023179	NM_001204078,NM_130463,NM_138282
Atp6v1g3	ATP6V1G3	NM_177397	NM_133262,NM_133326
Atp6v1h	ATP6V1H	NM_133826	NM_015941,NM_213619,NM_213620
Atp7a	ATP7A	NM_001109757,NM_009726	NM_000052
Atp7b	ATP7B	NM_007511	NM_000053,NM_001005918,NM_001243182
mt-Atp8	ATP8
Atp8a1	ATP8A1	NM_001038999,NM_009727	NM_001105529,NM_006095
Atp8a2	ATP8A2	NM_015803	NM_016529
Atp8b1	ATP8B1	NM_001001488	NM_005603
Atp8b2	ATP8B2	NM_001081182	NM_001005855,NM_020452
Atp8b3	ATP8B3	NM_026094	NM_001178002,NM_138813
Atp8b4	ATP8B4	NM_001080944	NM_024837
Atp8b5	ATP8B5P	NM_177195
Atp9a	ATP9A	NM_015731	NM_006045
Atp9b	ATP9B	NM_001201569,NM_015805	NM_198531
Atpaf1	ATPAF1	NM_181040	NM_001042546,NM_001243728,NM_001256418,NM_022745
Atpaf2	ATPAF2	NM_145427	NM_145691
Atpbd4	ATPBD4	NM_025675	NM_001141972,NM_080650
Atpif1	ATPIF1	NM_007512	NM_016311,NM_178190,NM_178191
Atr	ATR	NM_019864	NM_001184
Atraid	ATRAID	NM_212470,XM_355589	NM_001170795,NM_016085,NM_080592
Atrip	ATRIP	NM_172774	NM_001271022,NM_001271023,NM_032166,NM_130384
Atrn	ATRN	NM_009730	NM_001207047,NM_012070,NM_139321,NM_139322
Atrnl1	ATRNL1	NM_181415	NM_207303
Atrx	ATRX	NM_009530	NM_000489,NM_138270,NM_138271
Atxn1	ATXN1	NM_001199304,NM_001199305,NM_009124	NM_000332,NM_001128164
Atxn10	ATXN10	NM_016843	NM_001167621,NM_013236
Atxn1l	ATXN1L	NM_001080930	NM_001137675
Atxn2	ATXN2	NM_009125	NM_002973
Atxn2l	ATXN2L	NM_183020	NM_007245,NM_017492,NM_145714,NM_148414,NM_148415,NM_148416
Atxn3	ATXN3	NM_001167914,NM_029705	NM_001024631,NM_001127696,NM_001127697,NM_001164774,NM_001164776,NM_001164777,NM_001164778,NM_001164779,NM_001164780,NM_001164781,NM_001164782,NM_004993,NM_030660
Atxn7	ATXN7	NM_139227	NM_000333,NM_001128149,NM_001177387
Atxn7l1	ATXN7L1	NM_001033436,NM_028139	NM_020725,NM_138495,NM_152749
Atxn7l2	ATXN7L2	NM_175183	NM_153340
Atxn7l3	ATXN7L3	NM_001098836,NM_001098837,XM_126779	NM_001098833,NM_020218
Atxn7l3b	ATXN7L3B	NM_001033474,XM_356498	NM_001136262
Atxn8os	ATXN8OS
Auh	AUH	NM_016709	NM_001698
Aunip	AUNIP	XM_131720	NM_024037
Aup1	AUP1	NM_001025446,NM_007517	NM_012103,NM_181575,NM_181576
Aurka	AURKA	XM_130737	NM_003600,NM_198433,NM_198434,NM_198435,NM_198436,NM_198437
Aurkaip1	AURKAIP1	NM_025338	NM_001127229,NM_001127230,NM_017900
Aurkb	AURKB	XM_181344	NM_001256834,NM_004217
Aurkc	AURKC	NM_001080965,NM_001080966,NM_020572	NM_001015878,NM_001015879,NM_003160
Auts2	AUTS2	NM_177047	NM_001127231,NM_001127232,NM_015570
Aven	AVEN	NM_001165935,NM_028844	NM_020371
Avil	AVIL	NM_009635	NM_006576
Avl9	AVL9	XM_132538	NM_015060
Avp	AVP	NM_009732	NM_000490
Avpi1	AVPI1	NM_027106	NM_021732
Avpr1a	AVPR1A	NM_016847	NM_000706
Avpr1b	AVPR1B	NM_011924	NM_000707
Avpr2	AVPR2	NM_019404	NM_000054,NM_001146151
Awat1	AWAT1	NM_001081136	NM_001013579
Awat2	AWAT2	NM_177746	NM_001002254
Axdnd1	AXDND1	NM_001198597,XM_003688771,XM_003689329,XM_355246	NM_144696,NM_182766
Axin1	AXIN1	NM_001159598,XM_128515	NM_003502,NM_181050
Axin2	AXIN2	NM_015732	NM_004655
Axl	AXL	NM_001190974,NM_001190975,NM_009465	NM_001699,NM_021913
Azgp1	AZGP1	NM_013478	NM_001185
Azi1	AZI1	NM_009734	NM_001009811,NM_014984
Azi2	AZI2	NM_001048146,NM_013727	NM_001134432,NM_001134433,NM_022461
Azin1	AZIN1	NM_001102458,NM_018745	NM_015878,NM_148174
B2m	B2M	NM_009735	NM_004048
B3galnt1	B3GALNT1	NM_020026	NM_001038628,NM_003781,NM_033167,NM_033168,NM_033169
B3galnt2	B3GALNT2	XM_138506	NM_152490
B3galt1	B3GALT1	NM_020283	NM_020981
B3galt2	B3GALT2	NM_020025	NM_003783
B3galt4	B3GALT4	NM_019420	NM_003782
B3galt5	B3GALT5	NM_001122993,NM_033149	NM_006057,NM_033170,NM_033171,NM_033172,NM_033173
B3galt6	B3GALT6	NM_080445	NM_080605
B3galtl	B3GALTL	XM_355669	NM_194318
B3gat1	B3GAT1	NM_029792	NM_018644,NM_054025
B3gat2	B3GAT2	NM_172124	NM_080742
B3gat3	B3GAT3	NM_024256	NM_012200
B3gnt1	B3GNT1	NM_175383	NM_006876
B3gnt2	B3GNT2	NM_001169114,NM_016888	NM_006577,NM_033252
B3gnt3	B3GNT3	NM_028189	NM_014256
B3gnt4	B3GNT4	NM_198611	NM_030765
B3gnt5	B3GNT5	NM_001159407,NM_001159408,NM_054052	NM_032047
B3gnt6	B3GNT6	NM_001081167	NM_138706
B3gnt7	B3GNT7	NM_145222	NM_145236
B3gnt8	B3GNT8	NM_001036740,NM_146184	NM_198540
B3gnt9-ps	B3GNT9	NM_178879	NM_033309
B3gntl1	B3GNTL1	NM_178664	NM_001009905
B4galnt1	B4GALNT1	NM_001244617,NM_001244618,NM_008080,NM_027739	NM_001478
B4galnt2	B4GALNT2	NM_008081	NM_001159387,NM_001159388,NM_153446
B4galnt3	B4GALNT3	NM_198884	NM_173593
B4galnt4	B4GALNT4	XM_355977	NM_178537
B4galt1	B4GALT1	NM_022305	NM_001497
B4galt2	B4GALT2	NM_001253381,NM_017377	NM_001005417,NM_003780,NM_030587
B4galt3	B4GALT3	NM_020579	NM_001199873,NM_001199874,NM_003779
B4galt4	B4GALT4	NM_019804	NM_003778,NM_212543
B4galt5	B4GALT5	NM_019835	NM_004776
B4galt6	B4GALT6	NM_019737	NM_004775
B4galt7	B4GALT7	NM_146045	NM_007255
B9d1	B9D1	NM_013717	NM_001243473,NM_001243475,NM_015681
B9d2	B9D2	NM_172148	NM_030578
Baalc	BAALC	NM_080640	NM_001024372,NM_024812
Baat	BAAT	NM_007519	NM_001127610,NM_001701
Babam1	BABAM1	NM_026636	NM_001033549,NM_014173
Bace1	BACE1	NM_001145947,NM_011792	NM_001207048,NM_001207049,NM_012104,NM_138971,NM_138972,NM_138973
Bace2	BACE2	NM_019517	NM_012105,NM_138991,NM_138992
Bach1	BACH1	NM_007520	NM_001011545,NM_001186,NM_206866
Bach2	BACH2	NM_001109661,NM_007521	NM_001170794,NM_021813
Bad	BAD	NM_007522	NM_004322,NM_032989
Bag1	BAG1	NM_001171739,NM_009736	NM_001172415,NM_004323
Bag2	BAG2	NM_145392	NM_004282
Bag3	BAG3	NM_013863	NM_004281
Bag4	BAG4	NM_026121	NM_001204878,NM_004874
Bag5	BAG5	XM_127149	NM_001015048,NM_001015049,NM_004873
Bag6	BAG6	NM_001252468,NM_001252469,NM_057171	NM_001098534,NM_001199697,NM_001199698,NM_004639,NM_080702,NM_080703
Bahcc1	BAHCC1	NM_198423	NM_001080519
Bahd1	BAHD1	XM_130491	NM_014952
Bai1	BAI1	NM_174991	NM_001702
Bai2	BAI2	NM_001199696,NM_173071	NM_001703
Bai3	BAI3	NM_175642	NM_001704
Baiap2	BAIAP2	NM_001037754,NM_001037755,NM_130862	NM_001144888,NM_006340,NM_017450,NM_017451
Baiap2l1	BAIAP2L1	NM_025833	NM_018842
Baiap2l2	BAIAP2L2	NM_177580	NM_025045
Baiap3	BAIAP3	NM_001163270,XM_354997	NM_001199096,NM_001199097,NM_001199098,NM_001199099,NM_003933
Bak1	BAK1	NM_007523	NM_001188
Bambi	BAMBI	NM_026505	NM_012342
Banf1	BANF1	NM_001038231,NM_011793	NM_001143985,NM_003860
Banf2	BANF2	NM_001044750,XM_130486	NM_001014977,NM_001159495,NM_178477
Bank1	BANK1	XM_143587	NM_001083907,NM_001127507,NM_017935
Banp	BANP	NM_001110100,NM_016812	NM_001173539,NM_001173540,NM_001173541,NM_001173542,NM_001173543,NM_017869,NM_079837
Bap1	BAP1	NM_027088	NM_004656
Bard1	BARD1	NM_007525	NM_000465
Barhl1	BARHL1	NM_001164186,NM_019446	NM_020064
Barhl2	BARHL2	XM_144466	NM_020063
Barx1	BARX1	NM_007526	NM_021570
Barx2	BARX2	NM_013800	NM_003658
Basp1	BASP1	NM_027395	NM_001271606,NM_006317
Batf	BATF	NM_016767	NM_006399
Batf2	BATF2	NM_028967	NM_138456
Batf3	BATF3	XM_355268	NM_018664
Bax	BAX	NM_007527	NM_004324,NM_138761,NM_138762,NM_138763,NM_138764
Baz1a	BAZ1A	NM_013815	NM_013448,NM_182648
Baz1b	BAZ1B	NM_011714	NM_023005,NM_032408
Baz2a	BAZ2A	NM_054078,XM_003945867,XM_003945868,XM_003945869,XM_003945870,XM_003945871,XM_003945872	NM_013449
Baz2b	BAZ2B	NM_001001182	NM_013450
Bbc3	BBC3	NM_133234	NM_001127240,NM_001127241,NM_001127242,NM_014417
Bbox1	BBOX1	NM_130452	NM_003986
Bbs1	BBS1	XM_355129	NM_024649
Bbs10	BBS10	XM_125817	NM_024685
Bbs12	BBS12	NM_001255992,XM_143181,XM_205382,XM_359381	NM_001178007,NM_152618
Bbs2	BBS2	NM_026116	NM_031885
Bbs4	BBS4	NM_175325	NM_001252678,NM_033028
Bbs5	BBS5	NM_028284	NM_152384
Bbs7	BBS7	NM_027810	NM_018190,NM_176824
Bbs9	BBS9	NM_178415,NM_181316	NM_001033604,NM_001033605,NM_014451,NM_198428
Bbx	BBX	NM_027444	NM_001142568,NM_020235
Bcam	BCAM	NM_020486	NM_001013257,NM_005581
Bcan	BCAN	NM_001109758,NM_007529	NM_021948,NM_198427
Bcap29	BCAP29	NM_001164090,NM_007530	NM_001008405,NM_001008406,NM_001008407,NM_018844
Bcap31	BCAP31	NM_012060	NM_001139441,NM_001139457,NM_001256447,NM_005745
Bcar1	BCAR1	NM_001198839,NM_009954	NM_001170714,NM_001170715,NM_001170716,NM_001170717,NM_001170718,NM_001170719,NM_001170720,NM_001170721,NM_014567
Bcar3	BCAR3	NM_013867	NM_001261408,NM_001261409,NM_001261410,NM_003567
Bcas1	BCAS1	NM_001164369,NM_029815	NM_003657
Bcas2	BCAS2	NM_026602	NM_005872
Bcas3	BCAS3	NM_001166642,NM_001166643,NM_138681	NM_001099432,NM_017679
Bcat1	BCAT1	NM_001024468,NM_007532	NM_001178091,NM_001178092,NM_001178093,NM_001178094,NM_005504
Bcat2	BCAT2	NM_001243052,NM_001243053,NM_009737	NM_001164773,NM_001190
Bccip	BCCIP	NM_025392	NM_016567,NM_078468,NM_078469
Bcdin3d	BCDIN3D	NM_029236	NM_181708
Bche	BCHE	NM_009738	NM_000055
Bckdha	BCKDHA	NM_007533	NM_000709,NM_001164783
Bckdhb	BCKDHB	NM_199195	NM_000056,NM_183050
Bckdk	BCKDK	NM_009739	NM_001122957,NM_005881
Bcl10	BCL10	NM_009740	NM_003921
Bcl11a	BCL11A	NM_001159289,NM_001159290,NM_001242934,NM_016707	NM_018014,NM_022893,NM_138553,NM_138559
Bcl11b	BCL11B	NM_001079883,NM_021399	NM_022898,NM_138576
Bcl2	BCL2	NM_009741,NM_177410	NM_000633,NM_000657
Bcl2a1a	BCL2A1	NM_009742	NM_001114735,NM_004049
Bcl2l1	BCL2L1	NM_009743	NM_001191,NM_138578
Bcl2l10	BCL2L10	NM_013479	NM_020396
Bcl2l11	BCL2L11	NM_009754,NM_207680,NM_207681	NM_001204106,NM_001204107,NM_001204108,NM_001204109,NM_001204110,NM_001204111,NM_001204112,NM_001204113,NM_006538,NM_138621,NM_138622,NM_138623,NM_138624,NM_138625,NM_138626,NM_138627,NM_207002,NM_207003
Bcl2l12	BCL2L12	NM_029410	NM_001040668,NM_052842,NM_138639
Bcl2l13	BCL2L13	NM_153516	NM_001270726,NM_001270727,NM_001270728,NM_001270729,NM_001270730,NM_001270731,NM_001270732,NM_001270733,NM_001270734,NM_001270735,NM_015367
Bcl2l14	BCL2L14	NM_025778	NM_030766,NM_138722,NM_138723,NM_138724
Bcl2l15	BCL2L15	NM_001142959,NM_001142960,XM_149357	NM_001010922,NM_001029944,NM_001029945,NM_001029946
Bcl2l2	BCL2L2	NM_007537	NM_001199839,NM_004050
Bcl3	BCL3	NM_033601	NM_005178
Bcl6	BCL6	NM_009744	NM_001130845,NM_001134738,NM_001706,NM_138931
Bcl6b	BCL6B	NM_007528	NM_181844
Bcl7a	BCL7A	NM_029850	NM_001024808,NM_020993
Bcl7b	BCL7B	NM_009745	NM_001197244,NM_001707,NM_138707
Bcl7c	BCL7C	NM_009746	NM_004765
Bcl9	BCL9	XM_358351	NM_004326
Bcl9l	BCL9L	NM_030256	NM_182557
Bclaf1	BCLAF1	NM_001025392,NM_001025393,NM_001025394,NM_153787	NM_001077440,NM_001077441,NM_014739
Bcmo1	BCMO1	NM_001163028,NM_021486	NM_017429
Bco2	BCO2	NM_133217	NM_001037290,NM_001256397,NM_001256398,NM_001256400,NM_031938
Bcor	BCOR	NM_001168321,NM_029510,NM_175044,NM_175045,NM_175046	NM_001123383,NM_001123384,NM_001123385,NM_001130139,NM_017745,NM_020926
Bcorl1	BCORL1	NM_178782	NM_001184772,NM_021946
Bcr	BCR	NM_001081412,XM_125706	NM_004327,NM_021574
Bcs1l	BCS1L	NM_025784	NM_001079866,NM_001257342,NM_001257343,NM_001257344,NM_004328
Bdh1	BDH1	NM_001122683,NM_175177	NM_004051,NM_203314,NM_203315
Bdh2	BDH2	NM_001172055,NM_027208	NM_020139
Bdkrb1	BDKRB1	NM_007539	NM_000710
Bdkrb2	BDKRB2	NM_009747	NM_000623
Bdnf	BDNF	NM_001048139,NM_001048141,NM_001048142,NM_007540	NM_001143805,NM_001143806,NM_001143807,NM_001143808,NM_001143809,NM_001143810,NM_001143811,NM_001143812,NM_001143813,NM_001143814,NM_001143815,NM_001143816,NM_001709,NM_170731,NM_170732,NM_170733,NM_170734,NM_170735
Bdp1	BDP1	NM_001081061	NM_018429
Bean1	BEAN1	NM_001141922,NM_001141924,NM_001141925	NM_001136106,NM_001178020,NM_001197224,NM_001197225
Becn1	BECN1	NM_019584	NM_003766
Begain	BEGAIN	XM_354696	NM_001159531,NM_020836
Bend3	BEND3	NM_199028	NM_001080450
Bend4	BEND4	NM_001164806	NM_001159547,NM_207406
Bend5	BEND5	NM_026279	NM_024603
Bend6	BEND6	NM_177235	NM_152731
Bend7	BEND7	NM_001190400,NM_178663	NM_001100912,NM_152751
Best1	BEST1	XM_129203	NM_001139443,NM_004183
Best2	BEST2	NM_001130194	NM_017682
Best3	BEST3	NM_001007583	NM_032735,NM_152439
Best4-ps	BEST4		NM_153274
Bet1	BET1	NM_009748	NM_005868
Bet1l	BET1L	NM_018742	NM_001098787,NM_016465,NM_016526
Bet3l	BET3L	NM_001162937	NM_001139444
Bex1	BEX1	NM_009052	NM_018476
Bex2	BEX2	NM_009749	NM_001168399,NM_001168400,NM_001168401,NM_032621
Bex4	BEX4	NM_212457	NM_001080425,NM_001127688
Bfar	BFAR	NM_001177552,NM_025976	NM_016561
Bfsp1	BFSP1	NM_009751	NM_001161705,NM_001195
Bfsp2	BFSP2	XM_356180	NM_003571
Bglap-rs1	BGLAP	NM_031368	NM_199173
Bgn	BGN	NM_007542	NM_001711
Bhlha15	BHLHA15	NM_010800	NM_177455
Bhlha9	BHLHA9	NM_177182	NM_001164405
Bhlhb9	BHLHB9	NM_001098222,NM_198161	NM_001142524,NM_001142525,NM_001142526,NM_001142527,NM_001142528,NM_001142529,NM_001142530,NM_030639
Bhlhe22	BHLHE22	NM_021560	NM_152414
Bhlhe23	BHLHE23	NM_080641	NM_080606
Bhlhe40	BHLHE40	NM_011498	NM_003670
Bhlhe41	BHLHE41	NM_024469	NM_030762
Bhmt	BHMT	NM_016668	NM_001713
Bhmt2	BHMT2	NM_022884	NM_001178005,NM_017614
Bicc1	BICC1	NM_031397	NM_001080512
Bicd1	BICD1	NM_001112796,NM_009753	NM_001003398,NM_001714
Bicd2	BICD2	NM_001039179,NM_001039180,NM_029791	NM_001003800,NM_015250
Bid	BID	NM_007544	NM_001196,NM_001244567,NM_001244569,NM_001244570,NM_001244572,NM_197966,NM_197967
Bik	BIK	NM_007546	NM_001197
Bin1	BIN1	NM_001083334,NM_009668	NM_004305,NM_139343,NM_139344,NM_139345,NM_139346,NM_139347,NM_139348,NM_139349,NM_139350,NM_139351
Bin2	BIN2	NM_001270537	NM_016293
Bin3	BIN3	NM_021328	NM_018688
Birc2	BIRC2	NM_007465	NM_001166,NM_001256163,NM_001256166
Birc3	BIRC3	NM_007464	NM_001165,NM_182962
Birc5	BIRC5	NM_001012272,NM_001012273,NM_009689	NM_001012270,NM_001012271,NM_001168
Birc6	BIRC6	NM_007566	NM_016252
Birc7	BIRC7	XM_283820	NM_022161,NM_139317
Bivm	BIVM	NM_144558	NM_001159596,NM_017693
Blcap	BLCAP	NM_016916	NM_001167820,NM_001167821,NM_001167822,NM_001167823,NM_006698
Blk	BLK	NM_007549	NM_001715
Blm	BLM	NM_001042527,NM_007550	NM_000057
Blmh	BLMH	NM_178645	NM_000386
Blnk	BLNK	NM_008528	NM_001114094,NM_001258440,NM_001258441,NM_001258442,NM_013314
Bloc1s1	BLOC1S1	NM_015740	NM_001487
Bloc1s2b	BLOC1S2	XM_894739	NM_001001342,NM_173809
Bloc1s3	BLOC1S3	NM_177692	NM_212550
Bloc1s4	BLOC1S4	NM_133724	NM_018366
Bloc1s5	BLOC1S5	NM_139063	NM_001199322,NM_001199323,NM_201280
Bloc1s6	BLOC1S6	NM_019788	NM_012388
Blvra	BLVRA	NM_026678	NM_000712,NM_001253823
Blvrb	BLVRB	NM_144923	NM_000713
Blzf1	BLZF1	NM_001160208,NM_001160209,NM_025505	NM_003666
Bmf	BMF	NM_138313	NM_001003940,NM_001003942,NM_001003943,NM_033503
Bmi1	BMI1	NM_007552	NM_005180
Bmp1	BMP1	NM_009755	NM_001199,NM_006128,NM_006129,NM_006130,NM_006131,NM_006132
Bmp10	BMP10	NM_009756	NM_014482
Bmp15	BMP15	NM_009757	NM_005448
Bmp2	BMP2	NM_007553	NM_001200
Bmp2k	BMP2K	NM_080708	NM_017593,NM_198892
Bmp3	BMP3	NM_173404	NM_001201
Bmp4	BMP4	NM_007554	NM_001202,NM_130850,NM_130851
Bmp5	BMP5	NM_007555	NM_021073
Bmp6	BMP6	NM_007556	NM_001718
Bmp7	BMP7	NM_007557	NM_001719
Bmp8a	BMP8A	NM_001256019,NM_007558	NM_181809
Bmp8b	BMP8B	NM_007559,XM_003946146	NM_001720
Bmper	BMPER	NM_028472	NM_133468
Bmpr1a	BMPR1A	NM_009758	NM_004329
Bmpr1b	BMPR1B	NM_007560	NM_001203,NM_001256792,NM_001256793,NM_001256794
Bmpr2	BMPR2	NM_007561	NM_001204,NM_033346
Bms1	BMS1	NM_194339	NM_014753
Bmx	BMX	NM_009759	NM_001721,NM_203281
Bnc1	BNC1	NM_007562	NM_001717
Bnc2	BNC2	NM_172870	NM_017637
Bnip1	BNIP1	NM_172149	NM_001205,NM_013978,NM_013979,NM_013980
Bnip2	BNIP2	NM_001008238,NM_016787	NM_004330
Bnip3	BNIP3	NM_009760	NM_004052
Bnip3l	BNIP3L	NM_009761	NM_004331
Bnipl	BNIPL	NM_001168356,NM_134253	NM_001159642,NM_138278,NM_138279
Boc	BOC	NM_172506	NM_033254
Bod1	BOD1	XM_126071	NM_001159651,NM_138369
Bod1l	BOD1L1	NM_001081422,XM_287445	NM_148894
Gm7843	BOD1L2		NM_001257964
Bok	BOK	NM_016778	NM_032515
Bola1	BOLA1	XM_131044	NM_016074
Bola2	BOLA2	NM_175103	NM_001031827,NM_001031833
Bola3	BOLA3	NM_175277	NM_001035505,NM_212552
Boll	BOLL	NM_001113367,NM_029267	NM_033030,NM_197970
Bop1	BOP1	NM_013481	NM_015201
Bora	BORA	NM_175265	NM_024808
Bpgm	BPGM	NM_007563	NM_001724,NM_199186
Bphl	BPHL	NM_026512	NM_004332
Bpi	BPI	NM_177850	NM_001725
Bpifa1	BPIFA1	NM_011126	NM_001243193,NM_016583,NM_130852
Bpifa2	BPIFA2	NM_008953	NM_080574
Bpifa3	BPIFA3	XM_130597	NM_001042439,NM_178466
Bpifb1	BPIFB1	NM_001012392,NM_153418	NM_033197
Bpifb2	BPIFB2	NM_025631	NM_025227
Bpifb3	BPIFB3	NM_194357	NM_182658
Bpifb4	BPIFB4	XM_355357	NM_182519
Bpifb6	BPIFB6	NM_199303	NM_174897
Bpifb9a	BPIFB9P	NM_175167
Bpifc	BPIFC	NM_177772	NM_174932
Bpnt1	BPNT1	NM_011794	NM_006085
Bptf	BPTF	NM_001080832,NM_176850	NM_004459,NM_182641
Braf	BRAF	NM_139294	NM_004333
Brap	BRAP	NM_028227	NM_006768
Baat1	BRAT1	NM_172724,NM_181066	NM_152743
Brca1	BRCA1	NM_009764	NM_007294,NM_007295,NM_007296,NM_007297,NM_007298,NM_007299,NM_007300,NM_007301,NM_007302,NM_007303,NM_007305,NM_007306
Brca2	BRCA2	NM_001081001,NM_009765	NM_000059
Brcc3	BRCC3	NM_001166457,NM_001166459,NM_145956	NM_001018055,NM_001242640,NM_024332
Brd1	BRD1	XM_128275	NM_014577
Brd2	BRD2	NM_001025387,NM_001204973,NM_010238	NM_001113182,NM_001199455,NM_001199456,NM_005104
Brd3	BRD3	NM_001113573,NM_001113574,NM_023336	NM_007371
Brd4	BRD4	NM_020508,NM_198094	NM_014299,NM_058243
Brd7	BRD7	NM_012047	NM_001173984,NM_013263
Brd8	BRD8	NM_030147	NM_001164326,NM_006696,NM_139199,NM_183359
Brd9	BRD9	NM_001024508	NM_001009877,NM_023924
Brdt	BRDT	NM_001079873,NM_054054	NM_001242805,NM_001242806,NM_001242807,NM_001242808,NM_001242810,NM_001726,NM_207189
Bre	BRE	NM_144541,NM_181279,NM_181280,NM_181281,NM_181282	NM_001261840,NM_004899,NM_199191,NM_199192,NM_199193,NM_199194
Brf1	BRF1	NM_028193	NM_001242786,NM_001242787,NM_001242788,NM_001242789,NM_001242790,NM_001519,NM_145685,NM_145696
Brf2	BRF2	NM_025686	NM_018310
Bri3	BRI3	NM_001163709,NM_018772	NM_001159491,NM_015379
Bri3bp	BRI3BP	XM_132386	NM_080626
Bricd5	BRICD5	NM_175682	NM_182563
Brip1	BRIP1	NM_178309	NM_032043
Brix1	BRIX1	NM_026396	NM_018321
Brk1	BRK1	NM_133937	NM_018462
Brms1	BRMS1	NM_134155	NM_001024957,NM_001024958,NM_015399
Brms1l	BRMS1L	NM_001037756,NM_027867	NM_032352
Brox	BROX	NM_027861	NM_144695
Brpf1	BRPF1	NM_030178	NM_001003694,NM_004634
Brpf3	BRPF3	NM_001081315,NM_199061	NM_015695
Brs3	BRS3	NM_009766	NM_001727
Brsk1	BRSK1	NM_001168572,XM_356021	NM_032430
Brsk2	BRSK2	NM_001009929,NM_001009930,NM_029426	NM_001256627,NM_001256629,NM_001256630,NM_003957
Brwd1	BRWD1	NM_001103179,NM_145125,NM_176928	NM_001007246,NM_018963,NM_033656
Brwd3	BRWD3	NM_001081477	NM_153252
Bscl2	BSCL2	NM_001136064,NM_008144	NM_001122955,NM_001130702,NM_032667
Bsdc1	BSDC1	NM_133889	NM_001143888,NM_001143889,NM_001143890,NM_018045
Bsg	BSG	NM_001077184,NM_009768	NM_001728,NM_198589,NM_198590,NM_198591
Bsn	BSN	NM_007567	NM_003458
Bsnd	BSND	NM_080458	NM_057176
Bsph1	BSPH1	XM_284265	NM_001128326
Bspry	BSPRY	NM_138653	NM_017688
Bst1	BST1	NM_009763	NM_004334
Bst2	BST2	NM_198095	NM_004335
Bsx	BSX	NM_178245	NM_001098169
Btaf1	BTAF1	NM_001080706	NM_003972
Btbd1	BTBD1	NM_146193	NM_001011885,NM_025238
Btbd10	BTBD10	NM_133700	NM_032320
Btbd11	BTBD11	XM_125798	NM_001017523,NM_001018072,NM_152322
Btbd16	BTBD16	NM_001081038	NM_144587
Btbd17	BTBD17	NM_028055	NM_001080466
Gm13718	BTBD18	NM_001145100	NM_001145101
Btbd19	BTBD19	NM_001033187	NM_001136537
Btbd2	BTBD2	NM_145361,XM_354550	NM_017797
Btbd3	BTBD3	NM_001025431,NM_145534	NM_014962,NM_181443
Btbd6	BTBD6	NM_001145900,NM_201646	NM_033271
Btbd7	BTBD7	NM_172806	NM_001002860,NM_018167
Btbd8	BTBD8	NM_001255991,XM_891857	NM_183242
Btbd9	BTBD9	NM_027060,NM_172618	NM_001099272,NM_001172418,NM_052893,NM_152733
Btc	BTC	NM_007568	NM_001729
Btd	BTD	NM_025295	NM_000060
Btf3	BTF3	NM_001170540,NM_145455	NM_001037637,NM_001207
Btf3l4	BTF3L4	NM_027453	NM_001136497,NM_001243767,NM_152265
Btg1	BTG1	NM_007569	NM_001731
Btg2	BTG2	NM_007570	NM_006763
Btg3	BTG3	NM_009770	NM_001130914,NM_006806
Btg4	BTG4	NM_019493	NM_017589
Btk	BTK	NM_013482	NM_000061
Btla	BTLA	NM_001037719,NM_177584	NM_001085357,NM_181780
Btn1a1	BTN1A1	NM_013483	NM_001732
Btn2a2	BTN2A2	NM_175938	NM_001197237,NM_001197238,NM_001197239,NM_001197240,NM_006995,NM_181531
Btnl4	BTN3A2	NM_030746	NM_001197246,NM_001197247,NM_001197248,NM_001197249,NM_007047
Btnl10	BTNL10	NM_138678
Btnl2	BTNL2	NM_079835,XM_139886	NM_019602
Btnl1	BTNL3	NM_001111094,NM_201405	NM_006707,NM_197975
Btnl9	BTNL9	NM_172793	NM_152547
Btrc	BTRC	NM_001037758,NM_009771	NM_001256856,NM_003939,NM_033637
Bub1	BUB1	NM_001113179,NM_009772	NM_004336
Bub1b	BUB1B	NM_009773	NM_001211
Bub3	BUB3	NM_009774	NM_001007793,NM_004725
Bud13	BUD13	NM_146000	NM_001159736,NM_032725
Bud31	BUD31	NM_001008705	NM_003910
Bves	BVES	NM_024285	NM_001199563,NM_007073,NM_147147
Bysl	BYSL	NM_016859	NM_004053
Bzrap1	BZRAP1	NM_172449	NM_001261835,NM_004758,NM_024418
Bzw1	BZW1	NM_025824	NM_001207067,NM_001207068,NM_001207069,NM_014670
Bzw2	BZW2	NM_025840	NM_001159767,NM_014038
8430408G22Rik	C10orf10	NM_001166580,NM_145980	NM_007021
Gm17455	C10orf105	NM_001164374	NM_001164375,NM_001168390
1700040L02Rik	C10orf107	NM_028491	NM_173554
1700112E06Rik	C10orf11	NM_028275	NM_032024
A930004D18Rik	C10orf114		NM_001010911
A630007B06Rik	C10orf118	NM_170757	NM_018017
Gm340	C10orf12	XM_003085242,XM_003086129,XM_140772	NM_015652
4933402N03Rik	C10orf120	XM_133877	NM_001010912
1810011H11Rik	C10orf128	XM_358452	NM_001010863
2700050L05Rik	C10orf137	NM_145995,NM_178115	NM_001202438,NM_015608,NM_030897
Peo1	C10orf2	NM_153796	NM_001163812,NM_001163813,NM_001163814,NM_021830
2010012O05Rik	C10orf32	NM_025563	NM_001136200,NM_144591
2010107G23Rik	C10orf35	NM_027251	NM_145306
5430407P10Rik	C10orf47	NM_001159657,NM_144883	NM_153256
1700024G13Rik	C10orf53	XM_147820	NM_001042427,NM_182554
4632428N05Rik	C10orf54	NM_001159572,NM_028732	NM_022153
D14Ertd449e	C10orf57	NM_025311,NM_026679	NM_001270367,NM_001270368,NM_001270369,NM_001270370,NM_001270371,NM_001270372,NM_001270373,NM_001270374,NM_025125
4933411K16Rik	C10orf62	NM_025752	NM_001009997
4921504E06Rik	C10orf67	NM_027600	NM_153714
3425401B19Rik	C10orf71	NM_001195097	NM_001135196,NM_199459
9130011E15Rik	C10orf76	NM_198296	NM_024541
1700019N19Rik	C10orf82	NM_026208	NM_144661
2310057M21Rik	C10orf88	NM_026655	NM_024942
D7Ertd443e	C10orf90	NM_001081331,NM_001199941,XM_133906	NM_001004298
9330101J02Rik	C10orf93	NM_177212,XM_001472165,XM_919084
2610528A11Rik	C10orf99	NM_001206684	NM_207373
1110032A03Rik	C11orf1	NM_023483	NM_022761
1810006K21Rik	C11orf10	NM_001163431,NM_026919	NM_014206
BC051019	C11orf16	NM_001040700,NM_020609	NM_020643
1700019N12Rik	C11orf20	NM_001039494	NM_001039496
1810055G02Rik	C11orf24	NM_028077	NM_022338
2210018M11Rik	C11orf30	NM_172280	NM_020193
2700094K13Rik	C11orf31	NM_001033166,NM_001037279	NM_170746
1600029D21Rik	C11orf34	NM_029639	NM_001145024
1600016N20Rik	C11orf35	NM_028050	NM_173573
Gm5901	C11orf42	NM_001195727,XM_620543	NM_173525
1810009A15Rik	C11orf48	NM_025463	NM_024099
1110051M20Rik	C11orf49	NM_175123	NM_001003676,NM_001003677,NM_001003678,NM_024113
2310030G06Rik	C11orf52	NM_025865	NM_080659
1810046K07Rik	C11orf53	XM_134800	NM_198498
4931406C07Rik	C11orf54	NM_001199484,NM_001199485,NM_133732	NM_014039
AU019823	C11orf57	NM_001134902,XM_194457	NM_001082969,NM_001082970,NM_018195
1110004F10Rik	C11orf58	NM_019772	NM_001142705,NM_014267
4931429I11Rik	C11orf63	XM_134806	NM_024806,NM_199124
4930550C14Rik	C11orf65	NM_029247	NM_152587
AI837181	C11orf68	NM_001256515,NM_134149	NM_001135635,NM_031450
9230110C19Rik	C11orf70	NM_199017	NM_001195005,NM_032930
Gm5617	C11orf71	NM_001004191,XM_993369	NM_001271562,NM_019021
l7Rn6	C11orf73	NM_026304	NM_016401
B230118H07Rik	C11orf74	NM_026592	NM_138787
BC017612	C11orf75	NM_133214	NM_020179
4632434I11Rik	C11orf82	NM_001080995,NM_028729	NM_145018
AI462493	C11orf83	NM_001160356	NM_001085372
AI846148	C11orf84	NM_001033139,NM_001167831	NM_138471
1700123I01Rik	C11orf85	NM_001165919,XM_355138	NM_001037225
2010003K11Rik	C11orf86	XM_129092	NM_001136485
AI593442	C11orf87	NM_177907,NM_178906	NM_207645
4833427G06Rik	C11orf88	NM_177702	NM_001100388,NM_207430
Gm14492	C11orf89
Gm98	C11orf9	XM_129233,XM_359374	NM_001127392,NM_013279
A930018P22Rik	C11orf91	NM_026634	NM_001166692
2010007H06Rik	C11orf92		NM_207429
Gm684	C11orf93	XM_196479	NM_001136105,NM_001271457,NM_001271458
1700029I15Rik	C11orf94	NM_183112	NM_001080446
2700081O15Rik	C11orf95	NM_175381	NM_001144936
Gm13889	C11orf96	NM_001145034	NM_001145033
Myg1	C12orf10	NM_021713	NM_021640
AI597468	C12orf23	NM_001013028	NM_152261
4930430F08Rik	C12orf29	NM_175128	NM_001009894
B230216G23Rik	C12orf39	NM_001242345	NM_030572
D6Wsu163e	C12orf4	NM_138594	NM_020374
CN725425	C12orf40		NM_001031748,NM_173599
1700113H08Rik	C12orf42	NM_029685	NM_001099336,NM_198521
2210016L21Rik	C12orf43	NM_028211	NM_022895
9430023L20Rik	C12orf44	NM_026566	NM_001098673,NM_021934
D10Wsu102e	C12orf45	NM_026579	NM_152318
2410131K14Rik	C12orf49	NM_001081236	NM_024738
9630033F20Rik	C12orf5	NM_177003	NM_020375
1700017N19Rik	C12orf50	NM_001081246	NM_152589
1110008J03Rik	C12orf52	NM_029096,NM_133908	NM_032848
1700031M16Rik	C12orf54		NM_152319
4930485B16Rik	C12orf55	XM_914045,XM_989129
D930020B18Rik	C12orf56	NM_177335,XM_196015	NM_001099676,NM_001170633
Grcc10	C12orf57	NM_013535	NM_138425
BC049715	C12orf60	NM_178776	NM_175874
2810006K23Rik	C12orf65	NM_001134717,NM_028310	NM_001143905,NM_001194995,NM_152269
BC048403	C12orf66	NM_173022	NM_152440
AI836003	C12orf68	NM_177716	NM_001013635
C030030A07Rik	C12orf69	NM_001039558,XM_003689395,XM_003689396	NM_001013698
1700023A16Rik	C12orf70	XM_003946208,XM_132958	NM_001145010
1700034J05Rik	C12orf71	NM_001164236,NM_028509	NM_001080406
1190007I07Rik	C12orf73	NM_001135567,NM_001135568,NM_001135569	NM_001135570
1500009L16Rik	C12orf75	NM_001145198	NM_001145199,NM_207376
0610007P14Rik	C14orf1	NM_021446	NM_007176
6720456H20Rik	C14orf101	NM_172600	NM_017799
1700011H14Rik	C14orf105	NM_025956	NM_018168
1700123O20Rik	C14orf119	NM_021437	NM_017924
D430019H16Rik	C14orf132	NM_001252508	NM_001252507,NM_020215
AK010878	C14orf142	NM_001142938	NM_032490
9030617O03Rik	C14orf159	NM_145448	NM_001102366,NM_001102367,NM_001102368,NM_001102369,NM_024952
Gm10332	C14orf164
2700060E02Rik	C14orf166	NM_026528	NM_016039
Gm6772	C14orf166B	XM_892281	NM_194287
2410016O06Rik	C14orf169	NM_023633	NM_024644
A530016L24Rik	C14orf180	NM_177039	NM_001008404
2010107E04Rik	C14orf2	NM_027360	NM_001127393,NM_004894
Gm527	C14orf28	XM_147669	NM_001017923
3632451O06Rik	C14orf37	NM_026142	NM_001001872
4930447C04Rik	C14orf39	NM_029444	NM_174978
BC022687	C14orf79	NM_145450	NM_174891
4930427A07Rik	C14orf80	NM_134041	NM_001134875,NM_001134876,NM_001134877,NM_001198983,NM_173608
4931414P19Rik	C14orf93	NM_028890	NM_001130706,NM_001130708,NM_021944
D2Ertd750e	C15orf23	NM_026412	NM_001142761,NM_001142762,NM_033286
1700026D08Rik	C15orf26	NM_029335	NM_173528
AI118078	C15orf27	NM_172923	NM_152335
2610034B18Rik	C15orf38	XM_133556	NM_182616
1700017B05Rik	C15orf39	XM_134943	NM_015492
3110040N11Rik	C15orf40	NM_026077	NM_001160113,NM_001160114,NM_001160115,NM_001160116,NM_144597
BC052040	C15orf41	NM_001145898,NM_207264	NM_001130010,NM_032499
4933406J08Rik	C15orf43	XM_130426	NM_152448
AA467197	C15orf48	NM_001004174	NM_032413,NM_197955
A430105I19Rik	C15orf52	XM_141317	NM_207380
BC125332	C15orf55	NM_172521	NM_175741
Ccdc32	C15orf57	NM_199310	NM_001080791,NM_001080792,NM_052849
6030419C18Rik	C15orf59	NM_176921	NM_001039614
2410076I21Rik	C15orf60	XM_134948	NM_001042367
2300009A05Rik	C15orf61	XM_204313	NM_001143936
Gm14137	C15orf62	NM_001039223	NM_001130448
0610011F06Rik	C16orf13	XM_128511	NM_001040160,NM_001040161,NM_001040162,NM_001040163,NM_001040164,NM_001040165,NM_001040166,NM_032366
2900011O08Rik	C16orf45	NM_144518	NM_001142469,NM_033201
1700030J22Rik	C16orf46	XM_134467	NM_001100873,NM_152337
5730403B10Rik	C16orf5	NM_025670	NM_001199054,NM_001199055,NM_001199056,NM_013399
BC030336	C16orf52	XM_133786	NM_001164579,NM_173501
AI467606	C16orf54	NM_178901	NM_175900
4732415M23Rik	C16orf55	NM_177279	NM_153025
BC017158	C16orf58	NM_145590	NM_022744
1600002H07Rik	C16orf59	XM_128548	NM_025108
9030624J02Rik	C16orf62	NM_027815	NM_020314
D230025D16Rik	C16orf70	NM_145604	NM_025187
4930451G09Rik	C16orf71	NM_001271586,XM_148108	NM_139170
1810013L24Rik	C16orf72	NM_001081400	NM_014117
1190005I06Rik	C16orf74	NM_197988	NM_206967
4933402J07Rik	C16orf78	NM_177901	NM_144602
Gtl3	C16orf80	NM_008187	NM_013242
4933405L10Rik	C16orf86	XM_134328	NM_001012984
4921524J17Rik	C16orf87	NM_025722	NM_001001436
2310008H09Rik	C16orf88	NM_001168218,NM_001168219,NM_001168220,NM_023197	NM_001012991
AU021092	C16orf89	NM_001033220	NM_001098514,NM_152459
1700037C18Rik	C16orf90	NM_028484	NM_001080524
BC003965	C16orf91	XM_128528	NM_001010878
4930451I11Rik	C16orf92	NM_183131	NM_001109659,NM_001109660
Gm166	C16orf93	NM_001033040,XM_133853	NM_001014979,NM_001195620
1700018B08Rik	C16orf95	NM_029597	NM_001195124,NM_001195125,NM_001256917
4930562C15Rik	C16orf96	NM_001252142,NM_030192,XM_358752	NM_001145011
4930563E22Rik	C17orf100	NM_001163728	NM_001105520
Gm16515	C17orf103	NM_025294	NM_152914
Gm1564	C17orf104	XM_196054,XM_358412	NM_001033659,NM_001145080
1700006E09Rik	C17orf105	XM_126493	NM_001136483
4930544D05Rik	C17orf107	NM_001145537	NM_001145536
Gm11492	C17orf47	XM_003085408,XM_003085752,XM_003688748	NM_001038704
0610010K14Rik	C17orf49	NM_001177601,NM_001177603,NM_001177606,NM_001177607,NM_026757,NM_145758	NM_001142798,NM_001142799,NM_174893
1700020L24Rik	C17orf50	NM_025492	NM_145272
BC030867	C17orf53	NM_153544	NM_001171251,NM_024032
1810010H24Rik	C17orf58	NM_001163473	NM_181655,NM_181656
2310047M10Rik	C17orf59	NM_028005	NM_017622
1810027O10Rik	C17orf61	NM_026982	NM_152766
BC017643	C17orf62	NM_001252548,NM_001252549,NM_001252550,NM_001254735,NM_144832	NM_001033046,NM_001100407,NM_001100408,NM_001193653,NM_001193654,NM_001193655,NM_001193657
1700125H20Rik	C17orf64	XM_126139	NM_181707
Gm11435	C17orf66	XM_894169	NM_152781
2310003H01Rik	C17orf70	XM_126658	NM_025161
4933402P03Rik	C17orf74	NM_175368	NM_175734
5730455P16Rik	C17orf75	XM_126361	NM_022344
Gm11437	C17orf78	NM_001037932	NM_173625
2410022L05Rik	C17orf79	NM_025556	NM_018405
D11Wsu47e	C17orf80	NM_177777	NM_001100621,NM_001100622,NM_017941
1200014J11Rik	C17orf85	NM_025818	NM_001114118,NM_018553
1810043H04Rik	C17orf89	NM_001110242	NM_001086521
E130012A19Rik	C17orf96	NM_175332	NM_001130677
1700016K19Rik	C17orf97	NM_198637	NM_001013672
1700001P01Rik	C17orf98	XM_126645	NM_001080465
6030468B19Rik	C17orf99	XM_126537	NM_001163075
2700062C07Rik	C18orf21	NM_026529	NM_001201474,NM_001201475,NM_001201476,NM_031446
8030462N17Rik	C18orf25	NM_178670	NM_001008239,NM_145055
BC031181	C18orf32	NM_001001181	NM_001035005,NM_001199346
A330050F15Rik	C18orf42	NM_001145192	NM_001145194
4930503L19Rik	C18orf54	NM_172967	NM_173529
Gm17266	C18orf63	XM_003085228,XM_003086100	NM_001174123
3110002H16Rik	C18orf8	NM_029623	NM_013326
D17Wsu104e	C19orf10	NM_080837	NM_019107
1600014C10Rik	C19orf12	NM_001085385,NM_028166	NM_001031726,NM_001256046,NM_001256047,NM_031448
2900092C05Rik	C19orf18	NM_028434	NM_152474
9130017N09Rik	C19orf21	NM_030218	NM_173481
1600002K03Rik	C19orf24	XM_354548	NM_017914
2310011J03Rik	C19orf25	NM_025521	NM_152482
Dos	C19orf26	NM_001195268,NM_015761	NM_152769
2200002D01Rik	C19orf33	NM_028179	NM_033520
AB124611	C19orf38	NM_001198794,NM_206536	NM_001136482
C230052I12Rik	C19orf40	NM_178643	NM_152266
9130011J15Rik	C19orf42	NM_172396	NM_024104
2310036O22Rik	C19orf43	NM_026760	NM_024038
1700030K09Rik	C19orf44	NM_028170	NM_032207
1700019B03Rik	C19orf45	XM_133982	NM_198534
2310022A10Rik	C19orf47	NM_001122767,NM_175107	NM_001256440,NM_001256441,NM_178830
2410002F23Rik	C19orf48	NM_025880	NM_199249,NM_199250
1810026J23Rik	C19orf52	NM_178619	NM_138358
D8Ertd738e	C19orf53	XM_146606	NM_014047
BC024978	C19orf54	NM_001243888	NM_198476
BC053749	C19orf55	NM_183321	NM_001039887,NM_144692
4930432K21Rik	C19orf57	NM_001163752,XM_134324	NM_024323
1810033B17Rik	C19orf59	XM_110690	NM_174918
AC087114.7gm12	C19orf6		NM_001033026,NM_033420
2810428I15Rik	C19orf60	NM_025577	NM_001100418,NM_001100419,NM_017967
A230050P20Rik	C19orf66	NM_175687	NM_018381
1700067K01Rik	C19orf67	NM_183097
6330408A02Rik	C19orf68	NM_177312	NM_199341
Gm7092	C19orf69	NM_001039243	NM_001130514
2410015M20Rik	C19orf70	NM_153152	NM_205767
4930404N11Rik	C19orf71	NM_001014836	NM_001135580
Mtag2	C19orf73	NM_016664	NM_018111
2210404O07Rik	C19orf77	XM_125703	NM_001136503
Gm6484	C19orf80	XM_890672	NM_018687
1700008O03Rik	C19orf81	XM_133454	NM_001195076
C1d	C1D	NM_020558	NM_001190263,NM_001190265,NM_006333,NM_173177
C1galt1	C1GALT1	NM_052993	NM_020156
C1galt1c1	C1GALT1C1	NM_021550	NM_001011551,NM_152692
1700016C15Rik	C1orf100	XM_129606	NM_001012970
Gm7068	C1orf101	XM_905449,XM_982472	NM_001130957,NM_001242340,NM_173807
4930558K02Rik	C1orf105	NM_001204904,NM_001204905	NM_139240
5730559C18Rik	C1orf106	NM_028872	NM_001142569,NM_018265
9930104L06Rik	C1orf109	NM_177573	NM_017850
1700084C01Rik	C1orf110	NM_001033185	NM_178550
1700015E13Rik	C1orf111	XM_355274	NM_182581
BC055324	C1orf112	NM_201364	NM_018186
4930455F23Rik	C1orf114	NM_029115	NM_021179
C130074G19Rik	C1orf115	NM_178692	NM_024709
AA986860	C1orf116	NM_177604	NM_001083924,NM_023938
1110065P20Rik	C1orf122	NM_001142727,XM_149496	NM_001142726,NM_198446
0610037L13Rik	C1orf123	NM_028754	NM_017887
Gm10565	C1orf126		NM_182534
Gm572	C1orf127	XM_149554	NM_001170754,NM_173507
4921528O07Rik	C1orf129	XM_136353	NM_001163629,NM_025063
2810004N23Rik	C1orf131	NM_025615	NM_152379
4921539E11Rik	C1orf141	NM_001163494,XM_131605	NM_001013674
1700028K03Rik	C1orf146	NM_175241,NM_182745	NM_001012425
1700012P22Rik	C1orf158	XM_131817	NM_152290
9430015G10Rik	C1orf159	NM_145557,NM_177205	NM_017891
I830077J02Rik	C1orf162	NM_001033780	NM_174896
1700024P16Rik	C1orf168	XM_161350	NM_001004303
2310042D19Rik	C1orf170	NM_172417	NM_032722
1810019J16Rik	C1orf172	NM_001083916,NM_133707	NM_152365
4922501L14Rik	C1orf173	NM_175176	NM_001002912
A430005L14Rik	C1orf174	NM_001163019,NM_175287	NM_207356
BC055111	C1orf177	NM_183182	NM_001110533,NM_152607
4930522H14Rik	C1orf185	NM_001199090,NM_026291	NM_001136508
1700094D03Rik	C1orf189	NM_028567	NM_001010979
1700009P17Rik	C1orf192	NM_001081275,NM_029301	NM_001013625
1700013F07Rik	C1orf194	XM_131080	NM_001122961
6330411D24Rik	C1orf196
2310022B05Rik	C1orf198	NM_175149	NM_001136494,NM_001136495,NM_032800
1700025G04Rik	C1orf21	NM_197990	NM_030806
2610528J11Rik	C1orf210	NM_025572	NM_001164829,NM_182517
BC003266	C1orf212	NM_030252	NM_001164824,NM_001164825,NM_138428
5730409E04Rik	C1orf216	NM_001013755,NM_001145950	NM_152374
1700022P22Rik	C1orf227	NM_029336	NM_001024601
Gm1661	C1orf228	NM_001145637,XM_358612,XM_358613	NM_001004307,NM_001145636
B930041F14Rik	C1orf233	NM_178699	NM_001242659
BC003331	C1orf27	NM_001077237,NM_145511	NM_001164245,NM_001164246,NM_017847
2310033P09Rik	C1orf35	NM_024210	NM_024319
4933434E20Rik	C1orf43	NM_025762,NM_027500	NM_001098616,NM_015449,NM_138740
AU022252	C1orf50	NM_001012400	NM_024097
Gm129	C1orf51	NM_001033302,XM_131070	NM_144697
2410004B18Rik	C1orf52	NM_025555	NM_198077
2310009B15Rik	C1orf53	NM_001081226	NM_001024594
BC028528	C1orf54	NM_153513	NM_024579
Gm128	C1orf56	NM_001024841,XM_131066	NM_017860
D4Wsu53e	C1orf63	NM_023665	NM_020317,NM_207035
Gm694	C1orf64	XM_204108	NM_178840
4922505E12Rik	C1orf65	NM_001033547	NM_152610
2310050C09Rik	C1orf68	NM_025621	NM_001024679
A130010J15Rik	C1orf74	NM_001160359,NM_001160360,NM_181048	NM_152485
2310006M14Rik	C1orf81
0610031J06Rik	C1orf85	NM_020003	NM_001256604,NM_001256605,NM_001256608,NM_001256609,NM_144580
2610002J02Rik	C1orf86	NM_001190445,XM_131827	NM_001146310,NM_001256945,NM_001256946,NM_001256947,NM_182533
Gm12695	C1orf87	NM_001081284	NM_152377
CK137956	C1orf94	NM_001134733	NM_001134734,NM_032884
6330403A02Rik	C1orf95	NM_001081227	NM_001003665
C1qa	C1QA	NM_007572	NM_015991
C1qb	C1QB	NM_009777	NM_000491
C1qbp	C1QBP	NM_007573	NM_001212
C1qc	C1QC	NM_007574	NM_001114101,NM_172369
C1ql1	C1QL1	NM_011795	NM_006688
C1ql2	C1QL2	NM_207233	NM_182528
C1ql3	C1QL3	NM_153155	NM_001010908
C1ql4	C1QL4	NM_001024702	NM_001008223
C1qtnf1	C1QTNF1	NM_001204129,NM_001204130,NM_019959	NM_030968,NM_153372,NM_198593,NM_198594
C1qtnf2	C1QTNF2	XM_126141	NM_031908
C1qtnf4	C1QTNF4	NM_026161	NM_031909
C1qtnf5	C1QTNF5	NM_001040631,NM_001040632,NM_001190313,NM_001190319,NM_145613	NM_015645
C1qtnf6	C1QTNF6	NM_001204152,NM_001204153,NM_028331	NM_031910,NM_182486
C1qtnf7	C1QTNF7	NM_001135172,NM_175425	NM_001135170,NM_001135171,NM_031911
C1qtnf9	C1QTNF9	NM_183175	NM_178540
Gm20017	C1QTNF9B-AS1	XM_003085008,XM_003085926	NM_001014442,NM_001135816
C1ra	C1R	NM_023143	NM_001733
C1rl	C1RL	NM_181344	NM_016546
Gm5077	C1S	NM_173864	NM_001734,NM_201442
C2	C2	NM_013484	NM_000063,NM_001145903,NM_001178063
3230401D17Rik	C20orf111	NM_025699	NM_016470
8430427H17Rik	C20orf112	NM_001001986,NM_001134300	NM_001256798,NM_080616
Gm1332	C20orf118	XM_357232	NM_080628
4922505G16Rik	C20orf132	NM_001039557	NM_152503,NM_213631,NM_213632
1700020A23Rik	C20orf141	NM_001163483,NM_029375,XM_355391	NM_001256538,NM_080739
1700003F12Rik	C20orf144	NM_029305	NM_080825
BC066135	C20orf151	NM_173031	NM_080833
4921517L17Rik	C20orf152	NM_027585,XM_130609	NM_001207076,NM_080834
BC020535	C20orf160	NM_145536	NM_080625
6430550D23Rik	C20orf173	NM_001145351,NM_001145352,XM_196284	NM_001145350,NM_080828
4930402H24Rik	C20orf194	NM_029432	NM_001009984
BC051628	C20orf195	NM_199312	NM_024059
1110034G24Rik	C20orf196	NM_028637,XM_130388	NM_152504
1600027N09Rik	C20orf20	NM_028479,XM_130743	NM_018270
4930526D03Rik	C20orf201	NM_199023	NM_001007125
BC052486	C20orf202	XM_619827,XM_918881	NM_001009612
1110008F13Rik	C20orf24	NM_026124	NM_001199534,NM_018840,NM_199483,NM_199484,NM_199485
4930529M08Rik	C20orf26		NM_001167816,NM_015585
1700037H04Rik	C20orf27	NM_026091	NM_001039140,NM_001258429,NM_001258430,NM_017874
2410001C21Rik	C20orf43	NM_025542,NM_175297	NM_016407
8430406I07Rik	C20orf72	NM_028984	NM_052865
1700010M22Rik	C20orf79	NM_025490	NM_178483
1700021F07Rik	C20orf85	NM_028158	NM_178456
2210009G21Rik	C20orf94	NM_001038641,NM_028201,NM_028834	NM_001009608
6820408C15Rik	C20orf96	NM_177656	NM_080571,NM_153269
1810043G02Rik	C21orf2	NM_026431	NM_001271440,NM_001271441,NM_001271442,NM_004928
D10Jhu81e	C21orf33	NM_138601	NM_004649,NM_198155
1700027D21Rik	C21orf56	NM_029661	NM_001142854,NM_032261
2610028H24Rik	C21orf58	NM_029816	NM_058180,NM_199071
1110004E09Rik	C21orf59	NM_026502	NM_017835,NM_021254
4932438H23Rik	C21orf62	NM_001163695,NM_028905	NM_001162495,NM_001162496,NM_019596
ORF63	C21orf7	NM_144854	NM_020152
D16Ertd472e	C21orf91	NM_001252438,NM_001252439,NM_001252440,NM_025967	NM_001100420,NM_001100421,NM_017447
1110038D17Rik	C22orf13	NM_175133	NM_031444
Gm867	C22orf15	NM_001037714,XM_282923,XM_290084	NM_182520
AI848285	C22orf17	NM_001207021
1700088E04Rik	C22orf23	NM_138581	NM_001207062,NM_032561
D16H22S680E	C22orf25	NM_138583	NM_152906
D10Wsu52e	C22orf28	NM_145422	NM_014306
1500032L24Rik	C22orf32	XM_193800	NM_033318
2510002D24Rik	C22orf39	NM_001033164	NM_001166242,NM_173793
4930407I10Rik	C22orf46	NM_001166475,XM_283292	NM_001142964,NM_024588
C2cd2	C2CD2	NM_174847	NM_015500,NM_199050
C2cd2l	C2CD2L	XM_134795	NM_014807
C2cd3	C2CD3	NM_001017985	NM_015531
C2cd4a	C2CD4A	XM_146937	NM_207322
C2cd4b	C2CD4B	NM_001081314,XM_134869	NM_001007595
C2cd4c	C2CD4C	NM_001168624,NM_198614	NM_001136263
C2cd4d	C2CD4D	NM_001136117,XM_195466	NM_001136003
4932415D10Rik	C2orf16	XM_003084854,XM_003085726	NM_032266
4930471M23Rik	C2orf18	NM_175675	NM_017877
D1Bwg0212e	C2orf29	NM_028043	NM_017546
1500015O10Rik	C2orf40	NM_024283	NM_032411
C87436	C2orf42	NM_001243741,NM_001243742,NM_146170	NM_017880
1110057K04Rik	C2orf43	NM_001167767,NM_001167768,NM_172401	NM_021925
BC068281	C2orf44	NM_001170858,NM_173416	NM_001142319,NM_025203
9430016H08Rik	C2orf47	XM_283579	NM_024520
AI597479	C2orf49	NM_133818	NM_024093
2410004P03Rik	C2orf50	NM_001201332,NM_001201333	NM_182500
1700110M21Rik	C2orf53	NM_029680	NM_178553
2310007B03Rik	C2orf54	NM_001159940,NM_172411	NM_001085437,NM_024861
1700019O17Rik	C2orf57	NM_027966	NM_152614
1700011E24Rik	C2orf61	XM_128789	NM_001163561,NM_173649
Gm216	C2orf62	XM_136714	NM_198559
D6Mm5e	C2orf65	NM_033079	NM_138804
0610030E20Rik	C2orf68	XM_132614	NM_001013649
1700066M21Rik	C2orf69	NM_028546	NM_153689
1700001C02Rik	C2orf70	NM_029285	NM_001105519
BC027072	C2orf71	NM_146082	NM_001029883
2810459M11Rik	C2orf72	NM_001144992,NM_001144993	NM_001144994
4930505A04Rik	C2orf73	NM_001100394,XM_126074	NM_001100396,NM_173486
1700093K21Rik	C2orf74	NM_001110133,NM_026105	NM_001143959,NM_001143960
3110009E18Rik	C2orf76	NM_001172074,NM_028439	NM_001017927
D630023F18Rik	C2orf80	NM_175293	NM_001099334
1700003E16Rik	C2orf81	NM_027948	NM_001145054
3110079O15Rik	C2orf82	NM_028473,XM_129926	NM_206895
1700019D03Rik	C2orf88	NM_144953	NM_001042519,NM_001042520,NM_001042521,NM_032321
C3	C3	NM_009778	NM_000064
C3ar1	C3AR1	NM_009779	NM_004054
3830406C13Rik	C3orf14	NM_146051,NM_178141	NM_020685
BC027231	C3orf17	NM_145972	NM_001025072,NM_001025073,NM_015412
6430571L13Rik	C3orf18	NM_175486	NM_001171740,NM_001171741,NM_001171743,NM_016210
4930590J08Rik	C3orf20	NM_198668	NM_001184957,NM_001184958,NM_032137
BC048671	C3orf22	NM_177738	NM_152533
4931417G12Rik	C3orf24	NM_027633	NM_001164839,NM_173472
4930435E12Rik	C3orf30	NM_029042	NM_152539
D630042P16Rik	C3orf32	NM_175525	NM_001256748,NM_001256749,NM_015931
E130311K13Rik	C3orf33	NM_177856	NM_173657
8430410A17Rik	C3orf37	NM_173737	NM_001006109,NM_020187
4930453N24Rik	C3orf38	NM_026273	NM_173824
2310010M20Rik	C3orf43	NM_183283	NM_001077657
BY080835	C3orf45	NM_001081244,XM_003688868,XM_003689437	NM_153215
BC016579	C3orf52	NM_145389	NM_001171747,NM_024616
1190002N15Rik	C3orf58	NM_001033145	NM_001134470,NM_173552
1700102P08Rik	C3orf62	NM_053216	NM_198562
4930452B06Rik	C3orf67	NM_028934	NM_198463
2510009E07Rik	C3orf70	NM_001001881	NM_001025266
1110032F04Rik	C3orf80	NM_001167996	NM_001168214
C4a	C4A	NM_011413	NM_001252204,NM_007293
C4b	C4B	NM_009780	NM_001002029
C4bp	C4BPA	NM_007576	NM_000715
C4bp-ps1	C4BPB		NM_000716,NM_001017364,NM_001017365,NM_001017366,NM_001017367
4930579F01Rik	C4orf17	NM_001163386,XM_131242	NM_032149
0610040J01Rik	C4orf19	NM_029554	NM_001104629,NM_018302
4930422G04Rik	C4orf21	NM_197997	NM_001099776,NM_018392,NM_138698
1700007G11Rik	C4orf22	NM_001024614	NM_001206997,NM_152770
Gm1045	C4orf26	XM_355614	NM_001206981,NM_001257072,NM_178497
2700029M09Rik	C4orf27	NM_028299	NM_017867
3110057O12Rik	C4orf29	NM_026622	NM_001039717,NM_025097
[truncated: 15,777 more rows]
