# Supplementary material for: Development of a versatile enrichment analysis tool reveals associations between the maternal brain and mental health disorders, including autism
Source: BMC Neurosci. 2013 Nov 19;14:147. doi: 10.1186/1471-2202-14-147 (PMC3840590; doi:10.1186/1471-2202-14-147)
Supplement: Additional file 3 — MSET Folder containing MSET script and associated files. [file 1471-2202-14-147-S3.zip › MSET/autism DISEASES MGI.txt]

Slc6a4
Gabrb3
Oxtr
Snrpn
Smug1
BC023829
Aff2
Fmr1
Nlgn3
Cars
Dlx6
Cpa1
Psd
Gabra1
Gna11
Cttnbp2
Tns1
Drd4
Arpp21
Pcdhb4
Sult2b1
Fgf22
Gadd45b
Adsl
Pvalb
Brd1
Efs
Macrod2
Oxt
Slc32a1
Sts
Tbl1x
Glra2
Gpr50
Arl2bp
Tsc2
Hmox2
Apba2
Dkk4
Snrnp70
Cd79a
Pon1
Hgf
Lamb1
Dlx5
Stx1a
Nobox
Mest
Pnpo
Slc25a11
Drg2
Hnf1b
Cd38
Lap3
Pou4f3
Cdh9
Pcdh12
Ndufs1
Pask
Oprd1
Chrna2
Pex16
Npy
Katnal2
Mrps7
Tle6
Churc1
Lrfn3
Csn1s1
Plekhg3
Omg
Tas2r137
Ptpn12
Lrfn1
Hoxd11
Mbd4
Tph1
Fxr2
Klf16
Pxdn
Mnx1
Slc6a8
Arhgef9
Gfap
Gins2
Pdlim4
Lhx1
H3f3b
Pcdh19
Csnk1g2
Pi4ka
Nts
Elp3
Trim45
Mtnr1b
Prrg4
Emx1
Npl
Htr2b
Il6
Aoah
Gad2
Gabbr2
Gchfr
Fam189a1
Ube2k
Herc2
Bfar
Slc30a4
Rab11a
Itgb3
Vipr2
Rheb
Slc1a1
Ubn1
Setd1a
Mag
Rps6ka6
Shank3
Sim1
Tle2
Gna15
Abca7
Arvcf
Dgcr8
Wdr11
Tanc1
Stk17b
Ctcf
Farp2
Lxn
Gabra4
Ywhae
Pcdh10
Bche
Glrb
Cdh10
Ube2s
Asb1
Cntnap1
Pomc
Cobl
Gabrp
Calb1
St7
Wnt2
Nrxn2
Nptx2
Cacna1c
Gabarapl1
L2hgdh
Mfge8
Abat
Cdh13
Impa2
Adcyap1
Cbln2
Slc6a3
Glra3
Cdh18
Gabra6
Gabrb2
Rbak
Ndufb11
Zfp711
Htr2c
Upf3b
Slc18a1
Chrna6
Crh
Lin7c
Endod1
Grik4
Kirrel3
Tbx6
Grin2b
Ank3
Eif4e
Tdo2
Nipbl
Otx1
Grm1
Fezf2
Tubgcp5
Cdh12
Gria1
Pcdh1
B3gnt7
Ntan1
Htr5a
Appl1
Cdh15
Htr6
Chrnb3
Celf3
Pdxk
Flad1
Psmc2
Shank1
Nxf1
Lrrtm1
Kcnj3
En1
Lphn3
Gabrg1
Gabrb1
Gpr155
Nav1
Prkci
Lrpap1
Bsn
Tcerg1
Bmper
En2
Csmd3
Fbxo33
Lrfn5
Hepacam
Slc18a2
Tsc1
Pter
Avpr1a
Cdh8
Mapre2
Car4
Ntf5
Prl
Aspscr1
Mtnr1a
Vat1l
Zfp804a
Ear11
Ptpn9
Nudt9
Slc1a5
Chrna7
Il1rapl1
Nlgn2
Prkcb
Cplx1
Drd5
Grm5
Fos
Zfp182
Gtf2ird2
Necab2
Nptx1
Agap1
Tet3
Cep290
Rbfox1
Dpysl2
Klf7
Lrch4
Hras1
Pde7b
Npas4
Kctd13
Iqcb1
Sntg2
Lrrn3
Zfp507
Lrfn4
Sez6l2
Sh3tc2
Neto1
Htr1d
Aldh5a1
Lrrn1
Fam123c
Zkscan6
Htr1a
Baiap2
Dlgap1
Arhgef4
Eif4g1
8-Mar
Rpp25
Aqp11
Foxp1
Npas3
1190002N15Rik
Slc9a9
Rabl5
Kif1c
Ttll11
Stxbp5
Atg4c
Gtf2i
Farp1
Rai1
Zbtb7a
Psd3
Atp2b2
Upb1
Baiap3
Myo1d
Cyfip1
Parl
Inpp1
Rnf40
Ndufv2
Hoxd1
Ap1s2
Tph2
Tusc5
Immp2l
Cadm1
Mapk8ip2
Ndnl2
Glrx3
Actg1
Pde1a
Dgcr6
Tbx1
Gabrg3
Pde4b
Ndn
Kcnd2
Ndel1
Gnal
Cacna1h
Homer1
Arid2
Tmlhe
Gabra5
Ap1s1
Aqp12
Sh2b1
Nipa1
Nipa2
Dcx
Htr7
Nckap5l
Npas2
Nrxn3
Zfp212
Phf8
Fgfbp3
Mkl2
Atp13a4
Plaur
Npy5r
Acsl4
Doc2a
Arhgef10
Ppl
Ube3b
Maoa
Ptpn11
Jarid2
Dtnbp1
Rpl10
Cntn6
Baz1b
Stmn4
Mcph1
Ppcdc
Hoxa1
Klhl17
Auts2
Grm8
Susd4
Shank2
Dner
Tor1a
Bzrap1
Nde1
Lrfn2
Gpx4
Tcf4
Mtap7
Oca2
Wnk3-ps
Snd1
Wac
Atrnl1
Cpa5
Ophn1
Dhcr7
Htr3a
Slc17a5
Mbp
Stk39
Myo9a
Ptprd
Gabra2
Nrg1
Atp10a
Rab18
Prodh
Actb
Fxr1
Mctp2
Gad1
Nf1
Manea
Sh3rf2
Fgf17
Nrp2
Sin3a
Pak3
Lamc3
Dlx1
Atp1a2
Comt
Nlgn1
Mtor
Cntnap2
Drd2
Ubl7
Hoxb1
Pld5
Disc1
Tsnax
Rab4a
H3f3a
Park2
Mark1
Avpr1b
Vip
Gpr37l1
Ahi1
Snapin
Sec23ip
Rab39b
Ngf
Irak1
Ntng1
Dpyd
Chrna4
Gabra3
Cd99l2
Gbp4
Lmo4
Slc1a7
Pten
Ipo13
Ncs1
Rims3
Nxf2
Mtf1
Grik3
Glo1
Tssk3
Tet1
Fabp3
Dlg3
Clic4
Ar
Slc38a10
Fam120c
Kdm5c
Scn1a
Bambi
F10
Maged1
Ppp1r10
Mthfr
Araf
Slitrk1
Pcdh9
Pcdh17
Cask
Lig3
Taf1c
Htr2a
Nrcam
Arx
Pax6
Ptchd1
Mab21l1
Cdkl5
Grpr
Avp
Rps6
Hmgn1
Gmds
Gabpb1
Erbb2ip
Th
Adarb2
Vldlr
Rp1l1
Tas2r119
Sema5a
Drd3
Cadps
Mobp
Tbr1
Shox2
Fam168b
Hnrnpul1
Rfx4
Dbh
Ntng2
Ptprz1
Srpk2
Renbp
Ddx60
Gap43
Suclg1
Adh6a
Qprt
Nfkbid
Rapgef4
Pafah1b1
Cntn4
Robo3
Ube3a
4930578C19Rik
Grip1
Nps
Cmip
Mpp3
Mdga2
Grik1
Csmd1
Diap3
Nbea
Gp1bb
Cadm2
Nxph1
Sorcs2
Mmd2
Nrxn1
Grid1
Hoxd12
Plekhb2
Gabrr2
Cebpd
Foxp2
Pcdh20
Jakmip1
Chn1
Setd2
Caps2
Upp2
Creb1
Slc25a12
5-Sep
Gpx5
Reln
Fbxo15
Copg2
Mecp2
Pou6f2
Myt1l
Grik2
Ntf3
Cntnap5a
Tnik
Nbeal1
Ncoa2
Dlgap2
Cadps2
Unc13a
Clstn2
C4b
Gamt
Syngap1
Dock4
Efhc2
Zfp560
Tkt
Chd8
Scamp5
Gpx1
Pclo
Gabrr1
Tmem130
Bdnf
Robo2
Peg10
Ehmt1
Ptprg
