# Supplementary material for: Development of a versatile enrichment analysis tool reveals associations between the maternal brain and mental health disorders, including autism
Source: BMC Neurosci. 2013 Nov 19;14:147. doi: 10.1186/1471-2202-14-147 (PMC3840590; doi:10.1186/1471-2202-14-147)
Supplement: Additional file 3 — MSET Folder containing MSET script and associated files. [file 1471-2202-14-147-S3.zip › MSET/autism HUGE phenopedia MGI.txt]

Slc6a4
Slc25a12
Reln
Oxtr
Htr2a
En2
Mecp2
Mthfr
Gabrb3
Shank3
Gabrg3
Tph2
Maoa
Itgb3
Pten
Bdnf
Nlgn3
Ube3a
Foxp2
Nrxn1
Met
Gabra5
Fmr1
Cntnap2
Hoxa1
H2-Eb1
Grik2
Comt
Nrcam
Ar
Oxt
Tph1
Wnt2
Slc6a3
Gabra4
Avpr1a
Itga4
Apoe
Htr2c
Macrod2
Glo1
Gabrg1
Dbh
Gabra2
Aldh3a1
Grip1
Nlgn1
Disc1
Stk39
Grm8
Nrg1
Gstm1
Nostrin
Cnr1
Ada
Slc25a13
Rapgef4
Chrna7
Dlx1
Drd1a
Drd2
Drd3
Adrb2
Cyp21a2-ps
Ddc
Htr1b
Nptx2
Mtrr
Maob
Mtf1
Oprm1
Ntrk2
Per1
Pts
Pah
Tnf
Th
Tsc1
Tsc2
Stx1a
Cntn5
Atp10a
Tcn2
Slc7a5
Doc2a
St7
Immp2l
Ppp1r1b
Casp9
Csrnp3
St8sia2
Hirip3
Cask
Ndel1
Camk2b
Casp3
Ywhab
Ywhaz
Slc30a4
Zbbx
Cbs
Nrp2
Syngap1
Cck
Per2
Cacna1h
Cacna1g
Taf1c
Sema5a
Htr3b
Dlgap2
Bzrap1
Taok2
Ppig
Cadps2
Tfpi
Tgfb1
Sult2a1
Tac1
Tbx1
Slc6a8
Slc13a1
Slc19a1
Smo
Snap25
Snrpn
Spr
Srd5a1
Srd5a2
Tub
Tyr
Ube2h
Vegfa
Vgf
Vipr1
Vldlr
Trpv1
Wfs1
Tspo
Nr2e1
Tspan7
C4b
Homer1
Cd38
H2afy
Clock
Cartpt
Dock4
Rims3
Arnt2
Med12
Slc12a6
Serpine1
Pax6
Tas2r119
Pcbd1
Shank1
Ghrl
Pafah1b1
Retn
Pyy
Ptgir
Ptgs2
Ptk2
Mkl2
Dpp10
Ptprn2
Ptprz1
Qdpr
Raf1
Rara
Rarb
Rarg
Ubl5
Bcl2
Rfc1
Rpl10
Rxra
Rxrb
Rxrg
Ryr3
Scp2
Bhmt
Fignl1
Robo3
Nsd1
Scg5
Shbg
Shmt1
Slc1a1
Slc1a3
Wnk3-ps
Slc6a1
Slc6a2
Abcb1a
Atp6v0c
Pik3ca
Pik3cg
Pik3r1
Pitx1
Pitx3
Pnoc
Ntrk3
Nr4a2
Omg
Oprd1
Oprk1
Oprl1
Tmem100
Avpr1b
Ppp4c
Hes6
Prkcb
Mapk3
Map2k1
Map2k2
Prl
Prlr
Prodh
Pomc
Pon1
Por
Robo4
Ing3
Ahi1
Mfsd6
Fam120c
Mapt
Mark1
Maz
Mc3r
Mc4r
Mcm7
Mog
Mt1
Mtnr1a
Mtnr1b
Mtr
Muc1
Myo1d
Ndn
Ndufa5
Drg1
Neurog1
Nf1
Nfil3
Ngf
Ngfr
Nos1
Npy
Npas2
Npy1r
Npy2r
Npy5r
Ntf3
Ntf5
Atp2b2
Ntrk1
Htr1d
Igf2
Il1rn
Inpp1
Htr3a
Htr5a
Htr6
Htr7
Cdkl4
Igf1
Kcnd2
Lhfpl3
Agrn
Kcnn3
Fezf1
Lamb1
Lasp1
Lep
Lepr
Lhb
Lhcgr
Lmx1b
Sts
Dclk2
Arx
Dhcr7
Dlg2
Dao
Mdga2
Dyx1c1
Cyp1a1
Cyp1b1
Abca13
Cyp2d22
Cyp7a1
Cyp11a1
Cyp11b1
Cyp17a1
Cyp19a1
Drd4
Drd5
Egf
Eif4e
Pld5
Dlx2
Dock3
Abat
Agrp
Erbb4
Esr1
Esr2
Fabp3
Fabp5
Fabp7
Nlrp3
Fmnl2
Sorcs1
Osbpl6
Il1rapl1
Slc6a14
Pou6f2
Stk38
Chrm5
Chrna4
Cdk5
Calcrl
Adcy1
Cga
Cplx2
Fastk
Cdh9
Cdh10
Rasgrp1
Cnr2
Xirp2
Col11a1
Ccdc148
Adora2a
Cpa2
Csnk1e
Adra1b
Nkx2-5
Aanat
Adra2a
Zfp385b
Upp2
Cntn4
Gstp1
Hcrt
Hcrtr1
Hcrtr2
Hfe
Hgf
H2-Q1
Apaf1
Apba2
Hoxd
Hoxd11
Hoxd12
Hoxd13
Apc
Hras1
Hes1
Hsd11b1
Hsd17b3
Hsd17b2
Hsd17b4
Htr1a
Grpr
Grik3
Grin2a
Grm1
Grm5
Grm7
Mchr1
Gpx1
Gria3
Gch1
Gchfr
Sez6l2
Ghsr
Snd1
Trim32
Sorcs3
Foxo1
Phf8
Arc
Cobl
Astn2
Cux2
Folh1
Folr2
Fosb
Tspan12
Fshb
Gabra1
Aldoa
Gabra3
Dcx
Gabra6
Gad1
Gad2
Chmp2b
