# Supplementary material for: Development of a versatile enrichment analysis tool reveals associations between the maternal brain and mental health disorders, including autism
Source: BMC Neurosci. 2013 Nov 19;14:147. doi: 10.1186/1471-2202-14-147 (PMC3840590; doi:10.1186/1471-2202-14-147)
Supplement: Additional file 3 — MSET Folder containing MSET script and associated files. [file 1471-2202-14-147-S3.zip › MSET/hugo to mgi.R]

# Licensed to the Apache Software Foundation (ASF) under one
# or more contributor license agreements.  See the NOTICE file
# distributed with this work for additional information
# regarding copyright ownership.  The ASF licenses this file
# to you under the Apache License, Version 2.0 (the
# "License"); you may not use this file except in compliance
# with the License.  You may obtain a copy of the License at

#   http://www.apache.org/licenses/LICENSE-2.0

# Unless required by applicable law or agreed to in writing,
# software distributed under the License is distributed on an
# "AS IS" BASIS, WITHOUT WARRANTIES OR CONDITIONS OF ANY
# KIND, either express or implied.  See the License for the
# specific language governing permissions and limitations
# under the License.


HUGOtoMGI = function(genelist) {
  stopifnot(is.vector(genelist, mode = "character"))
  orthology.report = read.table("annotation key for HUGO and MGI.tsv", header = T, sep = "\t")
  l.genelist = length(genelist)
  u.genelist = as.vector(unique(genelist), mode = "character")
  l.u.genelist = length(u.genelist)
  match.genelist = match(u.genelist, orthology.report$HUGO_GENE_ID)
  m.genelist = as.vector(orthology.report$MGI_GENE_ID[match.genelist[which(!is.na(match.genelist))]], mode = "character")
  u.m.genelist = as.vector(unique(m.genelist), mode = "character")
  l.m.genelist = length(m.genelist)
  l.u.m.genelist = length(u.m.genelist)
  percent.um.uh = round(100 * (l.u.m.genelist / l.u.genelist), digits = 2)
  write.table(u.m.genelist, file="MGI list converted from HUGO.txt", quote=F, row.names = FALSE, col.names = FALSE, sep="\t")
  
  write(paste(l.genelist, " HUGO gene IDs entered.", sep = ""), file="")
  write(paste(l.u.genelist, " unique HUGO gene IDs entered.", sep = ""), file="")
  write(paste(l.m.genelist, " orthologous MGI IDs found.", sep = ""), file="")
  #write(paste(l.u.m.genelist, " unique orthologous MGI IDs found.", sep = ""), file="")
  write(paste(percent.um.uh, "% of unique HUGO IDs converted to unique MGI IDs.", sep = ""), file="")
  write(paste("Converted list saved as 'MGI list converted from HUGO.txt'.", sep = ""), file="")

  return(u.m.genelist)
}


require(tcltk)
tkmessageBox(message="Select HUGO gene list to be converted to MGI.")
genelist=scan(interestfile<-tclvalue(tkgetOpenFile()), what=character())

HUGOtoMGI(genelist)
