# Supplementary material for: Development of a versatile enrichment analysis tool reveals associations between the maternal brain and mental health disorders, including autism
Source: BMC Neurosci. 2013 Nov 19;14:147. doi: 10.1186/1471-2202-14-147 (PMC3840590; doi:10.1186/1471-2202-14-147)
Supplement: Additional file 3 — MSET Folder containing MSET script and associated files. [file 1471-2202-14-147-S3.zip › MSET/NOTICE.txt]

Apache Modular Single-set Enrichment Test (MSET)
Copyright 2013 The Apache Software Foundation

This product includes software developed at
The Apache Software Foundation (http://www.apache.org/).
