# Supplementary material for: Development of a versatile enrichment analysis tool reveals associations between the maternal brain and mental health disorders, including autism
Source: BMC Neurosci. 2013 Nov 19;14:147. doi: 10.1186/1471-2202-14-147 (PMC3840590; doi:10.1186/1471-2202-14-147)
Supplement: Additional file 3 — MSET Folder containing MSET script and associated files. [file 1471-2202-14-147-S3.zip › MSET/postpartum LS expression data MGI.txt]

Rfk
Kcna6
Dbpht2
B930095G15Rik
Mef2a
U6
Gucy1a3
Armcx4
Hn1
Znhit2-ps
SCARNA15
BC024814
Fstl5
Hpcal4
Prss23
Zfp777
Snrnp40
Grm3
Tesc
Bcl11b
Clip4
Mast4
Spata13
Smc4
Rpl4
Fam55c
Nr2e1
Kcnt2
Sh3rf3
Rab5b
Lrrc8a
Arrdc2
Thsd7a
Gpr4
Fam107a
Luc7l
Slc5a3
Kcnab1
Tmem165
Lphn2
Uhrf2
Mfn1
Egfr
Skil
Hdac5
Cpped1
Erf
Bcl2l2
Lpl
---
Spire1
C2cd2l
Grik1
Lmo3
Orai2
Zswim6
Rarb
Krt10
Meis2
Wasf1
Hbxip
Asphd2
Gbf1
Lrfn5
2610018G03Rik
Gprin3
Hist1h3g
Prr5
Ppp2r1a
Peli3
Adamts3
Hist2h2ac
Poldip3
Fryl
S100a6
Adamts3
Itpka
Hist1h3e
Snrnp200
Camk2a
Hist1h2ab
6530402D11Rik
Wwp2
Ctps2
Maml2
Rfk
Gabrd
Hist1h3h
Hist1h3d
Vstm2l
Smarcb1
Pde4b
Apcdd1
Bin1
Hist1h3a
Sorcs2
Serpina9
Plscr1
Mgat5b
Adcyap1
Syt5
Hist1h3b
Tox3
Phyhd1
Cic
Mertk
Exosc10
Tshr
Usp31
Hist1h3i
Islr2
Acer2
Rxrg
Rplp0
Kcnj4
E130309F12Rik
Tmem194b
Hist2h3b
Nmu
Ppp1ca
Eif4a1
Rab14
Hist2h2aa1
Adora2a
Tiam2
Ezh2
Accn4
Fndc3a
G6pc3
Hist2h2aa1
Mtif2
Hist1h3c
Mex3b
Sipa1l2
Sult1a1
Hist2h2aa1
Hist1h2ah
Mboat7
Mapt
Hist1h2ao
Hist1h2ai
Pmepa1
Hist1h2af
Hist1h2ad
Prkch
Hist1h2ao
Dnm3
Nusap1
Robo2
Kndc1
Hist1h2ai
Traf3ip1
Pth2r
Foxp1
Cntnap3
---
Psph
Hist1h2ag
Letm2
Socs2
1700086L19Rik
Limd2
Mtif2
Fam69a
Gm1337
Dclk3
Cpne5
Lingo3
Tmem196
Gas7
U6
Ralyl
Txndc12
Abhd16a
Gsg1l
Whsc1l1
Camkv
Cdv3
Adamts3
Rab5b
Hcrtr1
Ascl1
1700037H04Rik
Gabre
Prr13
Snapc3
Abi3
Prrc1
Hist2h2aa1
---
Ssna1
Drd2
Pde1b
C530025M09Rik
Med16
Katnal1
Klhdc8a
Foxo1
Adamts3
Fbxo7
0610011L14Rik
Filip1
Hist1h2an
Ctsa
Eif2c3
Rplp0
Adcy5
Adamts3
Cecr6
Hist2h2ab
AL808023.1
Hist1h2ak
Snx14
Dkk3
U6
Rpl7
Sepp1
Hras1
Atp8a2
Itpr1
Fjx1
Sox8
Ubtd2
Golm1
Hist2h3c1
Pcdh10
Cdv3
U6
Adamts3
Rasgef1a
Cdk18
Rbck1
Aplp1
Car10
Ivns1abp
Gm5820
Nr1d1
Pbx3
Cxcr4
Slit3
Copa
Adamts3
Gnb5
Hist1h1a
Ahcy
Ppp1r1b
Adamts3
Prosapip1
Rplp0
Kcna4
Ccpg1
Psap
Pabpn1
Cntnap3
Hmga1
Plk2
Ngp
Alg1
Copg
Cyp2j9
Txndc12
Sap30l
Arfgef1
Scn4b
Gpr6
Strn4
Rgs9
Mcrs1
Sesn3
Ppil1
5033430I15Rik
Uts2
Kcnd2
9330159F19Rik
Fam49a
Rem2
Pde7b
Ypel4
Usp54
Ngef
Thoc1
Aph1a
Gorasp2
Zbtb20
Atp1a1
Txndc12
Haus5
Rae1
Ddb1
Zfp106
Rnd3
---
Frmpd3
Akap12
Crabp1
Usp2
Gatsl2
Nsun3
Dip2c
Tbc1d20
Pou3f3
Smad3
Rab5c
Syt6
Snapin
Exosc1
Slc25a27
Dzip1
Mir491
Rab15
Rpl7
Ppid
Cstf3
Vsig2
Pou3f4
1190002A17Rik
Ppp1r14b
Nmt1
Gm757
Slc29a3
Cpsf7
Chrm4
Ndrg4
Cox18
Rbmxrt
Hist1h2bb
Hipk2
Serpinb9e
Bmper
6330527O06Rik
Ppap2b
Sema3e
Xab2
Kif11
Penk
5930422O12Rik
Rhou
Eif4a1
Tmpo
Ddah1
Gpr88
Mras
Peg10
Dpf1
Dpy19l3
Cic
Dlg1
Kcnh7
Adamts3
Pde10a
Usp54
Ncstn
Dazl
Mpzl1
Rgs8
Cplx2
Hmgn2
Rasgef1b
Psma1
Cish
Pabpn1
Aph1a
Dgat2
Gm9816
Dbp
Farp1
Ceacam10
U6
Defb8
Adamts3
Cdk14
Ppp1r14b
Gal3st3
Fryl
Cpeb1
Kcnd3
Eif4a1
SNORA70
Canx
Fbln5
U6
Hist1h2bg
Lrrn2
Trpc4
1700018A04Rik
Fryl
Fscn1
---
Plcb1
Slc1a1
Rabl3
P2rx5
Sfrp1
Btbd11
Maz
Gltpd2
Adamts3
Glt8d1
Crybb1
Cpne2
Camk2b
Nnat
Lzts2
Lrfn1
P2ry12
Pgbd5
U6
Adcy6
Eif3b
Atpbd4
Hist1h2bf
Olfm2
Tmem165
Actb
Mfhas1
Tsr2
Arhgap10
Trp53i13
Parl
Gdap1
Upp2
Mmd
Adamts3
Eny2
Mir490
4930512M02Rik
Tspan17
Gjb6
Rplp0
Clspn
Gm9816
Phactr1
Ttc39a
Pdcd6ip
Rasl10b
Psma1
Hdac5
Thoc4
SNORA25
Top2a
Aup1
Lrrc61
Klf7
Mir532
Arntl2
Gpr56
Slc9a5
Ttbk1
Ddx49
U1
Rpl7
Cspg5
Gm14239
Flt1
Rpl7
Arfgef1
Gnb4
AC118240.1
Ahcy
Rbm3
Ssr3
Ccdc74a
Tbl1xr1
Zfhx3
Gm501
Ppp2cb
Gulp1
Hist1h1b
Arnt2
Parp8
Psen2
Gm6684
Trim26
Cacng4
B3galtl
Stk32a
Slc8a1
Snapc5
Kat2a
Itch
Brsk1
---
Gm9867
Orai2
Psap
AC118240.1
Gm12902
Huwe1
Tac1
Rbm3
Hdac5
Smpd3
Slc16a2
Arid5b
Prc1
Mcc
Phka1
Rbm3
Tm6sf1
Gm8325
Aup1
Gdpd2
Camkk1
Kcnip3
Dach1
U1
Hist1h2bn
Chst15
Atg5
Gm14115
Eif5
Canx
SNORA44
Rpa2
Samd5
Tm9sf1
Cerk
Grasp
Drd1a
Dpm2
Gpr52
Itch
Vrk2
Fabp7
Rfx4
Kit
U6
Dock10
U6
Fam40b
Tubgcp2
Tmem165
Gm16223
Dlg1
Lamb1
Ahcy
Fbln7
Fgd5
Mir151
Gm5062
Copa
Snrnp27
Gm15573
Fryl
Lrrc8b
SNORD113
Dzip1
U6
U6
Baiap2
Mir344
Ddb1
Unc13c
Hist1h2bl
Gatsl2
B3galnt2
Zmym6
Cenpb
Hmgn2
Anapc1
Xpo7
U6
Sh3rf2
Nexn
Prdm4
Anapc1
Creg2
Oprk1
Drp2
U6
Tmod2
Uqcrc2
Fryl
Rab40b
Itch
Rbm42
Huwe1
Mast1
Slc5a11
Nedd4l
Icam5
9430002A10Rik
C230004F18Rik
Gabra4
Sez6l2
Gm10400
Tcfap2b
Psme4
Cdv3
Haus5
Pdzd8
Foxo6
Nat15
Cd200
Copg
Phb2
Hist1h2bk
Ncam1
Odc1
Mcm6
Ly6c2
Tmod1
Cd209a
Fras1
Vgf
Gm10723
CT030240.1
Ercc3
Prmt1
Cacna2d3
Depdc5
Sfxn5
Cd180
Megf6
Akt1
Adra2c
Zmynd10
Gng7
Nynrin
Polr1c
Tgfa
Fabp5
Ccdc46
Ndst1
Lancl3
Abhd16a
Fryl
Ccdc93
Gpr176
Hdac5
Itch
Hmgn2
Vmn2r112
Rcc2
Hdac5
Vmn2r-ps53
Dpf3
Nell1
Ctsg
Fryl
Cxcr7
Tmem127
Mir344
Arap3
Oxa1l
Obfc2a
mt-Tm
Adamts3
Khdrbs1
Chrm1
Camk4
U6
Gm5567
Gm5778
Efna3
Adck3
Actl7b
Wdfy3
Chka
Il24
Caln1
Fam20a
Gm10130
Larp1b
Tmem132b
Gbf1
Wdr77
Kif21a
Cic
Mtif2
Kcnh1
Ddah2
Nqo2
Lin28b
Adamts3
Rnasek
Pltp
Itch
Ptpn3
Gria4
Sox18
Xpo7
Vps13c
Abhd16a
Gm9911
Hmgn2
Vrk1
Rfwd3
9530068E07Rik
Kcnh3
Layn
Wars
Nit1
4930429B21Rik
Itm2c
Psmc5
Rab26
Gm12191
Ogfod1
Reep6
Mtif2
Gpr12
Arhgdig
Nynrin
Scarna8
Atp6v0d1
Odz1
Lmo7
Actr3b
Smpdl3b
Dgkb
Tra2a
Bckdk
Rbfox1
Dner
Fabp5
Rpl23
SNORA22
Gdf10
Psmf1
U1
P2rx4
Ramp1
Myo6
Dusp14
Ldlrad3
Copa
Ly6c1
Sox17
Copg
Mllt1
Slc35d3
Zfp770
Asb4
Actg1
Ap3m2
Hist1h2bj
Nkrf
Kcnj2
C330007P06Rik
Ddn
C630004L07Rik
Gbf1
9430020K01Rik
Pex5l
Tbl3
Txndc12
1700052K11Rik
Cyb5r3
Zfp119a
Ankrd17
Adamts3
Stip1
Nmt1
U6
U6
Rnf220
Sar1a
A230083G16Rik
Psap
Zfp444
Dlg1
Tmem132b
Kcng4
Mobkl1a
C530008M17Rik
Pnmal1
Mkx
Tsnax
Nt5e
Sap30l
Gm9816
Rfwd3
2900011O08Rik
Dcun1d3
Hspa8
U6
Rfk
Tmem25
Arfgef1
Cdh19
Chic1
Cbx1
Nbas
Trim66
Cdca7
Ina
U1
Ppp1r1a
Mir467b
Mir467b
Mir467b
Mir467b
Mir467b
Mir467b
Mir467b
Mir467b
Mir467b
Krt9
Hist1h2bh
Gm4827
CR974423.1
1700024J04Rik
Olfr620
Brd8
1700048O20Rik
Nostrin
Anapc1
Fam43a
Foxp2
Tomm70a
Csmd3
Zfp518b
Ythdf1
4933405O20Rik
Marcks
Dlg1
Vti1a
Trim35
Gm11277
Gm11277
Fgd6
Tet1
Gtf3c4
Abcg4
Gm12191
Gm4532
Gm10843
G3bp2
Fryl
Ddx18
Lphn2
Ajap1
Ppapdc1a
Rbm42
Eftud1
Rragc
Anapc1
Homer2
Mafg
Hp1bp3
Papd4
Gm16478
Rfc5
SNORD115
7120432I05Rik
Enpp6
Dnajc27
Nsmaf
Med19
Gna11
Arfgef1
Eml5
Arf1
Ube4b
Rpl13
Ube2g1
Wipi2
Snapin
Anapc1
Cdc14b
1700016K19Rik
A530013C23Rik
Lingo2
Fam117b
D11Bwg0517e
Dusp18
Car12
Stard10
U6
Trub2
Nrgn
Wfdc5
Npy
Stk32c
Dcbld1
Snapin
Rbmxrt
Pclo
Rasd2
1110003E01Rik
Pik3r2
Mlst8
Cntnap3
5830417I10Rik
H2-Ke2
Pole3
Agxt2l1
Rab14
Nolc1
Mchr1
Anapc1
Casp4
Sar1a
G3bp2
Insl5
Brca2
Gm13952
Hp1bp3
U2af1
Fntb
Arid1b
Itch
Tef
Hpca
Lipa
Hp1bp3
Pla2g4b
Man1c1
Cntnap3
Pllp
Ptprn2
Gpkow
Copa
Mbtd1
Gm11408
G3bp2
Resp18
Hdac5
Akap5
Hmcn1
Cic
Ddx54
Scyl3
Neurl1B
C1qtnf9
Thg1l
Atp5c1
Ythdf1
Kcnk6
Stk25
Mrps22
Cs
Gm11019
Dgka
Ube2g1
Zfp395
Tceal8
Cic
ND6
Zic4
Copa
U2af1
BC022687
Ido1
BC068281
Camta1
1810013D10Rik
Axl
Haus5
Anapc1
Snrnp27
Rps6ka5
Cpa1
Nat15
Rufy3
Gm10475
Hp1bp3
Tdrd5
Nat15
Gbf1
Ddx56
Cgref1
U1
Gm4972
Strn
Mlec
Limk1
Cox18
Ablim2
Sort1
Tnfaip1
Mrfap1
Eif3d
Psmg4
Tiam1
Kcnk9
Haus5
Alms1
Slc25a43
Mir669a-2
Mir669a-2
Mir669a-2
Mir669a-2
Mir669a-2
Mir669a-2
Mir669a-2
Mir669a-2
Mir669a-2
Mir669a-2
Mir669a-2
Mir669a-2
Mir669a-2
Cyp27a1
Dlg1
Anapc1
Perp
Cic
0610007P08Rik
Fbxl7
Cdk4
Ak1
Gm12191
Scrt1
4631416L12Rik
Fryl
Rnaseh2c
Emg1
Hdac5
Ostb
Smo
Cox18
Mir181a-2
Sar1a
Gm11382
U6
Psenen
Stra6
Copg
Mthfd1
4930449I24Rik
Gm16495
U4
Usp27x
Tcp11l1
Sgk3
Rrm2
Arl10
Ino80c
Cxcl12
Ctxn1
Smyd5
Haus5
Tspan18
Rpl10a
Phgdh
Fam54b
Adamts3
Hmgb2
Pcp4l1
Pck2
---
Rpsa
Gm12191
Mdh2
Hrh3
Plekhh1
H2-Ke2
H2afz
Crip2
Elovl6
Htatip2
U2
Fam102b
Msc
Ahcyl1
Cacng7
Zdbf2
Gsta2
Slitrk1
Luc7l2
Zdhhc4
Prph
Etl4
Olfr1111
D14Ertd668e
Rab14
U6
Gm12191
Dnm3os
Ddb1
Flrt3
Uba2
Chordc1
Anapc1
Elovl2
Zxdb
Jun
Slc12a8
Car1
Gm13498
Ano3
Alcam
Gm5187
Cic
Phyhip
Gm4726
AC122184.1
Dhx32
Ctnnb1
Tra2a
Usp22
SCARNA23
Scd3
Ogdh
Psmd2
Jph1
Irf2
Olfr564
H3f3b
Abca9
Plcd1
Sv2c
Eif3c
Gnb2l1
Crispld2
Rgs7bp
Rnf167
Inf2
Arhgef17
Hcn4
Stac
Tubb2b
U6
Sncb
Atp2b1
Tmem196
Bicd1
Cic
Wdr20a
Nmt1
Slc38a3
1500003O03Rik
U6
4930544G11Rik
Helz
Bend5
Ctdsp1
Kcnv1
Rpl13
Copa
U6
Thra
Tnfsf15
4930579F01Rik
Prmt5
Gm5136
Aldh3b2
Pfdn5
Xpo7
Mtm1
Gm10357
Ppp1r12b
Gm7075
Hdac8
Rpl13
Tk1
Hp1bp3
Rpl13
U6
Huwe1
Abhd16a
4833423E24Rik
AU022870
Ap1ar
Zfp64
Zdhhc20
Rprl2
Gm12191
Smarcd3
Rnf220
Pebp1
Eif5
Gm8761
Gm10220
Ano3
Ddb1
Dscam
Olfr387-ps1
Gps1
Snrpn
Cnbp
Gbf1
Calm1
Cars
Rfx3
Tbl3
Cadps
Heatr7a
D730003I15Rik
Psma1
Abhd16a
Gm10471
Vmn2r86
Lhfpl5
Actg1
Casc5
Tbl3
Cat
Copa
Scn1a
Fmo5
Szt2
Grip2
Mett11d1
Hp1bp3
Sema4g
Cx3cl1
Copa
Pomgnt1
Mir421
---
Kir3dl2
Sh2b1
Cd4
Sytl1
Gm9873
Gm10130
Ogfr
9430015G10Rik
Copa
Iqgap2
Gm16410
SCARNA17
Ppp1r14c
Mir686
Luzp1
Gm732
Tmtc1
Cpsf7
U6
Sox4
Mxi1
U6
Smg1
Sec61a2
Rpsa
Gm6274
Plin4
Parp11
Ddb1
Adra2a
Cdc42ep4
Acvr1c
Mospd1
Hdac5
Hp1bp3
mt-Tp
Hcn3
Gm9816
Pdpn
Gm9930
Copa
Lgals8
Hdac5
D630039A03Rik
Fam131c
U6
Copa
Rpa3
AU021092
Anapc2
Aif1l
Arhgap24
AC120367.1
Ndufb3
Atad2b
5031410I06Rik
---
Rasgrp2
U5
Scd1
Kcne1l
Zkscan1
Tdg
2610019F03Rik
Nmt1
Tmeff2
Sar1a
Rnf220
U6
Pabpn1
Synpr
Gltscr2
Elp4
Nrsn2
2610528E23Rik
Hp1bp3
Bag5
Pkm2
7SK
Xylb
Gm13949
Prpf8
Gbf1
Ell2
Htr5a
Tacr1
Fbxl16
Hdac5
Ncstn
Abhd16a
Atp6v0d1
4933433P14Rik
Gm9753
Alms1
U4
Gm10038
Ythdf1
Raf1
Efr3b
Gm15204
Gm10471
BC003266
Gria2
Copa
Dusp11
Gm12369
Ripk3
Gm10785
Fasn
U6
Olfr160
Rab7
Rnf220
---
Fkbp10
Gm9895
Copa
Ythdf1
Vgll4
D430042O09Rik
U6
Gm12191
Synj2bp
Ap2a2
Gm98
Itch
Alpl
mt-Ta
Xlr4b
Hspa8
Mid1
Rab7
Sstr1
Kcnj6
3110007F17Rik
Vipr1
Gpr83
Lphn2
Acy1
Ssr3
SNORA42
Asxl3
Stat4
Xdh
Defb7
Olfr898
Gpr17
Gbf1
Pgam1
LOC100505091
Gbf1
Stx16
Anapc2
U6
Hp1bp3
Itch
Gpam
Rpl13
U6
Canx
Folh1
Fbxo31
Actg1
Ttc21b
Taok2
Itch
Rbbp4
Gm12191
Psap
Rpsa
Arhgap19
Cic
Itch
1700128F08Rik
Gm16088
Parn
Canx
Pnma5
Smad4
Myt1
Mki67ip
Pcdh9
Hp1bp3
Mir680-2
Gm5970
Gbf1
Dcxr
Gm1524
H2afj
Fxyd1
Tmem145
1700040L02Rik
Zfp365
2510006D16Rik
U6
Gm16088
Mki67
Fbxo36
Lrrc29
Mtap7
Cdh13
Lrrfip2
Lrrc42
Tor1a
1700042B14Rik
Copa
Celsr1
Pcdh15
P4ha2
Hey1
Dpm2
Ckap2l
Klhl32
Rufy2
3110007F17Rik
1700018A14Rik
Mdga2
Psph
Chmp4b
2510006D16Rik
BC018507
Dctpp1
Foxm1
SNORA13
Lrrc4
Crym
Uba6
Fryl
AL672284.1
Snora43
Hcn1
Sipa1l1
Hp1bp3
Itch
3110007F17Rik
B230314M03Rik
Gm10067
Gm10025
Gm13033
Magee2
Adam4
Gm9968
Clec2i
---
Mir686
Bmp4
Mir690
Ina
Golm1
Htr1a
Klf13
Homez
Mir196a-2
U6
Cd24a
Hp1bp3
Zfand1
Rad51c
Trim62
Mknk2
Capza2
Ovol1
Notch2
Nmt1
Pacsin1
Psmc5
Cd36
Ccdc92
Nfib
Tbx21
Unc13c
Cdk1
Gm11979
Canx
Foxf2
St6galnac3
Kcna7
Gm12696
Rpl13
Hspa4l
Lmo4
Copa
U6
SNORA36
Elfn1
Itsn1
Nlrc5
Anks6
Snrnp27
Dchs1
Pkig
Xlr4b
U1
Pfdn2
Fubp1
U6
Rnf114
Cypt3
Tmem90b
Nmt1
Bcr
Anapc1
Ssr3
Wwc2
Fah
Ccdc82
Gm9881
P2ry1
N4bp2l2
Rab14
Phlpp2
Mdn1
U6
Ube2c
Copg
Klf11
Galk2
Ccnd2
5031410I06Rik
Gbf1
Habp4
Gm15573
Hdac5
U6
Mras
Ncdn
Dnahc6
Rbmxrt
Cic
Arpp21
Tusc3
Fryl
Samd10
Trp53bp1
A530098C11Rik
Jsrp1
Nefm
Gm9816
Slc40a1
Sgol2
Cap2
Nkain2
Rpl13
Snca
Cenpa
Gm17348
Rab40c
Kcnmb1
Mpv17l
Gnb2
Ddb1
Maf1
Gprasp2
Gm14165
Hdac5
Krt15
Gm12191
Crisp1
mt-Ta
Ywhaz
Ptprt
Anapc1
2210404J11Rik
Sp7
H2-Ke2
Eml5
U6
Cdc42bpa
Ccdc160
Gm10862
Cog7
Hadha
Rab14
Sntg1
Tert
Ldb1
Fam194a
Gm10044
Fads6
Fkbp9
Zranb1
Cic
Lyz1
Rpl13
1110003O08Rik
Ifrd2
U6
Gm6999
Psph
Atp6v1b2
U6
Spnb1
Tcfe3
Gadd45gip1
S100a11
Anapc2
Copa
Gm9884
Cd83
U6
Huwe1
Itch
Ppbp
C530008M17Rik
Xpa
Gm12191
Fam84b
Spn
Ppt2
Glul
Hp1bp3
Vti1b
Ankrd17
Ntn3
Ift57
Ccdc130
Crygn
Hist1h2ba
Hist1h2bm
Pdgfc
Gm9861
Adcy3
Ccdc88c
Fam81a
Manba
Grk4
Gm16486
Ankrd6
Wdfy3
Susd2
2510006D16Rik
Sec14l2
Dscr3
Abhd16a
Tmem90a
Ccdc153
Ankrd10
Myl6b
Anapc1
Ppm1a
Darc
Tdg
Rtdr1
Itch
Nup62
Trim12a
Gbf1
Xlr4c
Gm6829
Fem1a
Clptm1l
Abhd15
Rnd2
Zfp830
Tmem132a
Gm10008
Cacna1b
Rab1b
Mir128-1
Sec23b
4933415A04Rik
Copa
Gm16432
4930534B04Rik
Gm12110
Cdc37l1
Dscr3
Usp30
Ier5l
Dnajc16
Clmn
AI846148
Socs2
Htr6
Grb10
Galnt3
Kcnb1
Eif5
AL603804.1
Nin
AC155261.1
Ipo13
Il12rb2
Itch
Gm8429
Wipi1
Cylc2
Pygb
Iqck
Dazap1
Gm10464
Gm9846
Aup1
Tmem43
Psap
Psph
Copa
Ddx24
Adar
Wdr85
Usp46
Eml1
Kctd21
Galntl6
6030405A18Rik
Zfp467
Rbp4
U6
Snora21
SCARNA16
Samd8
Mapre3
Rab34
U6
Ric8b
Dapp1
Gm10109
Dennd5b
A330023F24Rik
Mir148b
Taar7c-ps
Fam162a
Serpini1
Mvk
Vcam1
Hmgb2
Mir592
Ppp1r7
Mrps28
Rnf220
Amfr
Tmem119
Got2
Hnrnpab
Eif5
Cdk6
SNORA42
SNORD50
Hspa1a
Wwc1
Eif4b
Gm9816
Gpr34
Chchd5
Ptprj
Puf60
Scarb1
Pum2
Fbxo17
Unc80
Mlec
Ddx4
Ccdc85a
Alx3
Sclt1
Srd5a3
Senp5
Nmt1
Psmd13
Cox18
Dctn1
Ptprz1
Ptprj
Tmem138
Aes
Sergef
SNORD115
5330417C22Rik
Nav2
Trps1
Copa
Taf1d
Dmp1
Npepps
Dyrk1a
Rnf145
Gabra1
Huwe1
Hspa5
Mast3
Gm16391
Fam5c
Itch
Hp1bp3
Fryl
Srgap1
Ttc12
U1
Hist1h2ae
U6
Clgn
Nenf
AY074887
Efhb
Gbf1
Anapc2
Sacm1l
Vcpip1
Acsl3
2810006K23Rik
D19Wsu162e
Ankrd45
St6galnac5
Ppfibp2
Gm7174
Gm13946
4931429P17Rik
Arfgef1
Kif19a
Gbf1
Gm16088
Gm9801
Sp3
Tmem39a
Kpna2
Rrm1
Polr2f
Ccdc59
Catsper3
Derl1
Tigd2
Fmn1
Lrrc14b
Eya1
Aurkc
Cic
Thoc3
Gon4l
3110047P20Rik
Magel2
Tnmd
H2-Eb1
Aup1
Coro1b
Gm10536
Gm10561
Gbf1
U6
U1
Slc3a2
Slc27a5
Nf1
1700040I03Rik
Tomm34
Psmc5
Dscr3
Unc13c
Fmo2
Clta
Tmem130
Sema5b
Chst11
Otud6a
Itch
Hnrnpul2
Anapc1
Zfp612
Ankrd36
Rnf220
Pole4
Bod1
Sidt1
Eif5
Anapc1
U6
BC030476
Fbxo39
Rmrp
Polr3b
Mtif2
Psap
Hdac5
SNORA70
Anapc1
D930030D11Rik
1700110I01Rik
Mgst2
Gpc1
Gm10829
Ano5
Piga
Klhl38
Cradd
Psap
Sar1a
Rps3a
Gm4744
H3f3a
Vta1
Nfe2l1
Anxa11
Dlg1
Hmga1
Cic
Tnfrsf13b
Xpnpep2
Cic
Nkx2-1
Snora21
Eef1b2
Psph
Fxc1
Gm10742
Hmgb2
Xpo7
AF251705
Olfr1383
D630028G08Rik
Dlg1
Srl
Por
4931408A02Rik
Glis3
Anapc1
Gucy1b3
Ptp4a2
Zfyve27
Gm8325
Rpl23
Slc25a34
Pard6b
Fgf1
Hdac5
Gm70
Canx
Tns3
U4
Abhd16a
BY080835
Arl6ip4
5430427O19Rik
Ddb1
Tmem165
Anapc1
Dzip3
Rnf25
1110032A13Rik
Rab14
Fgfr3
Rgs2
Slc24a3
Eno1
Wdsub1
Fam166b
Mir378
Atp5g2
1700003E16Rik
Aspg
9130011J15Rik
A730045E13Rik
Slc38a5
Krtap16-8
Otud7b
Anapc1
Mapk8ip2
Dek
Ctla2b
Scn5a
Aup1
Lass5
Tmc8
Bsx
Copa
Tram2
Fam181b
Crb1
Chchd8
Sgta
Gm9816
Trim69
Matn4
Prss36
Zfp207
Pigs
Olfr153
Dgkk
Got2
Reep5
Zbtb7b
Mocs3
Haus5
Rnf40
4632415L05Rik
Slc25a16
Mir710
2510006D16Rik
Rps5
Eftud2
Copg
Lrrc23
U4
Dars
Rbp1
Zfp369
Sfmbt2
Eif5
Cpsf7
Klk13
Ube3b
Mgat3
Trav3-3
Gbf1
4930529M08Rik
AC113593.1
Wdfy2
Abra
Myo3b
Mcm5
Cdh10
Arhgap20
Mtap7d2
Exoc6
Purb
Hp1bp3
Ddhd2
Ahsa2
Nol6
Sphk2
Dscr3
Col6a6
Impg2
Ppp3ca
Srrm3
Ankrd34c
Actn4
Nmt1
Ube2g1
Fabp3
Pstpip2
Prdm2
SNORA32
Zfp57
Col4a3
Tmem165
Cldn4
Mll2
Vta1
Klhl24
Fabp3
Mat2a
Sync
Ces2g
Btc
Kcnc1
Gm8325
S100a1
Elk4
Bop1
Wfdc10
Dlg1
Dysf
Csf1
Rbm42
Ube2g1
Ddb1
Gm9850
Ttll13
Eef1d
Lipe
Snai1
Macrod2
Rpl10a
Pappa
Kif27
U1
Stxbp1
Avil
Ankrd17
Ezr
Copg
Rpl29
Exosc4
Gbf1
Pitpnm2
Gm12864
Anapc1
Btla
Fam26e
Gm6086
Cnnm3
Rpl18
Anapc1
Myadm
Pfdn5
Itch
Dchs2
Ddb1
Dpm2
Arhgef33
Gm9846
Gm10421
A630091E08Rik
Gm15573
Mir686
Rexo4
Surf6
Chrac1
Fabp3
Cic
U6
Gbas
St8sia3
Vwc2
Ankrd17
Acot8
U6
Slc13a3
U6
Slc7a8
Nxph1
Map2k1
Bnip1
Gnaz
Arfgef1
Cbln2
Olfr525
E230008N13Rik
Sgcg
Wsb2
Rragc
Polr2e
Chmp2a
Ptprg
Alms1
Haus5
Efcab2
U6
U6
Rpl19
Mmp10
Kynu
Slc38a9
Rnf216
Gm9926
Cpt1a
Xpo7
Rpl10a
SNORA13
Crybg3
Snrnp27
Copg
Il17f
Itch
Ntm
2810039B14Rik
Stoml3
Fam49b
Emp2
U6
D630029K05Rik
Casp9
Gbp2
Caprin2
SNORA5
G3bp2
Ankrd43
Ccdc17
Gpr63
Map4k2
Ntng1
Lhx4
Sap30l
U6
Zfp354c
Ifrd1
Rplp1
Snrnp27
Lats2
Igfbp4
Galm
4930448K20Rik
2310046A06Rik
Nrm
Mdm4
Copg
Rnf43
U6
U1
Copa
U6
Ylpm1
Tyro3
Gm14168
Aqp1
Vwf
B230217C12Rik
Rpl7a-ps8
Arhgdib
Mt4
Gm14585
Coro6
Pdgfrb
Heatr7a
Snrnp48
Slc16a1
Sip1
Btbd3
Copg
Ikbkg
Pcif1
U6
Ndrg1
G3bp2
Nfat5
1700110I01Rik
Abhd16a
Nktr
2510006D16Rik
Col4a2
2010107E04Rik
Ankrd43
Rp1
U6
Cpeb3
Agfg2
Cbara1
Il17re
Psap
Mrpl37
Lrrc48
Srsf10
Gbf1
Pigo
Itch
Golm1
Mir149
9330161L09Rik
1700001C02Rik
Hist3h2a
Rpl19
Ctbp1
Eif5
E130114P18Rik
U6
Gm5215
Ptbp1
Plxnd1
Olfr634-ps1
Gm11992
4930572J05Rik
Olfr288
Gls
4833413D08Rik
Rbm38
U2
Zfp518a
Dtx4
RP23-194N9.1
Rasa3
AC154309.1
Tdrd7
9130401M01Rik
U1
Ric3
Gm16372
Pacs1
U6
U6
Adamts9
Gm5803
1700009P17Rik
Lcn11
Apol10b
U12
Sypl2
Prkcz
Dusp8
Ube2r2
Bhlhe41
Tbl3
Sec62
Itch
AL808023.1
9630014M24Rik
Gm5589
Dlg1
Cacng5
Huwe1
Arfgef1
Ehd4
Gm16088
Syt14
Clic5
A430110N23Rik
Tmem192
Mdga1
L2hgdh
3110057O12Rik
Kcna2
Lpp
Gm129
Cerkl
Mir686
Zfp385b
Pex3
Gm10706
Zranb1
Aifm3
Mir204
Cyb5d2
Gm12695
Cdhr3
U6
Gast
Eif3i
Copa
Osbpl8
Tbc1d13
Wdr16
Slc2a3
Pwp1
Tmem165
Gbf1
Slc16a4
Zbtb39
SNORD115
Abhd16a
Tdrd3
Col12a1
SNORD115
Tdg
Rpl19
Tatdn2
St8sia6
Amigo2
Prss45
Dync2h1
Gm5246
Rpl7a
Anapc1
2310033P09Rik
Rragc
Slc39a4
Huwe1
Oaz1
Cnst
U1
Rpl13
Dnajb13
Acat2
Zbtb16
Gm13310
Micall1
Fbxo21
Tbc1d8b
Taar7c-ps
Ube2g2
n-R5s167
Canx
Mrpl32
Cdh23
1700054N08Rik
Gm8325
Ctsh
Dnahc3
Socs3
Tbc1d8
LOC100036540
Rpl19
U6
SNORA70
Rps9
Ppil5
1700013F07Rik
Mir686
Lss
Cep350
Aurkb
U4
Zfp282
Fam69c
Hes2
Shisa3
Daam2
Edil3
Cep110
Myom1
Mkrn1
Rassf6
Atp6v0d1
AU040829
Hp1bp3
Tox4
Prrg4
Nr2f6
Mink1
Sgk1
4930588K23Rik
Samhd1
2510012J08Rik
Dag1
Il22
Fam108a
Moxd1
Dhrs1
R3hdm1
Xpo7
Muted
Gm12129
Hist3h2a
Sar1a
Gldc
Ank1
Strbp
Kidins220
D3Bwg0562e
Anapc1
Gm2511
Pwwp2a
Spag17-ps
Slc8a1
Cav3
Cenpk
Gm5415
Pip5k1a
D230041D01Rik
Gm5415
Anapc1
Anapc1
Rbms1
Vps11
Pcdh9
Parvb
Trpc5
Trmt12
Sfxn3
n-R5s156
Plscr1
Fetub
Orc3
Rdh10
Trim3
Commd9
Gm568
Apoe
Tcte1
Hdac5
Acsf2
Sec14l5
Gm5913
Akt3
Gm12863
Ms4a6c
Dmpk
CT573086.1
Sbk1
Gm10764
C630050I24Rik
Tbcd
Odc1
Sil1
Ttl
Rpl18
Pold3
Epha5
Dlg1
Gpr75
Ube2r2
Dppa5a
Dbi
Snapin
Napa
Tmem22
Cic
Frmd4b
Synj1
Scn9a
Snrpa1
Brd2
Ntf3
AA467197
Fam108a
Sec24a
Ppox
Speer8-ps1
Cpsf6
Trim28
Mpi
Gm10298
Tshz2
Psmd4
Snora21
Fam150a
U6
A630001G21Rik
Dnahc3
Npr3
Rnu7
Asah2
Ddb1
SNORA70
Fam83c
Dlg1
Pstk
Nuak1
Add2
Golm1
Klf10
Efhc1
Itch
Olfr1053
Rprl1
Hdac5
Atf6
Rcbtb2
Naa38
Zfp748
Olfr90
Ube2z
Tas2r136
Olfr655
Zfp92
Fam110b
1110059M19Rik
mt-Ta
Tekt5
Ppm1a
4932438A13Rik
Wbscr16
Id4
Hip1
Chd4
Cox18
AC156273.1
Gm15532
Haus5
5-Sep
U6
Ier5
Ston2
Bmx
Cep164
Lrrc55
Tbl3
Abhd16a
Tmem8
Tdg
Gm9816
Csmd3
Hp1bp3
Plin3
Cdv3
Hmcn1
Gpbar1
Gm4988
Copa
Fnip2
D430042O09Rik
Olfr446
Gli3
Bax
Gm6320
Inpp5b
Gbf1
Gm6642
Olfr1150-ps1
Cpsf7
Fam101b
Mustn1
Tmem132d
7SK
Hcn2
Akap1
Capsl
Rpl29
Mtif2
Txndc12
Rims1
Kcnh8
Klra1
Ptges2
Mir504
Zfp316
Smap2
Hmcn1
Gns
Kpna2
Ascc1
Rpl10a
Hdac5
Rfk
Zfp791
Fam108a
Atrn
Prl
Atg5
Plcl1
Rpl29
Gm5766
Rpl18
H2afz
1700112E06Rik
Tmlhe
Zfp677
Gm5062
---
Shq1
Mllt4
Lace1
Hnrnpm
SNORA42
Gm10364
Hdac5
H2-Ke2
Nt5dc2
Nsun7
Mrfap1
Fam116a
Klhl5
Polr2h
Copa
Polr3d
4732465J04Rik
Tfpi
Musk
Nthl1
n-R5s46
Bend7
Psmd7
Spata22
Arfgef1
Hspa8
Copg
Oaz1
Trim9
Slc9a9
Thsd7b
2210404J11Rik
Psma1
Smarca2
Arfgef1
Olfr1113
Zfand1
Zranb1
Mtif2
2510006D16Rik
Ubqln3
Gm8840
G3bp2
Ube2g1
Dscr3
Zik1
Elavl1
5031425E22Rik
Scn9a
Itch
Pgam1
Pgam1
Aup1
Ankrd44
Cyp46a1
Dscr3
Gm11296
Ephx1
Canx
Tssc4
Xpo7
Mon1b
Cetn3
Usp5
Ncrna00085
Wbscr17
Rundc2a
Olfr455
Hdac5
Cic
Vps24
Gm10125
Inpp5d
Wbscr27
Chrm2
Mbtps1
Cspp1
Itch
Atp5g2
Ank2
D430041D05Rik
U1
N4bp2l1
Ssr3
Pygm
Solh
H2-M10.1
Vmn1r1
Tlr5
Ssr3
B230216G23Rik
A730020M07Rik
Fgd5
Meig1
Olfr1265
LOC668917
Lrrfip1
Mtif2
Pcnt
Clptm1
Sppl3
Mrc1
Osbpl6
9130011J15Rik
Olfr27
BC023105
Taf3
9930012K11Rik
Ubtf
Pabpn1
Galnt12
Fmnl2
Cep350
Gm10062
Gm17209
Gm12942
Zcchc14
Wars
U6
Ssr3
Pcdh19
Fzd2
Canx
BC017647
Stbd1
Man1a
Btf3l4
AW551984
Gm10069
Tra2a
Akt2
Ctsm
Ctsm
Josd1
Psap
Cox18
Cic
Eif5
A530095I07Rik
Ect2
6030469F06Rik
Ppp1r8
Pspn
Rdx
Thap4
Galr1
Gm4787
U1
Tekt1
Bbs4
Gm7257
Sema6b
Sema6b
Pde4c
2310015D24Rik
Usp1
Psap
U2
Akt2
Fam3c
Myo9a
Hdac5
Wsb2
Klrc1
Gsr
Gm10850
9530009G21Rik
Wdr13
Pfdn5
SNORD113
Kpna2
Smoc1
Defa22
Gm5329
Tubd1
Eif2ak4
AC102703.1
Spata17
Camk1d
2210016F16Rik
Erbb4
Mn1
ND1
Psph
Pabpn1
Gm14005
Tbrg1
Rps6ka4
Tpst1
Pax7
4930451C15Rik
Mrpl40
Ptdss2
Nptn
Vmn1r211
Ptplb
4930415L06Rik
Lrrc40
Gm10813
Pigl
Igdcc4
Impact
Trappc4
Copa
Ptges3
Copa
Olfr885
Pir
SNORA51
Mir707
Ube2v1
Urod
Itch
Scn7a
Tia1
Agtr1a
Zkscan3
Fbxl13
Ss18l1
AC133509.1
Gabrr2
Dapk1
Slc14a1
Slc35f5
Plce1
Ddb1
Ckb
Mettl4
Nes
S100a16
Lrp12
Ppfia4
Rab13
Lgi4
U6
SNORA51
Anapc1
Txndc12
Golm1
Lman2l
Golm1
SNORD63
Fgf10
Hfe
Tapbpl
Sertad4
Pfdn5
Clock
Mterfd2
Actg1
Use1
Dcaf7
Cnrip1
Ddb1
A830031A19Rik
Rfx1
Cyp2d9
Gm10118
Vps28
Rps12-ps7
Nat15
Msn
Copb2
SNORD115
SNORD115
Tekt4
U6
Il22
Slbp
Taf9b
Dgcr14
Mettl2
Dync2li1
Becn1
Arfgef1
Txnrd2
Gfer
Hnrnpul2
AC122359.1
Sertad2
Golm1
U7
Fcna
Cwc22
Wisp2
6820408C15Rik
Kcnk2
Hydin
Ppp1r2
Ndfip1
U1
Mirlet7a-2
Katnb1
Tet1
E330034G19Rik
F830223B06Rik
Atp5g2
Dspp
Slc23a2
Psph
Cntrob
Gm8290
Lypd5
Anapc1
Mir680-1
Atp6v0d1
Ccl9
1700013D24Rik
Bcat1
Gm9816
Dlg1
Uggt2
Oprl1
Galp
Wnt3a
Pabpn1
Rnu1b1
Rnu1b1
Rnu1b1
Adrb2
Eif5
Copa
Atad2b
Gm4741
Ankzf1
Tmem150c
Pmvk
Ppm1a
Rnf180
Sdccag1
Ppp6r1
Sod1
Olfr352
Pycr2
Map2k4
Abhd1
Snord8
Cd2bp2
Nmt1
Krt18
5S_rRNA
Usp13
Plb1
Anapc2
Yif1b
C130036L24Rik
AC102561.1
Psph
Fryl
Ldb2
Cacna1d
Pard3b
BC067074
Lrriq1
Ebf1
Isg15
Vamp4
Tomm5
Lmbr1
Cic
Rpl19
Serac1
Rpl29
Olfr1441
Gm16294
Mfsd2a
Hp1bp3
Mir423
Gm14168
Txndc12
Gm15770
Bat2l2
Gm10188
Pnp2
LOC100503878
Crtam
Anapc1
Lsm7
Gm12471
D930020B18Rik
Filip1l
Tnfaip8
Sgms1
Tbcel
Cryge
A930039A15Rik
Dand5
Itch
Nkain3
Irf6
Rassf9
Gm6489
Gm6623
H3f3a
Hmga2
Nbeal1
Pid1
Lilrb3
Irs3
Lrrc6
Anapc2
Hist1h4j
Clpp
Gm10419
Tbl3
Rbm4
U1
Ssxb1
Polr2h
Diap2
Spp1
Rpl19
Hscb
Safb2
Gm6985
Slc1a1
Huwe1
Copg
Ttc30a2
Celf1
Fzr1
Epas1
Rgs4
Huwe1
Col16a1
Slc39a1
U5
Chrm3
SNORD115
SNORD115
SNORD115
Tln2
1700026D08Rik
Gbgt1
Kcns2
Recql5
Josd1
Gm9818
Basp1
Gnrh1
Gm6304
Gbf1
Scarna17
Scarna17
Capn5
Flot1
Pdlim7
Tgfbr1
Olfr787
Snrpb
Ntrk3
Gm5301
Pabpn1
Olfr718-ps1
Gp1ba
Nelf
2610034B18Rik
Snord115
Mccc1
Tnfrsf12a
H3f3a
U6
Gm10615
Acsl1
Ssr3
Trim23
Gbf1
Abhd16a
Itga3
Wscd2
Rnf220
Rab14
Ano4
Hp1bp3
Nlrc5
Lsm14b
1200009I06Rik
SNORA70
6330407J23Rik
SNORA36
Wbscr16
Nans
Igl-V1
6530401N04Rik
Ptpn7
Fuca1
Rsph1
D030025P21Rik
Hist1h1c
Plekhb2
Arhgap23
Psph
Atox1
Cdk16
Gas2
Gm15455
Pfdn5
Trmt61b
U4
Tax1bp3
Cc2d1b
Plxnb2
Rasl11b
Ftsj1
1110032A04Rik
Ankrd49
Gm13624
Elmod1
Rab7
Acaa2
Frmd7
Smok3c
U1
Emd
Psg16
Sf1
Glcci1
B3galt6
St18
Copa
Dlg1
Ccdc135
Anapc1
Olfr615
Hdac5
Mtif2
Haus5
Rnf220
SNORA36
Aup1
Sap30l
Apol7a
Fsip2
Eif2ak2
Hn1l
Igf1
Nmt1
Whrn
Xpo7
Rragc
Cpsf7
Mir686
Hdac5
Slc25a22
Psma1
4930543L23Rik
U6
Dlk2
Bglap
Set
5730508B09Rik
Trappc4
Angel2
Cpsf7
Atp8a1
Tssk2
Hmbs
9530056K15Rik
Spata18
Rhoj
Lrrc19
Rragc
SNORA24
2410004P03Rik
Smyd2
D630003M21Rik
Ednra
Terc
Acsf2
Wdr45
2810459M11Rik
Haus5
Gm5712
Igdcc3
Hdac5
4931429L15Rik
Cstad
H2-Ke2
Crim1
Aup1
Gzmc
Glis3
Dhrs1
Ppy
Camk2n2
Dnahc6
U12
Tmem229a
Pcmtd2
Canx
Derl1
Acot5
Rasgrp1
5930416I19Rik
AC118240.1
Alkbh8
Tuba8
Nsmce4a
Mapk10
Stac2
Apln
Mrpl52
Tmem62
Cntfr
Smc2
Doc2b
Haus5
Nmt1
Gng10
Rragc
Ccl17
Hp1bp3
Osgin1
Hdac5
Ddx17
Ypel2
Gm12902
Vps26b
Hapln4
Apoc2
Arfgef1
Vmn2r86
AC122119.1
U6
Hspa9
Tax1bp3
Pdyn
Htatsf1
Rtl1
Ttc30a1
Msra
Kcnab3
Mtif2
Cox18
Gm9960
Ret
Nudt16l1
Ptpn3
Itch
Gm3571
Csmd3
Defa24
Pxdn
Cngb1
Gm15573
Ccdc147
Zfp264
Sprn
Ofcc1
Olfr25
Tspan32
Itch
U1
SNORA71
Dmwd
Slc4a4
U7
Nme7
Uchl3
Copa
Harbi1
U3
Olfr285
Ing4
Tpt1
Clcc1
Ccnl2
Slc25a36
Gabrg1
Vmn1r38
Cnn3
Mfsd6
Gm815
Tmtc4
Wars
Rnf207
Lman1
Armc3
Ncoa7
Gm9428
Astn2
Abhd16a
Copa
Pdcd1
Ints9
2310046O06Rik
Gm4763
Myo18b
Gm5356
Psmb6
Lphn2
D430018E03Rik
Dopey1
D4Bwg0951e
Zfp873
Arl15
Mela
Vhl
Ifngr2
Trim24
Ano9
Ryr2
Mtif2
Cngb1
Cic
Gm10061
Siah1b
Racgap1
Gm13588
Lztfl1
Zc3h6
S100a11
V1rg10
Cyp2d37-ps
Atg5
Haus5
Rbm24
2900041M22Rik
Tbl3
Canx
Sall2
Chrna7
Carhsp1
Wars
Slc9a1
Cops4
Zkscan3
Rab11fip1
Gcnt2
Psmb5
Mnd1
H2-Ke2
Gm10056
Oas2
Mir24-1
Spata24
Dusp27
Zfp318
Klf12
Hdc
Gm10415
Mesp1
Cox18
Spint3
Cnih
Fam198a
Prss12
Zkscan3
Prkab1
Colec10
Pfdn5
Ttc21a
Tbl3
H1fnt
Dcaf12l2
2410080I02Rik
Il20
Mcm4
Anapc1
Olig2
Gipr
Gm9816
Cyth3
Nlrc5
F830005K03Rik
Gm12181
Naca
Mir669b
Krtap5-1
Cic
Adam22
Itch
Fryl
Golga7
Slc25a11
Olfr29-ps1
SNORA73
Zfp653
P4hb
Gpa33
Sfmbt1
Tm4sf1
Zw10
Actl6b
Mir384
6330407A03Rik
Anxa9
Gm9816
Ephb1
Fam174b
Eif5
Ltk
Osbpl3
Tmem139
Ece2
Hgf
Psenen
Dhx30
Adora1
Rpl29
Rspo2
Ptpn3
Tmprss11c
Ddb1
Copa
Dock11
Gm5406
Spag16
St3gal6
Fam135b
Grid2ip
U1
Ppp1r3f
Ptpla
Tsx
Nfyc
4930579J09Rik
Dscr3
Klf16
SNORA4
AC157912.1
Cic
Rtl1
Scmh1
Megf11
Kcnk13
Pgbd1
Pfdn5
Nrsn2
Ttll11
4930505O20Rik
Zbtb11
2510009E07Rik
U5
AC118240.1
Gm628
Gcnt4
Enkur
Setmar
Arfgef1
Tmem55a
Smox
Aplf
U6
Gm15155
Gm9979
Gm7124
Rnf122
Nrd1
Ddb1
Teddm1
Nkain1
Dmbt1
1700072H12Rik
Celf2
Slc3a1
Gbf1
Oprm1
Lonrf2
Tm9sf4
U1
Gm5501
Pde3a
Bank1
Tarsl2
Ppp1r9a
Cask
Gm10489
Tial1
Arpp19
Trnp1
Clcn5
Mettl5
Psap
Pou1f1
Cd28
Xpo1
Psph
Hmgb2
Fam190a
Gtf3c6
Inpp4b
Psma1
Dcdc2b
Gmip
U6
Gm10160
Psph
AW822252
U6
Dok5
Dcdc2c
H3f3b
Canx
Olfr8
4933439F18Rik
Ptgds
Snrnp27
U6
Hdac5
AC122359.1
Rgs14
Csmd3
Csnk1e
Olfr1389
AC118240.1
U6
Zkscan3
Pcbd1
Ubl4
BC030499
Canx
Gm867
Hmcn1
Copa
Hnrnpul2
Zcchc3
Ccne2
n-R5s211
Ythdf1
Hbxip
Atp6v0d1
Nucks1
Gm10886
Reln
Ankrd17
B4galt2
Rin2
Plcl2
Snora23
Prkag1
A530099J19Rik
Itch
U1
Spsb3
Gas5
Myl1
Txndc12
Sema3c
Copa
Glul
Itch
Vamp1
SNORA32
U6
Rps25
C330027C09Rik
Lrch3
Cdkal1
Cox18
SCARNA16
Pfdn5
Drap1
Olfr1407-ps1
Uggt1
Ccr1
Gm10865
Slc22a20
5730471H19Rik
BX255277.1
Slc38a2
Ctbp1
Ube2g1
Erh
Mir686
Irf3
Ythdf1
Slamf8
Tom1l1
Gm15573
Sirt4
Tbl3
Edn1
Gm13154
Snord115
Snord115
Snord115
Snord115
Snord115
Snord115
Snord115
Snord115
Snord115
Snord115
Snord115
Snord115
Snord115
SNORD115
SNORD115
SNORD115
SNORD115
SNORD115
SNORD115
SNORD115
SNORD115
SNORD115
SNORD115
SNORD115
SNORD115
SNORD115
SNORD115
SNORD115
SNORD115
SNORD115
SNORD115
SNORD115
SNORD115
Ncan
Refbp2
Ncstn
Gm12902
Tnfaip8l2
Mettl3
Copa
Dscr3
Ttbk2
Dnahc10
SNORD115
SNORD115
2410089E03Rik
Gml
Papss1
Hist1h2bp
Gm17430
Luzp1
Gm12760
Krt77
Copg
Mir376b
Dennd4b
Snapc2
Cnot1
Gm9816
Hook3
U6
Golga7
Rbm25
SNORD115
Copa
Rpl23
Zfp687
LOC100134980
Zc3h8
U6
C1qtnf4
Ern1
Hbp1
Acot11
Erc1
Hnrnph1
Gsta1
Ece2
Psmb5
Fbxo48
Bend6
Derl1
Epyc
Prim1
U6
Zfp474
Haus5
Trpc6
H19
Nr4a2
1700086D15Rik
4933408B17Rik
Batf2
Taf15
Cdca5
Pip4k2c
Ube2g1
Tbl1xr1
Ifi35
Pkd2l2
Ddb1
Baz1b
4430402I18Rik
Ankrd52
Pcsk2
U4
U6
Bak1
4930520O04Rik
Foxf1a
Alkbh3
U6
Copa
Olfr871
Copg
Kctd20
Ankrd55
Rnf135
Gm5531
Arhgap6
Anapc1
Copa
Mcf2
Xpo7
Olfr1396
Arhgef10l
Psmd2
Gm1335
Slain2
Tnfsf8
Rcl1
Gm11977
L3mbtl
Mir672
Canx
Fam189a1
Mir297b
Ubtfl1
Gm10432
Nat15
Rhof
Chrna4
Copa
Hltf
AC102561.1
Huwe1
Aup1
Zfp36l1
Dtna
Actg2
Armc2
Ear1
Rpl12
Hacl1
Amy2b
Cited1
Rps3a
Lphn2
Gm5617
Tmem47
Dsg2
F5
Cntnap5c
B630019K06Rik
Itch
Fam50a
Unc5d
Snrnp27
Fam132a
Adrbk2
Plcxd2
Zranb1
Ptpn3
Gm6772
Gm12526
Lrrc45
Psap
Gprin2
Lars
AC114420.4
Galntl6
St3gal1
Iqca
AC102561.1
SNORD115
1700104B16Rik
Usp3
Chd7
Ldlrad2
Huwe1
Chst2
Fank1
2310016G11Rik
Fgf20
5430437P03Rik
Copg
Spry2
Itch
Ube2s
Psmd3
Rab33b
U6
Rpl7a
Tbl3
Pink1
Pfdn5
Aup1
Stim2
Hdac5
Hist1h2bc
Rab14
Ythdf1
Gm15440
Ddb1
Psma3
Fam113a
Zfy2
Sepn1
Olfr15
C1qc
Psap
Olfr1502
Anapc1
Rapgef4
Rpl7a-ps3
Wdr17
AC103388.1
Appl2
P2ry14
Cttnbp2
Mir181b-1
Rpl29-ps2
Eef1g
Arvcf
1700034J04Rik
Snora21
Gm16494
Ms4a12
Apoa1bp
1700008P20Rik
Shisa9
Rab14
Gabra5
Srebf2
Lim2
Abhd16a
Gm9816
Itch
Lpar4
Klhl31
Rnf220
Ep300
C4b
Sord
Anapc1
Fkbp5
Pcdhb4
Ybx1
Cadm2
Prrt1
Abhd2
Lce3a
Itch
Htra1
Gm16372
Slc14a2
Anapc1
Pgp
Gm16510
Morn5
Il1f9
Anapc1
Sema6c
Fam154b
Zfp146
Hspb1
SNORD115
Cntnap4
Ccdc85b
Nckap1
U6
Cdc42bpb
Suclg2
Ocrl
Copg
Arsb
Myt1l
9930022D16Rik
SNORA70
Mtap7d3
Cdv3
Gm15575
Arl5c
E330020D12Rik
Tspyl4
Olfr38
Mir701
Zfp747
Aif1
Atp5k
Pdgfb
Letm1
Tmem50b
Gm5942
Idh3g
Nuf2
Gm10253
Defb38
Serpina3h
Gm12260
1700071K01Rik
H3f3a
Ager
Fzd5
Olfr1259
Sec61b
Tuba1c
Aldoc
Rin3
1700007G11Rik
Wasl
Insl6
Eno1
Morf4l1
Unc13c
Polr1b
Cpsf7
Zbtb8a
Atp6v1g3
Ssr3
Npcd
U1
Gar1
Lrrk2
Huwe1
Rap2b
Stard9
Ankrd37
Tbl3
Nkapl
n-R5s54
Arrb1
Ankrd52
Copa
Omg
BC117090
Tpx2
Sncg
Olfr1361
Ifi27l2b
Cetn1
Itpr3
Mtch1
Nrxn2
Hdac5
Hmgb1-rs17
Tnn
Arrdc1
Slc22a23
Dthd1
Itch
Mtif2
Slc28a2
Hdac4
Slc6a9
Npas2
Snora21
Gm5160
Dscr3
Mkl2
U6
Gba2
Necab1
Calcb
Tmc4
Tmem194
Hp1bp3
Gm10863
Ercc5
Tubgcp6
Tmem30b
Gm9975
Klk1b4
Fam123a
AI428936
D730003I15Rik
Copg
Acbd3
Akr1c21
Bloc1s1
Tbl3
Arfgef1
U6
Serinc2
Abcc10
Olfr1187-ps1
Sez6
Dpp6
Cox18
Rpl18
Ppm1a
Stx11
Coro2b
Gm4776
Pfdn5
Copg
Zkscan3
Ak7
Lair1
Gria1
Nol11
Sfrp5
Ywhaz
Mir695
Rpl12
Ctnnal1
Ddx24
Cdkl4
Itprip
Tmem175
Txndc12
Rab14
Psap
Tyk2
Haus5
A730017L22Rik
Anapc1
Sirt2
Cand1
Oat
Aak1
Cdh16
Uhrf1bp1l
Abhd16a
2410017I17Rik
C79407
Zfp605
Prr5l
D17H6S56E-3
Rnf166
C4bp
U6
Slc23a1
Ivl
Tgm4
Megf6
Nop56
Hmcn1
Eml6
U6
Wasf3
Mir686
Lrrc34
Psap
Gata5
Apc
Nedd4
Copa
Anapc1
Gm7541
Fbrsl1
Zfp184
Epb4.1
Srfbp1
Gm16498
Gm12222
Gabrq
U5
9530020O07Rik
Arhgap11a
Kbtbd12
Anapc2
Pnpla2
Rbm42
Cnn3
Fau
Lemd1
B3gnt3
Prkg1
SNORD115
SNORD115
SNORD115
SNORD115
SNORD115
SNORD115
SNORD115
SNORD115
SNORD115
SNORD115
SNORD115
SNORD115
SNORD115
SNORD115
SNORD115
SNORD115
SNORD115
SNORD115
SNORD115
SNORD115
SNORD115
SNORD115
SNORD115
Panx1
Nat15
Dnaic1
U6
Ccdc85c
Rpl30-ps11
Fbxl7
Tomm20
Slc10a1
Slc25a4
Pilra
Snx8
U4
Rab14
Myo7a
Rbp2
Haus2
Smtn
Prss35
Snd1
Slc2a13
U6
D19Ertd652e
Slpi
Tubb2a
Syap1
Anapc1
Cic
Kif3a
Mett10d
Huwe1
Psap
Adk
Arhgef11
n-R5s1
Ppp1r3g
Stmn1
U6
Lysmd4
Hcfc1
Gm13594
Syne2
Ubxn2a
Slc20a2
2310004N24Rik
A130066N16Rik
Ryr3
Psph
Gm5299
U6
Ddx54
Ube2g1
Gm5631
Tusc2
Olfr1342
Mpped2
A230072I06Rik
1200009O22Rik
Itgb1bp1
2410022M11Rik
Mir152
Ptpra
Rab33a
Anapc1
Eng
Cdk5r1
Gm10023
Gm7108
Hdac5
4930555I21Rik
Nmt1
Arfgef1
Rnf220
Atad3a
Capn11
Ccdc60
Rpl7a
SNORA44
Fryl
Gigyf2
Cyp2d13
Eif5
1810010K12Rik
Sntn
Tgfbrap1
Wfs1
4933436C20Rik
Hoxc5
Hpvc-ps
Prr11
Pdzd7
Mc1r
Acvr1
Gabrb2
Ugt3a2
4930544O15Rik
Gm6937
Ipmk
Xpo7
Gm16067
Trim55
Hist2h2bb
Gtf2h1
Fxr2
Mir29c
Rbm42
Klhl21
Gm16432
Mrps18c
Wdr20b
Gbf1
Slk
Rpl29
Ankrd61
Mdfic
Ptpn3
Dlg1
SNORD77
9930014A18Rik
Rab7
Gm5970
SNORA9
Gm5592
Lrp6
Cln8
Fut11
Ect2l
1700066J24Rik
Copg
Ncl
E030010A14Rik
Zfp512
Sycp3
Xpo5
Gm13310
Cspp1
Hdac5
Cct2
Dmrt2
2310035K24Rik
Irs1
Anapc1
Vgll1
Zpbp2
Obfc2b
Rfk
Cks1b
Olfr971
Cpn1
Fryl
Stfa2l1
Ncstn
Rnase13
Tarbp2
1700020A23Rik
Sephs2
4930524J08Rik
Zfp53
Vmn1r195
Mtif2
Vasp
Mir686
U6
Gata2
4930517O19Rik
SNORA73
Tbc1d1
Zfp828
Vta1
Nlrx1
Slc26a9
2010106G01Rik
4930444G20Rik
Snrnp70
Gemin6
Usp40
Rpl29
AC129191.1
5730408K05Rik
U6
U2
Sgcb
Szt2
Jagn1
Arfgef1
Faim2
AC167419.1
Tgs1
Pabpc1
Pcca
7SK
Aqp9
10-Sep
Helt
Olfr1432
1700062I23Rik
Adat1
Gm13213
Ift172
Hdac5
Anapc1
SNORD115
SNORD115
SNORD115
Chst12
Eif5
Shb
Srrm1
Mgmt
Acpl2
Gm8251
Rpl7a
U6
2310034G01Rik
Abcg2
Trex2
Atp6v0d1
Xpo7
Ext1
Prss46
Smarcd1
Gpr137b
Top3b
Synj2
Pou6f2
Fat3
Rnf214
Sgpp2
Gprc6a
Adi1
Rabif
Ptpra
Dlg1
Ccdc78
Palm
Jak3
Itm2a
Hoxb2
6330578E17Rik
Sp140
Canx
1700116B05Rik
Lama1
Mrpl10
Hinfp
2510003E04Rik
Entpd7
Rpl7a
5530401A14Rik
Aup1
Rab14
Gm16387
Efnb2
Mocos
Myst4
Abhd16a
Ppm1a
Gm626
I830127L07Rik
U1
U7
Cic
Magea4
Itih4
Nhp2
U1
Shh
Itch
AU021034
U6
Aup1
Gemin6
Gm14340
Gm5226
F630048H11Rik
U6
U6
1700019B03Rik
Fam173b
Gm1973
Fbxo40
Amfr
Gm8216
Slc12a4
Slmap
Elavl2
B230354O11Rik
U6
Ube2g1
Adamts10
Sctr
Kifc5b
4-Mar
Zfc3h1
Bst2
Zfp426
Unc80
Gsta1
Lars2
Mrpl23
Hsd3b2
SNORD115
9430053O09Rik
Ddc8
Dnahc6
Nmt1
Gm10713
Tle2
Gipc1
U1
Atg5
Copg
2510006D16Rik
Prpf19
Anapc1
Stxbp5l
Rpl29-ps2
Zdhhc13
Adhfe1
Gm10658
Fig4
Sgsm3
Gm13691
Gm13691
Gm13691
Gm13691
Gm13691
Gm13691
Gm13691
Cic
St8sia4
Zkscan3
Arfgef1
Sqle
Aktip
Ppap2c
Plekhg4
Parl
Ankrd13d
Nudt19
9430025C20Rik
Endou
Cdhr4
Slc43a3
Dnahc10
Sema4c
Ybx1
Hes6
U6
Anapc1
Gm9871
Gm4983
Ccnb1
Txndc9
Rps6ka2
Psd
Ksr1
Ankle1
Igkv8-16
Atf4
SNORD115
SNORD115
SNORD115
Atg4c
Zfp787
Rgn
Qpctl
Ppp1r16b
U2
Uxt
Ddb1
Xpo7
Trdn
Dnali1
Rab14
Kdm3a
Olfr161
E2f3
Zfp276
Eif4e3
Ly6k
Aup1
Athl1
Gna13
Ptch1
Stmn1
Dbndd1
Ube3a
A530032D15Rik
Slc16a11
Gpr20
Gm10472
Loxhd1
Nmt1
Tmc7
Mir686
Rpl3
Tnrc6a
Golm1
Psph
Hsdl1
Rnf31
Gjc1
Cdk5rap3
Gm10622
Sh2b2
Hoxa2
Rpsa
Tcf7
4930529M08Rik
Rab11fip2
Pcbd2
Wars
Huwe1
Zbtb48
Ctnnbl1
Gm15573
Gm6829
Rpl12
Vwa1
2010007H12Rik
3110053B16Rik
n-R5s213
1110020G09Rik
Leo1
Gm8325
Magee1
Zfp161
Zfp329
Ggcx
Myo18b
Kcng3
Aass
Sbds
Hp1bp3
2200002D01Rik
7SK
Kif12
Olfr688
2310003L22Rik
Cldn1
Gm6583
Lpar6
Gm6498
Tns1
Xpo7
Mak
Copg
Vwa2
U6
Arsb
E330037G11Rik
A430078G23Rik
6430527G18Rik
Hapln2
Psma1
Rps15
H2afv
Polr3gl
Pfdn5
Paf1
Disp1
Car6
Rpl12
Rrp7a
Atp1a3
Scn9a
Sirpa
0610007C21Rik
Coq5
St7
Olfr519
Slc45a2
Cpsf7
Gbf1
Hp1bp3
Hmgcr
Eif3l
Neurl1B
Sqstm1
4930431F12Rik
Grifin
Mtif2
Xaf1
Rfk
Urm1
4930529M08Rik
U6
1110020C17Rik
U6
Duxbl
Duxbl
Bloc1s1
Cdv3
Lpcat2b
Mtif2
Nlrc3
Dlk1
Pdk2
Dlg1
Psma1
Ddb1
Atxn2
Hbxip
8030423F21Rik
Gm11801
Herc4
Inca1
Csn2
SNORA36
Nfatc2
Ccdc146
Anapc2
A930011G23Rik
Ddb1
U1
Cryzl1
Nasp
Gm10660
Bmp6
Sik3
Tmem72
Uimc1
Apip
Serpinb1c
Adarb1
Olfr811
D130007C19Rik
Creb3l2
Krt24
Pdcd6
Txn1
Rg9mtd3
Slc46a2
Gpc3
Pts
9530002B09Rik
Rragc
Gm15573
Psph
Dock5
Tns4
Ankrd36
Phgdh
Zfp579
Spna2
Copg
Adora3
Mir713
Hmcn1
Rpp38
1110035H17Rik
1700012A03Rik
Cntnap5c
Gm11428
Chd3
Ccdc144b
1700094D03Rik
Eif5
Xrn2
Polr2a
Iqcf5
Itch
Fzd9
Tmem212
Ubxn1
Rltpr
Lifr
Grk1
Fgf9
Snapin
Sat2
Lef1
Tmem63a
Mir342
Cdk17
Cass4
Olfr324
Calml4
Cgnl1
Dub1
Agl
Nhedc2
4932425I24Rik
Derl1
Atrn
Gdf5
Rnf220
Gm7275
Rassf4
SNORD77
Psph
Dlg1
Gbf1
Gm16400
Ptplb
U2
Pvalb
Tcte2
Gpr27
Gm13177
Arfgef1
Fam59b
Huwe1
Cntn5
Fam82a2
Haus5
Olfr514
Rbmx
Olfr522
Adcy8
Kcnh8
Glra1
Hoxb7
Cdv3
Heatr2
Snapin
Parp12
U2
Gpr142
Copg
Speer4d
Procr
Gm14243
D830030K20Rik
Ly6h
Gm8844
Mfsd5
U1
Gdpd5
Dnahc3
Mapk13
4933401B06Rik
Zdhhc6
Gm10052
A830019P07Rik
U1
Inpp4a
Rxfp3
Slc4a1ap
Hp1bp3
Tead2
Huwe1
Efna2
Rplp1
Prep
Anapc1
2410137M14Rik
Mme
Haus5
1700034J05Rik
Golm1
Hmcn1
9530091C08Rik
Ssr3
Sar1a
1700055N04Rik
Dnahc3
Fblim1
Pdpk1
Psma3
Atg5
Akd1
Hdac5
Kcnq5
Gm10572
U6
Ankrd23
Huwe1
Nell2
Xpo7
Fbxw4
Rpl3
Rpl3
Dscr3
Thumpd2
Vwa5b2
Polr3k
Olfr1016
Ucp3
Slc9a3
Copg
U6
Hdac5
Zfp185
Gbf1
Wars
Zfp46
Cpsf7
Pira11
Zfp277
Nbas
Nr2c2
Dlg1
Psmc5
Psmb4
Tox2
Mbd1
SNORA55
Ttc6
Inpp5e
Tbkbp1
Mlxipl
Zfp706
Rab14
Cmklr1
Mtif2
Gm650
Pah
Snord115
Snord115
Rps16
Polr2f
Gm9944
SNORD115
Siae
Ift46
SNORA70
U5
AY512938
6430553K19Rik
Gbf1
Xrcc2
U6
Anln
9130017K11Rik
Rbm6
Nxn
Gm16478
Tsen34
Cutc
Wnk2
Ppm1a
Gtf3c2
SNORA25
Airn
Pfdn5
Mir195
Adamts17
Gclc
U1
Taldo1
Arfgef1
Golm1
1700024G13Rik
Msr1
Igf2bp3
Xpnpep1
Lman2
4930529M08Rik
Armc2
Evc2
Zfp784
Tipin
Fam108a
Prm2
Nup107
Nms
Myh10
6720456H20Rik
Nat15
4933407E24Rik
Pcna
Msto1
Mllt3
Cmpk2
U6
Sdr16c6
Clvs1
Suclg2
Copa
Kcnq3
Rpl7a
Speer4a
2610318M16Rik
Ccbl1
Tmem60
Carhsp1
Gata6
Tmprss9
Rps10
Phf20l1
1110017D15Rik
Ap2a1
Olfr234
Pde2a
Mettl6
Nfkbil2
Vmn2r14
9030612E09Rik
AC132253.1
4933407L21Rik
Epb4.1l2
Mblac1
Hdac5
Gsta3
Oc90
Uhrf1
Add3
9330158H04Rik
Slc27a6
1700084C01Rik
Abpe
n-R5s97
Eif5
Parp14
Gm8325
Bex6
Hmcn1
5930434B04Rik
Srpk3
Foxk1
Gm5737
Tra2b
Tbpl2
Egfl8
Tcfcp2
Ppm1a
Gja6
Arhgef10
Tmem18
Lmod3
Ctcfl
SNORA73
Olfr678
Gm628
Cic
Arl5b
Gm15573
Rpl3
BC029214
Mobp
U6
Mir666
Ccng2
Nat15
Rab14
Ust
Ighv1-83
Npvf
Psma5
Muc5b
G530012D18Rik
Myh13
Zkscan14
U1
Kcnc2
Slc25a33
Zbtb22
Tubb2c
Pcdhb19
Gpr62
Kti12
Slc22a18
Snapin
Mageb16
AL731552.1
Emid2
Keap1
U6
Mrps31
1700036A12Rik
7SK
Gm12967
Kctd9
Vmn1r71
Rragc
Tjap1
Cic
G3bp2
Mthfd2l
4931440F15Rik
Nme4
Aldh1l2
Kctd6
Atg5
Rpl32
Fam115a
Zfp639
Ppm1a
Alkbh6
Zufsp
Med1
Copg
Abhd16a
Cables1
Zfp788
Zfp788
Dscr3
Rtkn2
Mybpc2
Igkv6-32
Anapc1
Acaca
Plekha7
Gm6152
Rpl19
Ankrd28
Cdkl3
Olfr1372-ps1
Mug1
Copg
Psap
Ddb1
Aifm2
U4
Neto2
Cic
Ly6g6c
Copa
1700026L06Rik
Clip1
Tagln2
Pdpr
Gm6422
Ibsp
Polr3h
Tmem151a
Kdm6b
Kcnh4
Calcoco1
Dcps
Kdr
AU022751
Olfr517
U6
Pcdhb13
Gm9816
Huwe1
Cyp2j12-ps
Ehbp1
Ptpn3
B230340J04Rik
Hist1h2be
Acot4
Akr1c6
Mcm7
Derl1
Sst
Gm5121
U6
Gm15573
Lonrf3
1700028P14Rik
Slc35f1
Cd9
Hnrnpul1
Phf12
Gm3395
Rab7
Gm6128
Lrrtm1
Hdac5
Pom121
Pax4
Ankrd52
U6
Zbtb20
Hist1h3f
Pex11b
Zfp187
Syt16
Xpo7
Anapc1
Aimp2
Ephb3
Gm8325
Nrn1l
Anapc10
Col6a4
U6
Rragc
Rarres2
Txndc12
Hax1
Dlx1as
Foxe3
Dqx1
Cic
Nmur1
Olfr218
2510006D16Rik
Spef2
Fam155a
Zfp94
Rbm7
Pcna
Psmc5
Zkscan3
Papola
Mrpl23
Celf4
Mapk15
Rpl7a
C430048L16Rik
Mir330
Olfr13
Oas1g
Fam149b
4933411G06Rik
Rsph4a
Gm14369
Spef2
Hes3
Uqcrc1
E2f1
Sec24d
BC049702
Copa
Rps6kb1
Tcap
2310006M14Rik
Tomm5
Rnf169
Npw
Crygc
Ptprk
Bcl2l1
Trbv29
Psap
U4
9430007A20Rik
AB041803
Hhipl2
Aire
Snord96a
Plcb4
Ddb1
Rragc
Gm8091
6330444E15Rik
Gm11711
Anapc2
Derl1
Adra1d
Cic
BC006779
Atp5j2
Speer4d
Dlg2
Ddb1
Fam116a
Cdv3
Smad7
Ddx5
Zfp36l2
Adcy10
Sac3d1
Zdhhc20
Rgs20
Zyx
Nudt4
Abhd16a
Defb34
Tsc22d3
Adap2
Zdhhc5
Ythdf1
Ppp2r2a
4930564C03Rik
Tbl3
2810407A14Rik
E130309F12Rik
Gm15024
n-R5s213
Gm10631
Gm10808
Gm6588
Lass2
F8
Gm4907
2410012M07Rik
Pear1
Casp8ap2
Slc30a4
SNORA24
Zxda
Qars
Sulf1
Ube2g1
Cstf2
Rpl7a
Fbxo4
Gtf3c1
Sar1a
Gabrp
Sel1l3
Akap11
Snapin
Gm5301
Dmrtc1c
2510006D16Rik
Gm9902
Zkscan3
Ccdc80
Hdac5
Phkg1
Pgap1
Elp3
Sh2d3c
1500035N22Rik
Adamts19
4930546C10Rik
Trpv4
D4Ertd22e
Gm10492
Prim2
Rpl12
Pom121l2
Mfsd7b
Slc7a3
Gm9927
Gcap14
n-R5s88
Nfib
Ttc7
Vps53
Agxt2l2
Gm13961
SNORD56
LOC100503984
Ube2v1
Ube2r2
Supt4h1
Rps16
Cdv3
Ppm1a
Synpo2l
Olfr573-ps1
Ppp4r4
Wars
A330008L17Rik
Lsg1
Hspb6
2410001C21Rik
Pou6f1
Tmem209
Ica1
Sncaip
Thap6
St3gal5
Pqbp1
Gde1
Hmgb3
Airn
Aebp1
Rdh16
Spink8
Copg
Psap
Klk1b7-ps
Ankrd42
Insig1
Mir469
Mir469
St3gal4
Rab27a
Suv420h2
Mdp1
U6
Copa
BC005685
Rpl29
Anapc1
Vps29
Canx
Fancm
Gm10797
Gpr137b
Rom1
Pak7
Gm5665
Slc29a2
Ttc22
Acsm5
Ccdc48
Clec7a
Dock6
Prelid1
Dpm3
Gm9829
Iqub
Rab7
Trpd52l3
Jag1
Kbtbd4
Zfp865
Tspan31
Gas2l2
Cic
Uba7
BC096441
RP24-480M20.4
Copa
Hnrnpa1
Slc25a1
Pip4k2a
Dlg1
Uts2r
Dusp7
Gmcl1
n-R5s1
n-R5s1
Hdac5
Vwa3b
Gm11218
H2-M10.3
Trib1
BC030307
Iqcb1
Trim52
Pdp2
Mtif2
Baz2a
Gm5187
Mir331
Mir686
Spag6
Rps10
Chrnb1
U7
Cic
Stambpl1
Rpl7a
Kctd1
Necap2
Atn1
SNORA54
Defa21
Rpl3
B430305J03Rik
Hectd2
Gm10824
Serpina3b
Fut2
U6
U12
Vmn2r79
---
Anapc2
Sh3bgr
Butr1
Ankrd33b
Itch
Cpsf7
Cenpo
Asb16
Rab14
Hmgn3
Rpl7a
Spin2
Gm5415
Gm8580
Ankrd17
Nmt1
Adamdec1
Slc24a2
Mmp7
Haus5
Hmcn1
Wipf3
Copg
Sfrs18
Gm16591
Oplah
Gm10305
Tnfrsf22
Sdhb
LOC100505227
Fam171b
Gm12511
Mir26a-1
Ncr1
Anapc1
4930503L19Rik
Rpl29
Fes
Gm6455
Hmcn1
Gm7467
Folr4
Clock
Mylk2
Atp12a
Psma1
Vmn2r113
Mtif2
Stoml2
1700012B09Rik
Gbf1
Cwf19l2
Mrpl18
Jph2
Gbf1
U4
Cep164
Copg
Ski
U6
Gatm
Trappc2l
Gbf1
SNORA31
Iqca
D11Wsu47e
Fnbp1
B930078G14Rik
Mageb4
Mrvi1
Huwe1
Rps10
Il21
1110014N23Rik
1700054O19Rik
Arfgef1
Pgam5
Itch
4930451E10Rik
Mcf2l
Tomm5
1500009C09Rik
Tpt1
Grem2
U2
Ntsr1
Copa
Fpr1
Olfr1189
Dym
4932438A13Rik
Bdp1
Gpr115
Hmcn1
1700110I01Rik
SNORD50
Stt3a
Fam193b
Ssr3
Dync1li1
Ssr3
Cdh7
Snrpc
Cyp4b1
Rnf148
Gm4993
BC024479
Slc41a2
Klri1
Gp49a
Slc4a5
Cbr3
Rnf220
Ube2v1
Hp1bp3
Plau
Rbbp8
Lphn2
Gatad2b
Mrpl19
AI324046
Haao
Gabrb2
Msx1
Gm10210
Kcng1
Pip5kl1
Abcd4
Ddost
Fech
U6
Baiap2l2
Zfp773
SNORD56
G3bp2
Tomm5
Ccdc79
Tbrg4
Fam192a
U2
Mtif2
4930522N08Rik
Gm6369
Gm5970
Zfp689
Pla2g2d
Dnahc3
U1
Aup1
Gm9990
Pepd
Gm1758
Ifna12
Mtif2
Canx
Treml2
Hif3a
Cdv3
Eif4a3
Rpl29
1700019N12Rik
SNORA32
Zmynd12
Gabrr1
Scube3
Srf
Pim3
Tulp4
Gm166
Mir300
RP23-108F2.25
Rpl7a
Fam196a
2410017P07Rik
Gm12332
Cd276
Gm16088
G3bp2
Fbxo27
Prss27
Rnf213
Cox18
Pde8a
Rps16
Mxra8
Olfr396-ps1
Dnahc3
Slitrk4
Srsf12
9330176C04Rik
Nek5
Cphx
Nrm
2310007A19Rik
4933409K07Rik
4933409K07Rik
4933409K07Rik
4933409K07Rik
Dnajc11
9130014G24Rik
Adamtsl4
Agbl3
2510006D16Rik
Slc6a6
Trhde
Ankrd17
Oxct1
Msl2
Txnrd1
Opn1mw
Canx
Gm14369
Hat1
LOC100037413
Zfp438
Lrrc20
Syvn1
Hdac5
Olfr763
Canx
Igk-V19-20
Cic
Ankrd17
Onecut1
Vmn1r78
Huwe1
Grhl1
Ddb1
Hmcn1
Tmed2
Gm14850
U1
Gstcd
Tlk1
Naa35
Slc12a1
Grid1
Arfgef1
Ppm1a
Mir694
Pias4
Canx
Kpna3
Psap
Olfr1239
Ssr3
Slc9a10
Gm9829
Nmt1
Ddb1
Copg
Olfr894
Fth1
Ccdc122
Ehd1
Tnnt3
Crebl2
4930579C12Rik
Mical3
Vmn1r193
Gm5146
Tob1
Hdac5
S100a4
Gm4764
Gm2022
Gm4787
Myh8
Tnrc6b
Cox18
3010085J16Rik
Y_RNA
Msrb3
Qrsl1
Wnt2b
Ube2g1
U6
Stac3
Zwilch
Cpsf7
Zcchc18
Txndc12
Papd7
Wrnip1
Qrfp
Rsf1
Pex10
Ptpn11
Atg5
Zranb1
Tacstd2
Syt13
Eif3g
Cic
Gm6219
Adck4
U1
Slc1a2
Hdac5
Ssxb9
Gprc5c
Atp6v0d1
Rbm33
Asap2
Mir31
Kank4
RP24-316L14.3
U7
Phf1
n-R5s89
Itpkb
Gm12650
Gbf1
Hp1bp3
Exoc6b
Efcab4a
Insm2
Gm626
Dok4
1700081L11Rik
Zbtb8b
Rrp1b
Hist3h2ba
Olfr994
Mrgprf
Pkd2l2
Wdr3
Gm10750
Hmgb3
Lrrc16a
Gm13416
Tab1
Gm12799
Mkl2
Med24
Txndc12
Star
Prl8a8
Mapk3
Spef2
Dnahc12
Nefl
Jph1
Defa-ps11
Pira1
Cdc37
Psma1
Irx3
Rpl29
Unc45b
Terf1
Camsap1
Plaur
2810453I06Rik
Macc1
Gm5622
Kin
Pih1d1
Klhl1
Pkib
Speer3
Letm2
Csprs
Mir686
Nfix
Gm10537
2810422J05Rik
Cd79b
Rhbdd2
Rps6ka3
Ache
5330432E05Rik
2010001M09Rik
Gm13456
Tssk6
1700003E24Rik
Zfp536
Naca
n-R5s95
1700012B07Rik
Ntn5
Dpm2
SNORD115
Ehmt1
Gm9996
Scarna13
Hspbp1
Arfgef1
U6
Il25
Lrrc51
S100pbp
U6
Mtif2
Sssca1
Dcaf10
Gpd1
Gucy1a2
Fryl
Fam171a2
1110034A24Rik
Pla2g4b
Rtn4rl1
Sacs
Gm5393
Akap6
Atxn2l
Eif5
1110035H17Rik
9-Mar
Hdac5
4833413E03Rik
Rab14
Htr1d
AC122184.1
11-Sep
Ccdc30
Chchd3
Flnb
Cox18
Dlx1
Cys1
Mir128-2
Nkd1
Dlg1
Cacnb2
U7
Nat15
Haus5
Canx
3300002I08Rik
Psap
Ncbp1
Adh6-ps1
Gm13750
Mgea5
Rasef
Cdh12
Slc1a4
Gm12957
Tex22
Pcdhb6
Ldhal6b
Speer4f
Foxd2
Nfxl1
Kcnj13
Fancd2
Ncam1
Itpr2
N28178
Ddb1
Anapc2
U6
RP23-418O21.1
Bdh2
Taf1d
Gpx8
Numbl
Rad23b
D14Ertd449e
U6
Mpp3
Mup6
Itch
AI182371
Tbl3
7SK
Dscr3
Creg1
Fam160b2
Dlg1
Ankrd17
Jmjd1c
Tbl3
Zfp784
1500015O10Rik
Clcn7
F830001A07Rik
Fkbp1b
Srrd
Txk
Scrn1
Fam108a
4930555F03Rik
U1
Cd46
U7
H2-Ob
Rragc
Olfr597
SNORD50
Ap2a2
St7l
Copa
Fem1c
Copa
Ogt
Huwe1
9230019H11Rik
Mir15a
Gm11190
Copg
U6
AC114420.4
Ssr3
4930407I10Rik
Wdr12
6430503K07Rik
U1
Psmb3
Tinagl1
Tpbg
Tmf1
Upk1a
Zranb1
Xpo7
Ldha-ps
Enpp2
4932438A13Rik
Rasa4
Itch
4931407G18Rik
Anapc1
Pcdh18
Olfr691
Pold2
Chek2
Arhgef37
1810026J23Rik
Gm10522
U6
Ifrd1
Kdelc2
Rnf220
Atp6v0d2
Cic
Rsl1d1
Ikbkb
Lgals3
Pigv
Vwa5b2
Akr1b3
Acer2
Gm8300
9130011J15Rik
Fryl
Mtif2
2610109H07Rik
Rpl29
Fam150b
Olfr555
Mapk12
Mrpl52
Gbf1
Rhod
Npy1r
Anapc1
Dpp3
Rnu3b1
Rnu3b1
Rnu3b1
Rnu3b1
Eif3k
F10
Raet1d
Maged1
Gm8300
AC102561.1
Igkv8-21
Gm13959
Mtif2
Tmem97
Slc22a13
Rpl24
Atp6v0c
Gm11681
Gm10737
9130011J15Rik
U1
Gpnmb
Gjb1
LOC100503261
Anapc1
Aup1
U3
Rpl24
Mbd4
Gm15470
Mxi1
Dtwd1
Nat15
Iqcg
Zc3h6
Nxph1
Necap1
Srrm2
Ict1
SNORA51
Mrpl43
Tubb2c
Gm10433
Mycbp
Snrnp27
Psmc5
Gm10404
Dlg1
Psg23
U1
Rnf220
Aup1
Slc6a4
---
Ttc19
5133401N09Rik
Slc16a12
Retnla
Lyve1
Dennd5b
Psma3
Apold1
Dscr3
Gm6152
SNORA73
Gm9894
AC122359.1
Ip6k1
Dnahc3
Smarca5
Chd7
Tdrd1
AC027184.1
U6
Rcbtb1
Tspan4
Cphx
Cphx
Lect1
Fgf17
Nuak2
Nlrx1
Mtif2
Trim65
Pnpo
A530016L24Rik
Mast2
SNORA76
Kir3dl1
Cox18
Mir381
Rpl28-ps4
Frmd3
Gm5468
Gm9705
Abhd16a
Rab14
Clca1
Vmn2r120
3200002M19Rik
Med28
Vnn1
Nlgn2
Cdc25b
Gm12664
Gm3696
Cd5
Rragc
Rnf220
Lingo2
Fbxo5
Col11a1
Ppara
U6
Dock6
Dnahc3
Ecsit
SNORD115
SNORD115
SNORD115
SNORD115
Mlc1
Gm16425
Rab7
2610507B11Rik
Fam108a
U6
Smad5
Olfr1106
Tbc1d14
Iqca
Rpl12
Otub1
Zp2
Olfr12
Rnf24
4930432K21Rik
Mgat1
Ppm1n
Gm14462
Lyrm5
Snrnp27
Tbc1d22a
Abcc6
Vipr1
Huwe1
Zfp54
Adam19
Vwa3b
Ncf2
Rpap3
Gm10639
Coro1c
4933437N03Rik
Mir96
Opn3
Ap1m1
Gja1
4930441O14Rik
Slc7a13
Gng5
Gm10579
Bst1
Mtif2
2410089E03Rik
Cdv3
Srek1ip1
Efcab9
Olfr110
Lrsam1
Lancl1
Ncoa4
Golm1
Gm9816
SNORD115
U6
Hp1bp3
Fryl
Cdc42bpg
Trp53inp2
Tlx2
U6
4933416I08Rik
Zfp9
Gpatch8
Gm10840
Cep68
Fam108a
Eif2s3x
Wdr11
Pmch
Ywhae
D14Ertd449e
Clec12a
Rho
Bap1
Mthfs
Myo18b
Arf4
Sec16b
Kars
Serinc3
Olfr656
Zbtb37
Uox
Huwe1
Galnt7
Bzw2
Gm626
Trim6
Gm11733
Copg
Ythdf3
Papss2
Vsig10
U1
Pfn3
D14Ertd449e
Rab14
Gm17209
Tmem165
BC011426
Fev
Nppc
Mettl9
Gm7931
B9d1
Xpo7
Kdm2b
Prap1
Gm10685
Crygb
Zfp27
Amica1
Paqr7
Pabpn1
Man2b2
Lmf1
Phldb3
Chn1
Prpsap2
Krt79
Tmem65
Olig1
4933405L10Rik
Slc25a44
Sdf4
Rrp12
Fam36a
Rapgef2
Gm17479
Zc3h12a
Xpo7
Nup210l
snoZ39
Pik3r3
Rpl29
Hist3h2bb-ps
Gm15730
Ppm1a
Olfr671
U6
Rasgrf1
Hp1bp3
Cdc42ep5
Gm14911
Gstp2
Lin52
Scamp2
Nfyb
Nmt1
Rhox1
Avpi1
Iltifb
Ddb1
2610301G19Rik
Sap30l
Szt2
Ctrl
Fryl
Myod1
1600029D21Rik
Rab7
Aoc2
Fryl
Ldoc1l
Ccr2
4932411E22Rik
Sc4mol
Wfdc13
Gm9991
U6
U12
Rps25
2610002D18Rik
Itch
Vmn2r118
Gm16848
Fbxl6
Sostdc1
Cdv3
Setd4
4930417O22Rik
Hp1bp3
E230019M04Rik
Psenen
Rragc
Sprr1b
Gas8
Eapa2
Grap
Sar1a
Hp1bp3
Sgk2
Ptprf
Copa
Tpt1
Gm15519
Vmn2r-ps87
Dnahc3
Cenpe
Cntn6
Glra2
Muc2
Nat15
Slc7a10
Pitpnm1
Rps15
Shroom3
3110082I17Rik
Tssc1
Cdk7
Hp1bp3
Cox6a1
Cpsf7
Gm9816
Olfr596
Fermt3
Itch
Odf3b
E230008N13Rik
7SK
Snord104
Mns1
Ech1
Ube2ql1
2510006D16Rik
Syne2
Gfra4
Ostm1
Olfr486
Fam78b
U6
F3
Sar1a
Psma1
Pycard
Anapc1
Mageb5
Ifltd1
Hba-x
Gm10319
Anapc1
Ube2v1
Gm13023
9230020A06Rik
Gm16489
Scarf2
Ncoa4
Rnf220
Tex11
Gm6031
Atp10a
2610029I01Rik
Aqp3
1110007C09Rik
Steap2
Cnksr2
Sv2a
Ubqlnl
Folr1
AC171202.1
Zfp575
Kif24
Mbnl2
Mirlet7a-1
Ddx24
Csrp2
Rnf220
Vsnl1
Dhrs1
Inmt
Sntb1
Ppm1a
Akap17b
Sord
U1
Irx3
Gm9816
Phf17
Abhd16a
Oscar
Ankle2
Sytl5
Xpo7
D19Ertd652e
Map2k3
4933427I04Rik
Abhd16a
Mrpl12
Llgl1
Slc4a1
Lama3
Gm5742
Twf1
Gm88
Anapc1
Gabra2
U6
Nmt1
Tas1r3
Gsc
Fbxw8
U6
Abca17
Lhfpl2
G3bp2
U6
Ube2v1
Hnrnpul2
Hibch
Huwe1
Gm11790
Slc30a1
Atp6v0d1
Itch
Klc4
Gm10492
Mina
Nudt19
Chd6
Hiatl1
Gm10845
---
Rmnd5a
Copg
Tmed2
Mtmr9
Scube1
4930579G18Rik
Zc3h11a
Cd40
Tacr3
Igkv14-130
Gstp2
Sec61b
SNORA73
Mir222
Anapc1
Tbl3
4930471G03Rik
Olfr330
Samd12
Xpo7
Prss39
Sdc4
Cthrc1
Vps39
Inha
U6
Gm10830
Unc5d
Magi2
U6
Pafah1b3
A2ld1
3110053B16Rik
Efcab6
Actl6a
Akr7a5
Xpc
Pip4k2b
Olfr365
Nmt1
Rpl3
Snora73a
Srsf2
Ddb1
U6
Mcfd2
Pgls
Mdga2
Gopc
Fam183b
Gm10047
Twist1
Glrp1
4921522P10Rik
Ptprv
Slc9a4
Cd80
Pcgf5
Prr7
Ankrd50
Hp1bp3
Myom3
Gemin5
Pggt1b
2610318N02Rik
Arf5
4930415O20Rik
Copa
Dpm1
Zfp652
Vmn1r205
U1
Rnf220
Ccdc40
Wars
Btf3
U6
Gm16768
Kbtbd10
Olfr383-ps1
Ctf2
Mir184
BC002189
Olfr1340
Olfr578
Gm6644
Ssxb10
Atf7
Copg
Aup1
SNORD115
SNORD115
SNORD115
SNORD115
A4galt
1200016B10Rik
Haus5
Gm10752
Sec14l1
Srsf3
U1
Dennd3
AU040096
Atg16l2
Sele
Fbn1
Chmp7
Psma1
Ubr7
Agap2
Utp20
Huwe1
Gm9697
Wdr86
Rpl12
Gapdh
Dnahc3
Btnl3
Tfb2m
Mei4
Rbm41
Parp6
Gm5072
Xpo7
Txndc12
Cd70
Grm4
Stim1
AU040829
U6
Gpr162
Szt2
A130010J15Rik
U6
Gm10555
Actl7b
Hax1
Dst
Sephs1
Alas2
Ncstn
Nol7
Tmem114
Arfgef1
Hdac5
Olfr1145
Actr1a
Olfr1432
4921530L21Rik
Itga7
B430209F14Rik
Gm129
Rragc
Cic
Gm9816
Cldn2
Zic3
Canx
Olfr1469
Spatc1
2510006D16Rik
Gm14920
Gm14920
L1cam
Cspp1
Slbp
LOC100038738
Defb2
Gtpbp1
2510006D16Rik
Arfgef1
Mrgpre
Iqcj
5730409K12Rik
Txndc12
Tfdp2
Gm10104
Mblac2
SNORA71
Tgif1
Onecut3
Rps15
Aacs
Sar1a
Hdac5
SNORA55
Nprl2
Zfp395
Ube2g1
Fam65c
Hp1bp3
Polr2f
Hdac5
Scnn1a
Krtap5-2
Fat3
Ntng1
Frg1
Dlg1
Dlg1
Nr2f1
Usp50
Mcts1
Gm10574
Spef2
SNORA51
Gm14473
Get4
Haus1
U2af1l4
Tpt1
Sult5a1
Rpl21
Gm10540
Cyp4a28-ps
1810058N15Rik
Copg
Tbl3
Dcdc2b
Npas3
2810055G20Rik
Adss
Mir503
Src
Wnt5b
Safb2
Prrx1
Gm626
Slc25a47
Anapc1
Hjurp
2510006D16Rik
Lbr
Defb3
Hmcn1
Arhgap32
Igbp1
Arpc2
Dhdpsl
Haus8
Canx
Hoxc8
Gpcpd1
C130079G13Rik
Cic
Hgs
Amy2a5
Amy2a5
Amy2a5
Amy2a5
Psph
Myb
Srsf3
Anapc1
Zkscan3
Lama5
Hdac5
Flg2
A230046K03Rik
Ttc34
Dnahc3
Ptpn5
Tiaf2
Hist1h2aa
Usf1
Hp1bp3
Gm10847
Snrnp25
Gm16088
SNORD115
SNORD115
SNORD115
SNORD115
SNORD115
SNORD115
Gm6644
Aup1
Gm8325
Sh3bgrl3
4930404N11Rik
Gm12416
Ahr
Dph5
Ifnab
Ltn1
Ddb1
Tex19.2
Zcchc7
SNORA71
Gm14081
Bloc1s3
Rev1
Prnp
N4bp2
Ddb1
Fkbp14
Nkx3-2
Mtif2
Hmgb1
Dmrtc1c
Mad2l1bp
Szt2
Psap
Inppl1
Spats2
Il11
Aup1
Unc5c
Dcaf13
Dusp26
Gm9846
Zkscan3
Anapc1
Parg
Itgb3
Huwe1
Cic
Arfgef2
3110002H16Rik
Ccdc116
Gm10387
Canx
Mir30c-1
Itfg1
Lhb
Pop7
Cul1
Foxj1
Bpil1
Aff2
Glipr1
Cic
Zfp442
Tmem165
Anapc1
Cspp1
Tex19.1
RP23-32K16.2
Psap
Abhd16a
Spink2
Vmn1r81
Gm5778
Snora21
Gm11284
Hdac5
A830007P12Rik
Xpo7
Hdac5
Mir103-2
Gm17492
Mir487b
Tshz1
Anapc5
U6
Aspm
Itch
U6
Sorl1
Smg5
Anapc1
Hp1bp3
Epc2
Tnfaip2
Hsd3b6
Ube2v1
Dhx57
Hebp2
Foxp3
Rpl7a
Raly
Copg
Ranbp1
1700019O17Rik
Gm5060
1110059E24Rik
Dnahc3
Crisp3
Hdac5
Acpt
Gm5072
n-R5s1
Ptma
Wars
Atp6v0c
Zscan4a
n-R5s136
Ncor2
Psma1
Lipt2
4930474M22Rik
Gm8615
Phxr1
2700046G09Rik
Ppa2
Hoxb3
Chsy1
Gprc5c
Phka2
Usp38
Slc15a5
Tmem132b
Copg2
Zscan4a
Tes
Mirlet7g
Copg
U6
Celf2
Gm10345
Sap30l
Gm221
Anapc1
Rnf220
Gm7609
Kcp
AY512915
U6
4931406C07Rik
Krtap8-1
Cox18
Rfng
Ptbp1
Gstt4
Safb
Zfp317
Slc43a2
Ube2e3
Defb43
Gbf1
Cirbp
Cenpf
Ppm1a
Hist1h4f
Cdkn2aip
Twf1
Hbxip
Olfr283
Ambn
Ptpn2
U6
Krtap1-4
Kdelr2
Nkx6-1
Rps25
SNORA43
mt-Ta
BC089597
Hs3st1
D930014E17Rik
6030498E09Rik
Ip6k3
Gm6306
Hdac5
Rab7
Hmg20b
Prm1
Rfx2
She
Gm626
Selp
1810010H24Rik
Krtap9-3
Vmn1r225
Snora73b
Myo18b
Dnahc11
Gm5771
Sar1a
Tmem165
E130112L23Rik
Kifc3
Gm12541
Ksr2
Peli1
Slc25a28
Abi1
Dnd1
Zmynd8
4930519G04Rik
Gm15357
Etf1
Nisch
Myh15
Gm10708
Mtif2
Snora30
Snora30
Mrpl48
4932438H23Rik
Il28b
Itch
Gm12266
Uckl1
Gbf1
Rps25
B230208H17Rik
Mir17
Zranb1
Nts
Smc3
Lrrc10b
7SK
AL663045.1
Gm8325
Atg2a
Fubp3
Thoc5
Anapc1
Anapc1
L1td1
Kctd10
Piwil2
Arid2
Naglu
Erc1
Ptma
Ptar1
Gm5407
Tnc
Anapc1
B130024G19Rik
AC155261.1
Erh
Kif26b
Itch
LOC100039147
1110001J03Rik
Tead4
2010109A12Rik
SNORA38
Mll2
Scara3
Ube2r2
Pitpna
Arsi
Maf
Gtf2f1
1700012L04Rik
Nat15
Ccdc77
Sfswap
Spef2
Slamf1
Ptms
Hdac5
Copa
Frem1
Copg
Reep2
Mapk11
Parp4
Hp1bp3
Rnase6
Hdac5
Anapc1
Gm10451
Mrgpra4
Anapc1
2610002J02Rik
AC118240.1
Tgif2
Szt2
Gbp8
G3bp2
Gm10203
Myo1b
2700097O09Rik
Plb1
Hils1
Thada
Olfr215
Snx7
Vps33b
Rpl29
Npl
Gm5077
Six4
Zswim1
D10Ertd610e
Gm5784
Cd109
Pdlim4
Sel1l2
Kera
Ncoa1
BC030500
Tomm20
LOC665698
Rnf220
Canx
Abat
U2
Syt7
Ces5a
U6
BC006965
Snrnp27
Prkcz
Glipr2
Mta3
Anapc2
Degs2
BC020535
Dlg1
Robo3
2510006D16Rik
D130062J21Rik
Rpl29-ps2
Camta1
1810022K09Rik
Cebpg
Rassf8
Myo19
Ints8
Rasl2-9-ps
Tprgl
Hipk3
Aup1
Echdc3
Mrps10
Serpina1c
Tmed1
Olfr892-ps1
U6
L3mbtl3
Cr1l
Plcb3
Canx
Espnl
Hnrnpul2
D230025D16Rik
Hccs
Gm14369
n-R5s95
Gm17348
Scin
U6
Xpo7
Dock6
Trdn
1110021J02Rik
2510006D16Rik
Ulk1
Rab21
Ysk4
Gm15573
Rpl24
Vmn1r20
SNORD115
SNORD115
SNORD115
Huwe1
1810046J19Rik
Gm10306
Mitf
Zfp826
Arhgdia
Hnrnpk
Gm7731
Cacna1a
Maff
BC049807
Tbc1d23
Zfp710
Atxn7l3b
Mab21l2
Gm10476
3110053B16Rik
Fgd5
Anapc1
Anapc1
Gm8479
Srm
Apoa1bp
1700003E24Rik
Atp6v0d1
Nudt13
Rnf115
n-R5s56
Rbm10
5830453K13Rik
ND3
Rnf208
Cic
Gramd1a
Gm10728
Spef2
Zscan4c
Psg29
Lbx1
Jak1
Mir673
Mir425
Abo
Fabp12
B230312A22Rik
Epha7
Cluap1
Gm12780
Ap1b1
2010002M12Rik
Pelo
Hdac5
Plp2
Nova1
Igsf10
Psph
Prss29
Mir665
Zfp768
H6pd
Aup1
Ncf1
Cpsf7
Htr5b
Atp8b4
Rbm42
Dscr3
Wdr76
Pip5k1b
Itch
Ccr7
Avp
Huwe1
1110037F02Rik
Arfgef1
Mxra8
Dcdc2b
4930557A04Rik
Dnahc5
Ms4a2
Macf1
Ppp2r5a
Nfkbil1
U4
Nup88
2010001K21Rik
Lrch1
Cited2
9430021M05Rik
Wdr63
Gm10743
Xpo7
Ppm1a
Zfp61
F9
4930507D05Rik
Akap13
Clpx
Prrg3
Huwe1
Cd209a
Golm1
Tmem33
Map3k10
Tmem131
Zfp397
Copa
Tmem121
4930451I11Rik
Rps12
Lrrc36
Psg20
Rhox8
Gm5970
Endod1
Gm11437
Ttc9
Tas2r137
Gtl3
Mrps30
Gm4979
Psph
U6
Magi2
Ccdc42
Ptpn23
Gm15315
BC085271
Spef2
Canx
Cops6
Gm10484
Plb1
Mrgprg
Grin3b
Sfrp2
Synpo2
Tbcb
Mir129-2
Aanat
Ncam2
Amn1
St8sia2
SNORD62
SNORD62
Gm10675
n-R5s127
Atg5
Tnfaip3
Dscr3
Mmp17
Dub2a
Dpm2
Gm6304
Tfb2m
Gm12298
LOC100134990
SNORD115
Khdrbs3
ND2
1700025K23Rik
Ncs1
R3hdm2
Rpl7a
Pes1
Med12
Myo1c
Itm2b
Srd5a1
4933406M09Rik
Vmn1r76
Ythdf2
Mrps35
Zfp457
Katna1
Klhl29
Ppm1a
Tagap1
Ddb1
Itch
Gm10192
Pnpla6
Olfr52
Arid5a
Rpain
Ssh1
Canx
Ado
AC159474.1
Acot2
Trpv1
Acaa1a
Snrpg
Prss55
Scrg1
A830005F24Rik
Nlrc5
Gml
Krtap5-3
Gm6272
Psma1
Hus1
Dock4
Hdac5
SNORA51
Rpl7a
Cpa3
Mir674
Gm16088
Rpl29
Il1f5
Gm14501
H2-Ke2
G3bp2
Morf4l2
D17H6S53E
Bsg
Armc2
Gm626
Foxq1
Serpinb9g
Ssr3
Serpinb3c
Rfk
Fcrlb
Lce3c
SNORD115
Hdac5
Lce1f
0610007P08Rik
Gm14207
Gm14746
Olfr307
Dus2l
Adam15
Gm904
Fgd5
Nmt1
Fgf18
H28
D830030K20Rik
AC133509.1
C030006K11Rik
---
Atp6v1e2
Olfr854
Dhrs1
Dnahc12
Rcsd1
Cic
Ucn3
7SK
U5
Rnf138
Gm12196
Gm10606
4933427G17Rik
Eif4a3
Tead1
Aldh3b1
4930425F17Rik
BC034090
Tctex1d4
Defa5
Atg5
Srpk2
Psph
Rap1gap2
U1
Zfp664
Gm17348
Bahcc1
6030452D12Rik
Ccdc109a
Gm5426
5S_rRNA
5S_rRNA
AC160471.1
L3mbtl4
Hdac5
Gm5431
Dtnb
Kdm4c
Rbm5
Fryl
Anxa2
Sar1a
Cenpm
Tubb5
B3gnt3
3830431G21Rik
Polb
1810032O08Rik
Anapc1
Fam122a
Arfgef1
Gm10234
Psap
Txndc12
Gm10648
Anapc1
Mon2
Echs1
Pfkp
Spty2d1
Wars
Chd7
Ppip5k1
Asb7
Eif5
Gpr128
Tpm2
E430025E21Rik
Snora34
Gm4726
Canx
Wdr69
Tns1
1110005A03Rik
Itch
Hdac5
Huwe1
Ncln
Akt1s1
Siva1
Rragc
Hmgb1
Clcn1
Ptk2b
Mir680-3
Stub1
Anapc2
Rps25
Clasrp
Prdm9
Mpp4
Tubg2
Krtap2-4
Mir132
Zmynd17
Xpo7
Olfr577
Lcat
Arl9
Dync1li2
Gm10277
Col9a3
Lypla2
Rab14
Oas1e
Svil
Gmds
Fam76a
Pcnx
Mcph1
Zranb1
F630042J09Rik
Gm7853
Haus5
Olfr1388
BC016423
Trim33
4833439L19Rik
Hp1bp3
Kl
Hdac5
Krt82
U6
Tyrp1
Gm1332
H19
Exoc4
Btnl5
Kiss1r
4930583H14Rik
Jmjd5
Ddx1
Mtdh
Gm14340
Pde6h
Itch
Mtif2
Slc9a3r2
Huwe1
Slc2a12
Mycbpap
Trak2
Mrpl51
Anapc2
Ube2g1
Cox4i2
Gm9963
Zfp804b
Rnf213
Gm749
Zc3hc1
D10Jhu81e
Mageb16
SNORA62
Crtc3
Maea
Rnf220
Cetn4
Olfr1377
Cym
AY498738
4930412O13Rik
Gys2
Rcn1
Gm6673
Ms4a4b
U7
Btnl9
Ypel1
Olfr722
9130011J15Rik
Mtif2
Cdh23
Gm11412
Mir153
Pfdn5
Atp5a1
Sspo
Tchp
Mmrn2
Haus5
Fst
Gbf1
Bbox1
Dhrs1
Slc39a5
Gm9876
Pdlim2
Notch1
Gm4945
Rhox4g
Wfikkn2
Wdr25
C2cd4c
Olfr993
Psg25
2-Mar
Gm15573
Sft2d3
Pdzk1ip1
Sap30l
Ptprd
Rdh1
Irf1
Slc8a2
Txndc9
Grin2d
Olfr1415
Dlg1
St6galnac2
Gramd4
Snapin
Anapc1
D830014E11Rik
Tas2r116
Nmt1
Amy2a5
Actrt1
Shd
Ptprv
Gm5970
Polr2j
Pgrmc1
Cic
Fam181a
Adamts17
Mea1
Anapc2
U6
Sart1
Cmtm4
Huwe1
Crx
Klri2
U6
Supt7l
Tanc2
Slc45a3
Fgfbp1
Anapc1
Gm5643
Psmd8
Slc25a5
Slc26a3
Copg
Gm5742
Isl1
Aim1
Snw1
Ceacam19
Ddx19b
Atp6v0d1
Fam135b
Txndc5
Cd200r1
Ecscr
Vta1
Anapc2
Rpl23
Dsc3
Arfgef1
Dnajb1
Mir93
Tmem129
SNORD115
Wnk1
Olfr709-ps1
Cep110
Unc13c
Ppapdc2
Gm16372
Gm5752
Vbp1
Dnahc3
Cetn4
Bbs9
Copg
Zfp599
Fryl
Calm2
Apoa1bp
U1
BC026590
Phyhipl
Eid3
Prm3
Mtif2
Cldn17
Olfr1444
Hbb-b1
SNORD115
Krt5
Psph
Snx17
Rab39
Mir191
4921508M14Rik
4921511H03Rik
Mmp11
Copg
Hmgb1-rs18
Ergic1
Rab11b
9030224M15Rik
Pnpla7
AC116121.1
Apeh
Gm12472
Pabpn1
Pwp2
Tmem184b
Ace
Fgd1
Rsad2
Rpl29-ps2
4930447A16Rik
Caskin1
Oxnad1
Myl10
Olfr822
Copa
Gstm3
Gm10011
U4
Mir709
Tbl3
Map6d1
U6
Fyn
Lsm7
Gm10318
Gm15723
Pggt1b
Ndufb6
2310061J03Rik
9330155M09Rik
n-R5s10
Pcdh15
7SK
Pcbp4
1700030C10Rik
U1
Atp6v0d1
Npy2r
Anapc1
U1
2810021J22Rik
Pabpc6
Slc39a2
Cdkl2
Mypop
Rnf220
Agbl2
Ccdc127
Rpl7a
Mbd2
Prkci
Txndc12
Szt2
Tbc1d30
Vmn1r66
Ctu2
Lgi3
Olfr1123
Lce1a2
Nat15
Speer4e
Usp42
Ythdf1
Prkcc
Gm12109
Anapc1
Slc7a7
Nppa
4930503E14Rik
Tmem40
Acyp1
Ndufs8
Olfr1384
Bcl2l13
Glrb
2010107H07Rik
Gm10205
Rbm14
2510006D16Rik
LOC280487
LOC280487
LOC280487
LOC280487
LOC280487
LOC280487
LOC280487
LOC280487
LOC280487
LOC280487
LOC280487
LOC280487
LOC280487
LOC280487
LOC280487
LOC280487
LOC280487
LOC280487
LOC280487
LOC280487
LOC280487
LOC280487
LOC280487
LOC280487
LOC280487
LOC280487
LOC280487
LOC280487
LOC280487
LOC280487
LOC280487
LOC280487
LOC280487
LOC280487
LOC280487
LOC280487
LOC280487
LOC280487
LOC280487
LOC280487
LOC280487
LOC280487
LOC280487
LOC280487
LOC280487
LOC280487
LOC280487
LOC280487
LOC280487
LOC280487
Cic
Ltn1
Sms
Copa
Ddx21
4930442E04Rik
Gbf1
Anapc2
n-R5s195
Plxdc2
Ptpn2
Mir1929
Hmcn1
Gpatch8
Card6
Olfr1197
U1
Oscp1
Ak3
Scn8a
Tshb
Cst10
Psma1
BC023814
Socs1
Ngfr
4930467E23Rik
Anapc1
Vsig10l
Gm7103
Itch
Prss2
St8sia4
Olfr1443
Psph
Gm10851
Hnrnpk
G3bp2
Rab2b
Gm9109
AC155256.1
Iqca
Zfp775
5830454E08Rik
Arfgef1
Ccnt1
Olfr1110
Sin3b
Hdac5
Agfg1
Ripk2
Ube3c
Ube2s
Ddb1
Sumo2
C330021F23Rik
SNORD115
Trim40
Dlg1
U6
E130018O15Rik
D19Ertd652e
Frem2
Arfgef1
Dcaf8
Trp53rk
2010321M09Rik
Sox10
Olfr707
Zkscan3
Gm10483
Itch
Canx
Tbl3
Slc35f4
Canx
Gm10234
Gdf5
Copg
Rapgef1
Scpep1
Prok2
Fzd6
Ranbp3
Mlf1
Cldn10
Mbd3
A930024E05Rik
Spink13
Mtmr11
Phf3
Ryr1
U6
SNORA42
Anapc2
Ppm1a
Zranb1
Pfdn5
5530401A14Rik
Slc12a6
Ttr
Zfp826
Trdn
Fryl
Vwa3a
Pfdn5
Selenbp1
Gnb3
Olfr1026
Dscr3
Rps12
1700037C18Rik
1700010L04Rik
Ubxn10
Polr3c
Pmaip1
Gm16386
Olfr405-ps1
AC122546.1
Cd209b
Khdc1a
Sympk
Zc3hav1
Irf8
Col9a1
Snora36b
Pigw
Fbn2
Lmcd1
U6
Ube2g1
Olfr799
6030458C11Rik
Aup1
Pola1
Adamts8
Golm1
Fgd3
Ppm1a
Rrs1
Hmgcs1
Gm15495
Myo18b
Mtif2
Rin1
Spa17
Rnf220
H2-M10.4
Psmc5
Olfr644
Adam32
Stx12
Setd7
Dnajc2
Ppm1a
1600029I14Rik
Ubfd1
Mll1
Ube2r2
Canx
4930504O13Rik
G3bp2
Tpsab1
D19Ertd652e
Olfr1511
2310001A20Rik
U6
Fam19a1
Spata6
Hsf4
Scyl1
Cndp1
Ssh2
Hdac5
Gm15794
Gm13576
Nln
Cux2
Bcl2
Fbxw22
Sp110
Olfr569
Fign
Psmb5
Ptprs
Hp1bp3
Arl8a
Tdh
Art1
Spef2
Mageb4
L3mbtl2
SCARNA23
Oas1b
Olfr689
U6
Dcst1
Hist1h4m
Hist1h4m
Btbd2
Itgax
Gm10711
Olfr169
Adamts8
Olfr1466
C130021I20Rik
Spef2
Wdr53
4930519F16Rik
Fsd2
Psph
Mmaa
Cachd1
Igfbp3
C1galt1
Gm4908
Fbxl2
U1
Zfp280b
Galnt5
Msi1
4930408F14Rik
4932415M13Rik
Gm9985
Gm6927
Stard9
Hspb9
Tbl3
Vta1
Mfap3l
Psap
Olfr643
Iws1
Abca13
Tmem129
Rcor2
Pcmtd1
Sphk1
Hnrnpul2
Ilf3
9130011J15Rik
Hp1bp3
Slc4a2
Artn
Ppm1a
Ddb1
Ddb1
Wdr49
Olfr105
Anapc1
Ddb1
Nono
Gm3002
4921511H03Rik
Olfr968
Hpdl
Olfr710
2510006D16Rik
U6
Ftsj2
Atp5b
Dmrt1
Mesdc2
SCARNA23
Gm725
SNORA32
Pfn3
Agpat6
U6
Mir335
1700017G19Rik
U6
Hsd17b10
U4
Hsf1
Gm10634
Dok7
n-R5s85
Igkv3-9
Dcakd
Ankrd33b
Gm5277
Siah1a
Olfr1407-ps1
BC024139
U1
Cpsf7
Mrpl20
Gm9982
Map3k9
Araf
Copa
Tcf4
Ror2
1700020D05Rik
Abhd11
9830001H06Rik
Gm16508
Sparcl1
Irx6
AC122372.1
Tatdn3
Dscr3
Cpsf7
Cdh18
Kcnip2
Anapc1
LOC100504388
Dhrs1
Gm5145
Wars
Hp1bp3
Golga7b
Spef2
L2hgdh
Psmc4
Haus5
Gm4862
Pef1
Copa
E2f5
Rnf144a
Lrrc8c
Erp44
Ect2l
Guk1
Atp6v0a1
C030019I05Rik
Gpat2
Arfgef1
Gm4964
1700010H22Rik
Twsg1
Hnrnpk
Zic5
Gm3395
Slc6a13
Dcpp1
Copa
Zfp637
Vmn1r16
Tsga10ip
Gm4924
Copa
Prelid2
Gpr37l1
4933428M09Rik
Huwe1
Gm10753
Gm10398
Wnt9b
Mzt2
Hp1bp3
1700047G07Rik
Dexi
Gm14451
Bbx
Gm1968
Gm13365
2510006D16Rik
Fpr-rs7
Zkscan3
Psap
Nlrc5
Xpo7
Plekhg2
Wdr27
Gm13440
U1
Gm10158
Tdpoz1
Anapc1
Scgb1a1
Rab14
Sgsm2
Kcnc4
BC052040
BC026585
Gpr107
0610038B21Rik
Serpinb6b
Ccnb1
Itgav
Ssr3
Mpdz
Copa
Nrbp1
Mir683-1
Mir683-1
Igfbp2
Chd9
Mir30a
Gm14489
Tbrg3
Copa
Gm10523
SNORD77
Atf5
Zc3h7b
Ednrb
Fgf22
Poldip2
4930471M23Rik
Spef2
Mnt
1-Mar
SNORD115
Olfr1406
Olfr1370
Appbp2
LOC668917
Hipk1
Bai1
Spata20
Tas2r103
Agr2
Oxct2b
4930407I10Rik
Scaper
Canx
Dnm1l
Kcnj12
Fzd8
Ssb
Pglyrp3
Alg6
2610005L07Rik
A830039N20Rik
4930556L07Rik
4930571K23Rik
Sms
Itch
Lrrc16b
Med23
AC133509.1
Dynlrb2
Cic
U6
Mir466
Lgals2
Gja4
Syne2
Hmgb1
AL589870.1
Kdm2a
H1f0
Nmt1
Asgr1
Olfr1337
Eif5
Rint1
Ifi44
Slc35d1
Tmprss11a
LOC100504530
Itch
Vps24
Pon3
Csf2ra
Pnma3
Car5b
Chic1
SNORA36
D930028M14Rik
Olfr437
Col20a1
Mtif2
Rpl29
Robo1
Eif6
Ythdf1
Camk2n1
Hbb-b2
Lcn4
Pih1d2
4933412E24Rik
Dlec1
Gm13970
Copa
Cenpj
Snx16
Ushbp1
BC014805
Arsg
Dynll2
Golm1
Gsto1
Esam
2310007B03Rik
AI606181
Ttc1
Accn3
Tars
Sytl4
Trav14-3
Atp9a
Arhgef9
Dgkz
Vwa3b
Akap14
Nmt1
Nip7
Zranb1
Gm5662
U6
SNORA55
SNORA2
Gtf2h2
Scand1
U1
D5Ertd577e
E330014E10Rik
Gm5886
1700081L11Rik
Naip2
Scamp1
Eif5
BC018101
Slc25a41
Olfr1348
Rere
Gm9894
Runx1t1
Gm10876
Blk
Lphn2
Tbc1d7
Anapc1
Deaf1
Cobra1
SNORD115
Ephx4
Atp6v0a2
Klra6
Atp13a5
Lysmd1
Ahsa1
Anapc1
Cldn10
Olfr1427
Tmub1
Slc2a10
Smtnl1
Cebpe
Itch
Slc10a5
Klhl28
Cspp1
Gbf1
Huwe1
Itch
Vim
Nsun5
Tmem42
Mll3
Zc3h11a
1700003F12Rik
Gm10912
SNORD103
SNORD103
Pik3r1
1810033B17Rik
Copa
Atf1
Rod1
Cd3eap
Abhd16a
Erich1
Coch
4933408J17Rik
Ccnyl1
9130008F23Rik
BC017647
Tcf3
Dpysl3
Mtch2
Hdac5
Foxn3
Lrrc46
8430408G22Rik
Gm13952
Gm13952
Ncapg2
Olfr938
Pabpn1
Mtmr9
Itch
Llgl2
Trdv2-1
Glb1
Cic
Hp1bp3
Dll3
Sox11
C030030A07Rik
Tbl3
Filip1l
Cramp1l
Psph
Canx
Mpp5
U6
Celsr3
Ptpn3
SNORD116
En2
U6
Tbce
Sumo2
Anapc1
Rps15a
U6
U3
Pou5f2
Cxcl9
Lcn9
Cdadc1
Prdm2
Fbxo32
Cxcr3
Ssxa1
Dus3l
Iglon5
Cpsf7
Olfr98
Slc8a3
Stx1b
Skint11
4921515J06Rik
Enpp1
Fgl2
Col7a1
Hsd17b13
Mir708
Cyp51
Tmsb15l
Plin1
Mir688
Hnrnpa0
Psma1
Anapc1
Rbm42
Dscr3
Lrrc4b
D830013O20Rik
Olfr1000
Huwe1
Itch
Anapc1
Ruvbl1
U6
Prdm8
Rpl37a
Aasdh
U6
Rps24
Zan
Msl3l2
Apoc4
n-R5s152
Dsc2
AC114420.4
Igf2r
Olfr906
Pet2
Scnm1
Hnrnpf
Anapc2
Psph
Eef2
Copa
Fam134b
AI480653
Pyroxd1
Ghdc
Copa
Stoml1
G3bp2
Smek1
Mirlet7f-1
Adamts9
Trpc3
SNORA36
Itch
2900010M23Rik
Asrgl1
Dhx38
Trim75
Cdv3
Nmt1
Mrps9
Ubap2
Slfn2
Slc31a1
U6
Msx3
Olfr1381
Mgat4b
Gm10097
SNORA2
Sar1a
Xpo7
Pabpn1
Arfrp1
Rpl26-ps5
Psenen
Pex1
Gm10838
Gm10426
Nmt1
Gps1
4933432I09Rik
Exosc8
Gm3002
Gm10399
Gm12902
1110059G10Rik
Slc12a5
Gm7265
Rnf220
Gls2
Foxd1
Bckdhb
Mir433
Gm10688
Stx19
Sult2a1
Zfp248
Krt32
Kcmf1
Me3
Rpl35
Pacrgl
Aqp6
Cav1
Spag7
F630028O10Rik
BC031181
Dnahc3
Mixl1
1700069L16Rik
Il1rl2
Gm14451
U6
Gm5922
Mctp1
Cdh20
Mtif2
Psors1c2
Rragc
Sema6d
Gm9829
Enthd1
4930591A17Rik
7SK
Cox18
Ddb1
Raph1
St3gal4
Zdhhc14
Olfr1122
Tlr3
Polr2d
Dnajc19
Tex261
Rfc3
Itch
U4
Espn
Phf7
Eif5
Pias2
Ilf2
Gps1
Skiv2l
Gm5970
Arfgef1
0610009L18Rik
Nanos3
Polr2f
Ddb1
Wars
SNORA2
Anapc1
Krtap5-1
Mir98
Hnrnpa1
Prss33
Canx
Lgals1
U5
Lrfn2
B020031M17Rik
Cd53
Slc13a5
Fgr
Olfr441
Trappc4
Glp1r
4930438A08Rik
Fat3
Nlgn1
Gm12202
Gm2897
Gm2897
Gm2382
Gramd2
Olfr1010
Nkpd1
Rnf220
Mir130b
Cep350
Gm6026
Gm6026
Cby1
1110034G24Rik
Smcr8
Tuba1b
Snx19
Fbxw18
Zfp780b
Myeov2
0610037P05Rik
Gm11349
Gm11435
U6
Rap1gds1
Bcas3
Cenpq
Hdac5
Ddb1
B230325K18Rik
Pebp1
Alox12b
Krtap9-1
G3bp2
4933416C03Rik
Slc34a1
U6
Gm10890
Gm10890
Huwe1
Olfr135
Gimap6
Mir380
Zkscan3
Gm10023
Ntan1
Gm10804
Tbc1d9b
Lbp
Gm4952
Itch
1110058L19Rik
Cntd1
1700062I23Rik
4930506M07Rik
Kcnn2
Gbf1
Gm1549
C8b
Ttc36
Gm9891
Mir686
Il1rapl1
Poc5
Txndc12
Gm9816
Krtap16-4
Lin37
Noc3l
A430010J10Rik
Abcg1
Zfp13
Dpt
Ly6g6d
Canx
Gm10663
2510006D16Rik
SNORA51
Bin2
Bmf
Hba-a2
Nmt1
Set
Mycl1
Ssr3
Soat2
Hfe2
U6
Ddb1
Psmb2
Itih2
Magi3
Acp6
U1
Anapc1
Gm1973
Gm1973
Sh3gl2
3110057O12Rik
9130019P16Rik
Gm14220
1110007A13Rik
Irgm2
U4
Ntrk1
Gm14006
Mir28
Elavl4
Olfr1416
Phf8
Gmfg
Il18bp
Tsc22d4
Krt16
Gata5
Defb47
Nphp3
Pno1
Gm10384
Mylk3
n-R5s180
Myo15
Bard1
Gm13937
Htra4
Mrfap1
Vmn1r56
Ddx55
U6
Snapin
Ifna9
Atp6v0d1
Gm11545
Mir376a
Gm14439
Kcnk7
Rpl37a
Olfr239
Anln
Psap
Tnfrsf1b
SNORD115
Fhod1
CT010465.1
1110003E01Rik
Psd4
Wbp2
Rab14
E230008N13Rik
U1
Pou2f3
Pgk1
Arfgef2
2900097C17Rik
Nme2
Ankrd57
Slc12a9
Glod4
U29423
Duxbl
U6
Snrnp27
Zc3h7a
Anapc1
Anapc1
Mark1
Gm1973
1600002K03Rik
U12
Vmn2r94
Tigd5
Pdp1
Nat1
Plac9
SCARNA23
Copa
Samd4
Klf5
Rpl13-ps5
Fancf
Dppa4
Canx
Slc44a5
Fgd2
Gal
Gm12466
Gm11292
Zfp526
Rap1a-ps2
Mxd3
Triml2
1810013D15Rik
Agrp
BC048562
Ubl3
Trdn
Copa
Mamld1
Wipf1
Srp14
6030468B19Rik
Gm10006
Vmn1r-ps45
Olfr688
Ldhb
Hpse
Tmem104
Eda
Anapc1
Olfr718-ps1
Hist1h1d
Ppp1r3c
Hdac5
Xpo7
AC159474.1
Fosb
Tbc1d19
Canx
Stk31
Copa
Pde6d
Dhx9
Kif13a
Jak3
Gm9900
Slc37a2
Fibcd1
Aqp11
Gm12011
Ddb1
Mael
Adam5
Gm12238
Gm13249
Eif2c2
Rpl3l
Olfr1133
Pdcl
A930018M24Rik
Mlf2
Tnnt1
Cpxm2
Mtif2
Ttn
Gm4841
Wars
Xpo7
Hoxb6
Arfgef1
Slc25a48
Xpo7
Gm13262
4930469B13Rik
1810064F22Rik
Zfp109
Prrxl1
Mrpl43
Shank3
Frzb
U1
Cxxc4
Gm5930
Mapk7
Gpt
Styx
Rwdd2b
Zbtb8os
2310039H08Rik
U7
Rlbp1
Pipox
U6
Gm12258
Gm13011
Anapc1
Mir598
Fam108a
Mtss1
Olfr282
Brap
Ap3m1
Morc4
Ttll7
Plekhg6
Hp1bp3
Wars
Mtif2
Plac9
Plac9
Arfgef1
U6
Magea6
Dscr3
Prss32
Trim50
Vmn2r96
Fam108a
Wt1
Olfr660-ps1
Plekha3
Sec22c
Aph1b
Spred3
Hmcn1
Nrp2
Eif5
Nmt1
Trav1
Cnot1
Hhip
Hist1h4k
Hsph1
1200009I06Rik
Dusp10
Fmod
Cep350
Gata4
4930510E17Rik
Ddx24
Olfr1042
Tasp1
Ccl25
Gm14465
Arhgap9
SNORD115
Map3k11
Gm10374
Cox18
U6
Ubn2
Nab1
Kcna10
4931415C17Rik
Rpl7a
Hs6st2
Fam57b
Rnf220
Olfr892-ps1
U6
Gm15031
Gm6767
Nek2
Rassf8
Gm6455
Kcnh6
Gm8251
Rpl23a
ND5
Vta1
Shroom2
Klk1b22
Eno3
Mir686
Brms1l
2610005L07Rik
Pgk1
Pgk1
Bmpr1a
Gm12902
Cd52
Hp1bp3
Ipo8
Olfr164
Kctd2
Ctnnbip1
Fbxl3
Csad
Gbf1
Tarbp1
Olfr808
Itln1
H2-Eb2
Dact2
Olfr814
Clip3
Gm1973
9130011J15Rik
Snrnp35
Kank3
Anapc1
Ttpal
Gm1973
Copg
Copz1
Ttc24
Ssty1
Clcn4-2
Treml1
Gbf1
Rnps1
Zfp692-ps
Gm8237
Lrrc67
Zfp238
Frs3
Ube2v1
Hmgb1
Fam65b
Csf2
Hdac5
Anp32a
Olfr1104
Set
4932411G14Rik
Bbs7
2400001E08Rik
Tas1r1
Nat15
U6
Prpf4b
Mtap
Gm5278
Dscr3
Tnxb
AA881470
Defb42
Akap11
Sash1
Islr
SNORA2
Nmt1
Hs2st1
Ppm1b
A130010J15Rik
Nlrc5
Fryl
Trpc1
Fosl2
4930520O04Rik
Nfya
Dnajb12
Nlrc5
Clic1
Entpd1
Dlg1
Wdr6
Gm14407
Pla2g6
Fam178a
1700001L05Rik
Tm6sf2
Rpl29
Xpo7
Arsa
Acp1
Fam108a
Aup1
Eid2
Itch
Gm14484
Megf6
Cic
Idi2
Atic
Gsk3b
Ltc4s
Mtif2
Olfr823
Dtnbp1
Rnf220
Zfp11
Ifit2
Sost
Plk5
Gpr119
Rnf220
Gm6462
Gm9696
Tmem167
Gmpr
Alg1
Flg2
1700003M02Rik
Olfr684
A930018P22Rik
Xirp1
Huwe1
Gli2
Klra6
U4
Dlx5
Hdac5
Mir135b
Anapc1
D6Wsu116e
Gm1943
Arfgef1
Scn4a
Speer4d
Olfr8
Gm10344
Larp7
Anapc1
5830403L16Rik
Ang6
Tas2r138
Dnajc18
Dlg1
Ndufc1
Mynn
Mycbp2
Gm10691
Aup1
Fmn2
Cyp2w1
Ipo9
Gm10025
Tbx2
Epha10
Gypc
Megf6
Snrpd1
Ptn
Cep152
Abhd16a
Uck2
SNORA71
Ccdc81
Tll2
Ankrd17
Srsf15
Pldi
Zkscan3
Dnahc3
Gm2897
Alox8
U6
Rbbp9
9130011J15Rik
1700021F07Rik
1600012P17Rik
Ptrh1
Nek6
Gdf9
Olfr1343-ps1
U6
Stk32b
Gm1078
Col28a1
Hmgb4
Golm1
Gm10619
Olfr1463
Spata3
Rac2
Wnt4
Odz3
F830115B05Rik
Cd300ld
Cpsf7
Olfr1225
Btbd6
Snora21
U1
Ei24
Rbm31y
Gm10044
Olfr1320
Prodh
Nmt1
Yod1
1700123L14Rik
Ap3s2
Cel
Sdf2l1
Tas2r104
Snapin
Prss43
Setd1b
U6
Abhd16a
Wscd1
Slc9a3r1
Ppp2r2c
2810025M15Rik
Dcpp2
3110053B16Rik
4930569F06Rik
Rhbdd1
Atp5e
Abhd16a
Itch
Plp2
Rab14
Krtap5-4
Zranb1
Rai12
Vmn1r234
D0H4S114
Gm14484
Podn
Tkt
Abhd16a
Prex2
Xpr1
Trmt61a
Gpr77
Arfgef1
Agbl1
Mettl9
U6
Fam13a
Itgae
Was
Anapc1
Olfr618
Apbb2
Gm12221
Dram1
Med27
Sycp1
Plekhf1
Itgb4
Haus5
2510006D16Rik
Vcan
Hps3
Dnmbp
4922505E12Rik
Gsg2
Dnajb2
Zranb1
2900005J15Rik
Rhbdf2
Hnrnpl
Tulp2
Stx5a
Cdk5r2
SNORD115
SNORD115
Cyp2ab1
Htr7
Olfr1097
Rit2
Ube2r2
Gm7613
Hmga2
Ndufv1
Tecpr2
Ppp3r2
4930547N16Rik
Accn1
Cdv3
Rab37
Syt12
Depdc1a
Tecr
Blvra
S100a5
Snord116
Snord116
Snord116
Snord116
Snord116
Snord116
Snord116
Snord116
Snord116
Snord116
Snord116
Snord116
Snord116
Snord116
Snord116
Snord116
Snord116
Snord116
Arfgef1
Gm10283
Rpl29-ps2
Klra1
Hif1an
Opalin
Boll
Mettl11a
Cspp1
Golm1
Tmem221
Canx
Gm626
Trub1
Mtif2
Idi2
Cela2a
Anks3
Dscr3
Wars2
Gpatch8
U6
Tgs1
U6
Upf3a
Ambra1
Cacna1f
Golph3
Pigg
D930048N14Rik
Lmln
LOC546711
Ube2cbp
Vta1
Gltp
Gm10766
Clec4g
4930404A10Rik
Arfgef1
SNORA4
A3galt2
Psap
Sel1l
Abhd3
Otud4
Rragc
Hadh
Vmn1r75
Mmd2
Hist1h4b
U6
Nudt21
Sycp2
CN725425
Ddx24
Atp4a
U6
Raf1
Myd88
Smt3h2-ps2
Dock6
Copg
U7
2200002J24Rik
Fsip2
Atox1
Gm10249
Pla2g4b
Casp8
U1
Tesk2
Zfpm1
AW209491
G3bp2
Mfap2
Slc16a9
Serpinb9g
Gm6132
Nlrp9a
n-R5s37
Tbl3
Rab14
Gm7278
Rpl29-ps2
Ifna13
Ctsk
Tmem109
Tsga8
Ankrd54
Aoc3
Evi5l
Uqcrfs1
Nrg1
Adck1
Gpsm1
Glt28d2
St8sia4
Usp9y
Dock6
Bbs1
H2-Bl
Zfp623
Gm6455
BC057079
Gstt2
Nod1
Rtp3
Odz2
Erbb3
6720456B07Rik
2700007P21Rik
Psph
Dctn3
Pou4f3
Galnt10
Arfgef1
Vmn2r111
Wdr46
Gm4461
Gm6682
Olfr650-ps1
Adrm1
Gm17348
Neurl2
G3bp2
Copa
E330014E10Rik
E330014E10Rik
Olfr199
Y_RNA
Gm8325
Gpr182
SNORA70
Pygl
Steap1
---
Ndufa8
Pbsn
Meg3
Mamdc2
Ddb1
Il27
Vmn1r7
Ankrd17
Coq10b
Canx
Lass4
Wbscr25
Serpina3k
Lrrc32
Rps9
Ppm1a
H2-Ke2
Ccdc3
4932415D10Rik
Sf3a3
Qrich2
Atr
Copa
BC035947
Bmp8a
Hdac5
Gm1661
Psph
Kirrel2
4930467E23Rik
Dnahc3
Gm9816
Olfr1124
Copg
Pop4
Tmem129
Ppm1a
Cdv3
Irak3
Btg4
Guca2a
SNORA21
Pramel7
Cdk3-ps
Spt1
Oasl1
Haus5
Gm15195
Trim56
Olfr235
Epb4.1l3
Fmo9
Hp1bp3
D5Ertd577e
D5Ertd577e
Mrpl52
Wars
Gm3002
Gkap1
Ribc1
Cdc42se2
Insm1
Sap130
Prss52
Gm10433
Rnaseh1
Ly6i
Aldh2
Ssr3
Vill
n-R5s54
A1bg
Trappc4
U6
Mfap4
Olfr833-ps1
Mrpl47
Ubxn4
Olfr636-ps1
Gm10755
Gm10494
Zranb1
Dlg1
Anapc1
Fbln2
Gstm7
LOC236598
Abcc5
H2-Ke2
Gm9816
Ddit3
1700025G04Rik
Tbccd1
Mkrn1-ps1
Rpl23
Irf2bp1
Akap11
Mtnr1a
Gm7910
Taar3
Inhbb
Gm10629
Rpl35
Cd27
4933402N22Rik
Sh2d7
Gm410
Tbx6
Rab14
Mir713
Nphs1
Ctbp1
Wars
3100002H09Rik
Rpl12
Gm853
Zfp346
Abhd16a
Tex13a
Gm17492
2310003C23Rik
SCARNA23
Hp1bp3
Mir194-2
U6
Sh3glb2
Sar1a
Bnc1
U6
U1
Abca2
Chic2
Hp1bp3
Anapc1
Olfr1058
Cct8l1
Prex1
Phc3
Anapc2
Kng1
0610010K14Rik
Rragc
SNORA42
Gm5912
Fam189a2
Plxnb3
Rbbp5
Taar9
Kcnq2
Mir9-3
Gm10371
Hmcn1
C1qtnf9
Hdac5
Sall1
A630089N07Rik
Szt2
Fam163b
Akirin2
Gm9981
Slc28a1
Klf2
Itch
Vwa3b
SNORD115
Prr15
Farp2
Apoo
G0s2
Aup1
Dlg1
Myst2
Fam55b
Chpt1
Zkscan17
Gm1527
Ifi204
Tmed2
Gm10551
AL627124.1
Tenc1
Hmcn1
Ube2g1
Glcci1
Ralgapa1
Wars
Gm807
Arsk
D10627
Gm10485
Tspo2
Lce1e
D5Ertd577e
Higd1c
Olfr1323
Ptma
Glrx
Smn1
Trim59
Aldh1a3
Slc29a4
Mtif2
Gm9987
Dscr3
SNORA13
Snord118
Snord118
Serpina3c
Nqo1
Ffar3
Ccdc94
Gm6033
U6
Awat1
Nfyc
4932438A13Rik
Tcp10b
Acrbp
Ube2g1
Emb
1700001K19Rik
Hnrnpul2
Atg5
Tmem45a
Gm5458
Gm5039
Gm10205
Tmprss6
Hmgb1
Apod
Olfr599
Copg
Canx
Haus5
D14Abb1e
Itch
Agt
Cacnb2
Zranb1
U1
Bcl7c
Serpinb13
4930506C21Rik
Akr1c18
E2f2
Gm7177
Gm5742
C80913
Tubg1
Mir26b
Hmgn1
Abhd15
8-Sep
Mtap7d1
Spag4
Fryl
Rab14
Dap3
Tmprss2
Psma1
Hmgb1
Eml4
Cic
Bmp3
Mettl1
Flnc
Plxna3
Zadh2
1810062O18Rik
Olfr1253
9130219A07Rik
Calr4
Stoml2
2410089E03Rik
Zfp580
Ddb1
Psmc5
Fryl
Amelx
A830018L16Rik
Pld5
Pcdhb8
Canx
Szt2
Gm7609
Rnf220
Ism2
Olfr1147-ps1
Myct1
Fam81b
Trim10
Tmem79
Psmc5
Ccrn4l
Ptplad2
Gm7851
Ndrg2
Gm9987
Spef2
Kif26b
Trav14n-3
Lin54
Olfr353
Smc1b
Txnl4a
Rnf220
Spert
Dlg1
Grb7
Zfp52
Arhgap42
Ctsll3
Gm10542
Arfgef1
Myo18b
Sycn
Il23a
U1
Rmnd5b
Arfgap3
Hp1bp3
H2-M9
SNORA75
Txndc12
Cideb
Psap
Arfgef1
Arfgef1
Igl-V2
Slc20a1
Sun1
Vmn2r-ps57
Fam170a
Kif13b
Snrnp27
Pcolce2
Muc6
1110028C15Rik
Gm14488
Olfr148
AL731552.1
Ddx24
n-R5s160
Frmd5
SNORA63
Tbl3
Tpst2
Chkb
2510006D16Rik
Gm459
Adpgk
Dmrtc2
4930433N12Rik
Gpr113
Gm14403
Chi3l1
Huwe1
Olfr304
Pla2g5
Flcn
1700073E17Rik
Psph
Nynrin
n-R5s54
Anapc1
Olfr1203
Impa2
Fgf12
Snora16a
Itpr1
8430406I07Rik
Bcor
Mcoln2
Y_RNA
Prkcb
Gm10624
Ttc35
Itch
U6
Klhdc7a
Dnajb11
U6
Gm609
Nat15
Pkd1
Rnf220
Cd80
Cenpo
Adcy2
Pbk
Otud3
Styk1
Spag9
Gnl2
Csprs
AC137692.1
Mir216a
Huwe1
A1cf
Col23a1
Chchd4
Nudt21
Aup1
Aim1l
Trdn
Cep350
Klra1
Gemin4
9430031J16Rik
Fam196b
Gm2889
Gm12866
Fryl
1190003J15Rik
Ate1
Sgip1
Gm5444
Dlg1
Gm9955
Prrx2
Cpsf7
Zranb1
Sp8
Snord116
Abcb9
Gm5622
Pgap1
Rya3
Timm8a2
2510006D16Rik
Gm16441
Mir540
Rnf157
Tmem165
Psma1
Abca15
Ccdc136
Tcea2
Rpl37a
Cpsf7
LOC100505155
Vmn1r132
Nup50
Zfp341
Ing3
Hlx
Snora70
Huwe1
Sap30l
AC163625.1
U6
Pappa2
Bicd2
Ptpn3
Gm1973
SNORA73
Fam126b
Muc5ac
Nos2
7SK
Colq
Arfgef1
Gtf3c5
Dscr3
Figla
Inadl
Lmbr1
Atp11c
Prdm13
C030046I01Rik
Slc7a5
Tnip2
Plp2
Oat-rs1
Hsd3b4
Hsd3b4
Cpsf7
Hba-a1
Ssr3
Psap
1700019E19Rik
Spred2
Ephb1
Tcea1
Mmp19
Dscr3
Vmn1r132
Ube2g1
Mdm4-ps
Kctd16
Cdv3
Ctf1
Gm14106
Tmem216
Rhox4c
Ube2v1
U1
Atp6v0d1
Gm5265
Shc3
Dmbx1
Ttn
Otop1
Gas5
E030047D23Rik
Gm7091
Mlana
Gm5946
Wars
Myo18b
Ddb1
Speer4b
Abhd16a
Olfr1028
Cpsf7
BC048403
1300014I06Rik
Cep120
Sntb2
Pld2
Fbrs
Srebf1
Itga5
Lyplal1
Naa35
Rab7
Slc16a8
Flt3
Pnldc1
2810055G20Rik
U1
Olfr398
Hdac5
Tbl3
Anapc1
Galntl2
Snora5c
Ipcef1
Hp1bp3
Zhx3
Gpatch4
Golm1
Psma1
Sh3kbp1
Ccdc69
Itch
Fam181b
Rragc
9230110K08Rik
Lnx1
2610021K21Rik
Ahnak2
Slc25a46
Thumpd3
7SK
Hp1bp3
Acsm3
Ppcs
Zic4
Urb1
Gpc6
Ppard
Fgfrl1
Cdv3
Fam175b
Dnahc10
Plekho2
Ppp1r12b
Rgs10
Smarca4
U1
Krt20
Mogat1
Slc36a2
Huwe1
Rpl18a
Rhox7
Nat15
Gm5229
Bace2
Fez1
Rpl29-ps2
Olfr316
Gm10447
Chst9
Hcst
Gykl1
Hdac5
Gipc2
Mir409
Pnpla5
Edf1
Gm5458
Tmem53
Mrpl43
Mtif2
AC154309.1
RP24-316L14.3
Egln1
AA386476
Mansc1
1110035H17Rik
Mrpl30
Oraov1
LOC380994
Gm6981
Polr2f
Gm17348
4931400O07Rik
Ralgps1
Anapc1
C030044B11Rik
Tas2r134
Serpinb3b
Fgd4
Hnrnpa3
Hnrnpa3
Arfgef1
Zfand2a
U6
Fam155a
AC114901.1
SNORD115
C920008G01Rik
C920008G01Rik
Psma1
Psap
4930467E23Rik
D830046C22Rik
U4
RP24-316L14.3
Zfp345
Cercam
Prpf40b
Prrc1
Fdx1l
Sesn2
Acoxl
SNORA18
Rpl3
Fbln1
Dock7
Spef2
Szt2
Copa
SNORA9
U7
Rpl28-ps4
Prps2
Anapc1
SNORA55
Gm14639
SNORD18
Hdac5
Snf8
Gm10727
Hbxip
Copg
Atl2
Hes1
Gm1973
Rasgef1c
Ythdf1
Mad2l1
Gm10091
Fgd5
Mtif2
Defa26
Olfr1417
Il19
Actr1b
Rpl7a
Ssr3
Adam28
Wfdc15b
Ube2v2
Agpat3
Zfp358
Rbm42
Lin52
Agxt2
Dll1
U6
Gm10848
Nat3
Mical1
Chchd10
Smr3a
H2-Ke2
LOC100270707
Gm5970
Dysfip1
Gm6829
Itch
Lax1
Krtap17-1
Mical2
Slc25a5
Zfp518a
Hook1
Sec22b
Olfr1310
Serpina3f
Tpte
Erh
Copa
Snrpb2
Noto
Anapc1
Gpr146
Srp68
Elmod2
Hist1h1t
Chmp4c
Rnf220
Gm12501
Fiz1
Snord14a
SNORA62
Tbp
Arfgef1
Zfp719
Olfr1280
Mir106b
Ube2g1
Wars
Psap
Lhx2
Olfr1346
Gm9816
Pqlc3
Abhd16a
11-Mar
Xkr8
U1
Zfpm2
4930422G04Rik
Sfn
Cops5
Lilra5
Pcdhb1
Vmn2r60
Ybx2
Itch
Synj2bp
Snord116
Olfr161
Gps1
Gbf1
SNORD116
Mark3
Apoa1bp
Khdc1a
Adam1a
Ptpn21
Ppm1a
Ddb1
Hdac5
Rpf2
Gm10278
Mia1
Cpsf7
Emx1
Fam129a
Fnbp1l
Tmem2
Dusp13
Bag4
U6
Rnf220
Hdac5
Rnf2
Dusp12
C1ql2
Mir22
Gzmk
Slfn1
n-R5s150
Mgat5
Btn3a3
U1
Olfr1507
Gkap1
Ccr6
U6
Dnahc3
Gins4
2210404J11Rik
Olfr639
Psph
SNORA42
U4
Vmn1r132
Vmn1r132
Gm16485
Mtap9
Olfr151
Gm10782
Tcfcp2l1
Ptprm
Mir150
Cry2
Arfgef1
Gga1
Gm5466
Gm10234
2210009G21Rik
U2
Copa
U6
Cxcl17
Ube2v1
Fryl
3000002C10Rik
Gga3
Bcam
Arhgap17
SNORD115
Asb5
Ddb1
Gm9816
Nsg1
Aldh18a1
Rab14
Txndc12
Ankrd17
Copa
U6
Cnnm1
Apex2
Rec8
Srcap
Chac2
SNORA70
Xrra1
Sec24b
Psmb5
Gm10584
Ndufa9
Trnt1
Ace2
Itfg2
Psap
Dscr3
SNORA70
6330405D24Rik
Gm16088
Mtif2
Anapc1
Ogg1
Rragb
Wars
Mpdu1
Gm4881
Donson
Myh4
Serp1
Gm15417
Kcnu1
Aco1
Tfg
Psma1
Gm10035
SNORA43
Ssbp4
Krtap2-4
Krtap2-4
Trpm2
A130023I24Rik
Tbl3
Slc25a5
Tbl3
Olfr1387
Tsks
Gm9889
Eef1a1
Fcgr2b
Sap30l
Olfr997-ps1
Pth1r
Abpg
Txndc12
Dpm2
Dusp4
Vmn2r16
AC133509.2
Astl
Gm9916
Hdac5
Gm10037
Accn2
SNORA70
Nr2c2ap
Aadacl2
U6
Huwe1
Porcn
Th1l
Itch
Prkar2b
Pak4
Epha4
Fam110a
U6
Psap
Nxph4
U6
Cend1
Gemin8
Dnahc3
Tst
Tmem132e
6330577E15Rik
Pfdn5
Fermt1
Lass6
SNORA71
Fcgr3
Coq6
Gpatch2
Olfr365
Huwe1
4930412O13Rik
Gm16372
Smek3-ps
Cpsf7
Apoc1
Gm4937
Olfr539
Ddb1
U3
Zkscan3
Gm628
Papolb
Slc35e2
Crk
Gm10773
Dhcr7
Vmn2r-ps53
Rims3
Nubp1
Copg
Cops7b
Nfia
Nr2e3
Hist1h4a
Mir217
Mir499
Eef1e1
Ubxn6
Ss18
Gm10842
Zdhhc19
Trdn
Dytn
Eif2b5
Dohh
Gm6517
Lamb2
Copg
Mrpl38
Spsb2
Arfgef1
Hsbp1
Galr3
Trappc10
Cnpy3
Gbf1
Tada2b
Arhgap15
Eapp
Psma1
Cntnap3
Mtif2
Rdh5
Gins3
Olfr676
Gbf1
Gnai1
Wars
Asb3
Tctn3
4930588K23Rik
Tpcn2
Rab7
Wnt1
Tmem41a
Dnahc3
Kdm4b
U6
Azgp1
U1
Utp18
Fam98a
Gm11780
H2-Ke2
Hirip3
Sbno1
Tmed6
BC048502
C1ql4
SNORA73
Gm14676
Derl3
Pole
Cspp1
2400003C14Rik
Gm9978
BC031181
Gm498
U6
Il22ra2
Lama4
Gm5901
Crybb2
Psip1
Cdkn1b
Mical3
Rcn2
Zranb1
Itch
Dusp3
Hspa14
5930403N24Rik
Calr
Mphosph10
Fam19a3
Wnt2
Wdr45l
Rab14
BC005685
Fam23a
Dlg1
Lingo4
Tuba1b
Prkd2
Zfr2
Mbl1
Zfand5
Ube2v2
BC002230
Klf3
Atg9b
Mtif2
Oit3
Dnahc3
Copg
Nmt1
Gna12
AC151983.1
Gm8237
Anapc1
Dhrs7
Tnfrsf1a
U6
Ncstn
Pot1b
Aup1
Tmem129
Treh
Cox18
Hmgb1
Sox5
Orc4
Hdac5
Mir434
Ccdc28b
SNORA63
Fam168a
U2
Gpr19
SNORA58
Traf7
Itch
9330133O14Rik
Gm10287
Ncf4
Aup1
Ect2l
Gm12902
Timm17b
Tgfbr3
Gfm2
Kctd3
U1
Rpa1
Anapc1
Haus5
AC099576.1
Rbbp6
Micalcl
BC061237
Nubp1
Acot12
Ankrd24
Gzmn
Itgb5
Spef2
Tbl3
Ptpn14
Slc38a2
SNORA62
Ttc30b
Cnga1
Vsig8
Nap1l5
Zfp382
5830433M19Rik
Slc22a15
Glra4
Nagk
Dstn
Naa11
Fam134c
Apcs
Klk1b11
Olfr447
Rpl35
Tas2r102
Podxl
Aldoart2
Pon2
Zranb1
Foxj2
Aadac
Arid3c
Fam151b
Y_RNA
Osbpl10
AU022252
Olfr393
Gm534
Hoxc11
Tmem232
Kcnj3
U1
U5
Hist1h2ac
Crmp1
Gm10859
Tmco5b
Spns2
Olfr790
Sprr2d
Brd4
4930447C04Rik
Abhd16a
Fam96b
Pabpn1
Eif5
Tcra-V8
Tcra-V8
Fnbp4
Ssr3
Slc24a6
Ddx24
Anapc1
Slc25a26
Ccdc113
Helq
Ccdc121
Gm14214
4930469B13Rik
Blvrb
S100g
Olfr668
Slc7a1
Copa
4930451E10Rik
1110001A16Rik
Dnahc3
Myo9a
Olfr1213
F13a1
Lmna
Gm17657
Bcdin3d
U4
Shisa6
SNORA44
Rragc
Il17c
AC027184.1
Ube2g1
Dock6
Rab3d
6330439K17Rik
Anapc1
Cdkn1c
Gm11452
Mapk8ip1
Xpo7
Rpl29-ps2
2310001H18Rik
Dnahc3
Tmem97
Efhc2
Nkx2-6
Gpr125
Top2b
Wars
Gpr165
U6
C230013L11Rik
Fads1
Mcpt4
Med17
Huwe1
Fam132b
Tubb3
Phlda3
9230104L09Rik
Rnf220
Arfgef1
Zc3h10
Agap1
Eif5
Rnps1
Trappc6b
Polr2f
Gm6406
Fau
Tusc1
U6
Rpl35a
Gm6304
Mtif2
Rest
Hdhd2
Pkn2
2410002F23Rik
Olfr361
Alkbh2
Pex13
SNORA42
Ddb1
Bola1
U6
Gm3395
Copa
Arhgap4
Ftl2
Dync1i1
Ddb1
Gm8773
Pkp3
Txndc11
Rragc
1110037F02Rik
Alad
Dazap2
U7
Igfbpl1
Sag
U6
Hdac5
Ctbp1
Col5a2
Satb2
Psma1
Nlrc5
Wnt7a
Sf3b1
Larp1
Tmem128
Gabra3
Gm10493
0610037L13Rik
Mir329
Ssty1
Gm10880
Apbb1
Olfr377-ps1
Itch
Sohlh1
Zfp507
Dcst1
Pcdhb22
Rbbp6
SNORD115
Gm15573
---
Ssbp3
Cfp
Ctdsp2
Ccdc90b
Mppe1
Prkag3
4833427G06Rik
BC049715
B3galnt1
Vmn1r-ps103
Chd7
Fam135b
Pygo2
Ppp2r5a
Nr1d2
Rimklb
Cypt2-ps
Olfr917
Crct1
Haus5
Nle1
Nup85
Tppp3
Adrm1
Fam149a
Fam72a
Klf6
Rpl27
Olfr693
Itch
Fcnb
N6amt1
Psenen
6820431F20Rik
4930447F04Rik
Rab14
Rpgrip1l
Vangl2
Canx
Pla2g2f
E230008N13Rik
Rab7
Ube2g1
Atp7b
Ppp2r5a
Huwe1
AL589870.1
Fryl
Arfgef1
Tbl3
Zfp239
4930417G10Rik
Gm16921
Psmc5
Glo1
Prpf4
Dtl
Gm5615
Arhgap28
Tff3
SNORA32
Vmn2r111
SNORD116
G3bp2
Atp11a
Gabrb2
Huwe1
Scn2a1
Nr1h3
Zkscan3
U2
Pitrm1
Arfgef1
Serpine2
Dsg4
Vta1
Ehd2
Ugdh
Zfp341
Haus3
Abhd16a
Canx
4933427D14Rik
Rpl26-ps5
Fam26f
U6
Ggn
Cyp26a1
Fbxo7
Card10
Exog
Tbl3
C130060K24Rik
U7
Mir483
Slc35a1
SNORA70
Mrpl51
Slc35b2
Mutyh
Col19a1
Traf3ip2
Sec24c
Rdh7
U1
Txndc12
1500015O10Rik
Polr2b
Eif5
Cul4b
Gm9957
Dlg1
Gpr89
Car15
Magi1
Ptgr2
SNORA73
E230008N13Rik
1700106J16Rik
Ankrd34a
Rc3h1
Gm16493
AA408296
Il1r1
Cox18
Miox
Osbp2
Gm12717
1700057K13Rik
Hspb7
Gm9816
Rptor
Mapkap1
1810030N24Rik
2300002M23Rik
Gm12824
Glo1
Xpo7
Olfr1380
Cyb561d1
Rpl15
Cdv3
Hps4
SCARNA4
Zfp706
Prdm14
Ippk
AL607145.1
Med10
Wdr24
4930519F09Rik
Atp6v1b1
Sptlc2
Ggt5
6430550D23Rik
Anapc1
D5Ertd577e
Gpx2
Ppm1a
Gm3002
Bcl6b
Thpo
Cabp2
Sema3d
Gm5069
Gm13318
Tle6
Nsg2
U6
H2-T24
Hivep3
Gm7168
H2-Ke2
Pomt2
Gm10025
Canx
Strc
Hmcn1
Cpd
Gm5105
Clec10a
Podxl2
Serinc5
Ppm1m
Cpsf7
5530400C23Rik
U1
Lrmp
Dbx2
Dbndd2
Klrk1
Siglec1
Olfr281
Hp1bp3
Nlrc5
Taar6
Flt3l
Dnalc4
Gm5612
Gm3002
Ttc33
Zfp367
Ddx50
Copa
Olfr190
Krt8
Anapc1
U12
Psmb3
Tbc1d10c
Bdh1
Olfr388-ps1
Fam189b
Spef2
Tbl1x
B3galt1
Olfr1044
Setd3
Copa
Cdv3
Pdgfrl
Chd1
SNORD62
Xpo7
Olfr1156
Esyt3
4930469B13Rik
Peg3
Pax2
Pitx2
3110053B16Rik
Ccdc41
Cspp1
U4
Iqgap1
1110032F04Rik
2510006D16Rik
Ctps
Mir141
Rgs5
Gm7177
4930520K10Rik
Wars
Spef2
Arfgef1
5430411C19Rik
Mos
Klk5
Myo18b
Ghrl
Cdc27
Cic
Dlg1
BC100530
Fam71d
D19Ertd386e
U6
Hspa1a
Fam154a
Gtpbp4
1190002H23Rik
Agphd1
Olfr53
Galntl6
Ddx24
Huwe1
Aaas
Ndufa11
Zfyve16
Hdac5
Itch
Polr2f
AL929404.1
Ddb1
1700021F05Rik
Errfi1
Tiparp
2310081J21Rik
2310081J21Rik
2310081J21Rik
Hdac10
Abca6
Gtf2a2
Tomm22
Mir686
Ssty1
Slc6a20b
Osm
Olfr222
Anapc1
Dlg1
U6
Gm9808
Gm5535
Arfgef1
Aga
Gtpbp6
Myo18b
Ppp2r4
Zdhhc16
Srrt
Tyrobp
Gm10105
Anapc1
AA960436
Ovol3
Ptk2
Uprt
Izumo4
U6
Gm12643
Hspb1
Als2cr12
Anapc1
4930555G01Rik
4930555G01Rik
Lpp
Gm3002
Anapc1
Ube2g1
Tcl1b3
Hdgfl1
Hoxb9
4930562C15Rik
Ubp1
Gm3002
Oma1
Sar1a
Olfr114
Gm3002
Gm10406
BC031181
Mtif2
Slmo1
n-R5s88
Dlc1
Rp2h
Il31ra
Gm10674
Olfr458
Psph
Olfr1131
4930467E23Rik
6030445D17Rik
Rnf111
Thap3
Huwe1
Copg
Ddx24
Gm628
Cic
Zfp704
Klhl2
Nanog
Usp51
Nat15
Rnf17
4930444P10Rik
Gas6
Wtap
Parp2
Yaf2
Pramef8
Olfr930
Zfand2b
Rab14
Tmem102
Haus5
Casp2
Gm12759
Gm10258
4930408O17Rik
U4
Vps13a
Mmp23
Dstyk
Atp5d
Spef2
Gm5134
Gbf1
Abhd16a
Wdr66
Agtr2
Itih3
Ssty1
Mmab
Tceb3
Ap1s3
Dusp22
Cox18
Gm16926
U6
Gm9985
Mir501
BC067068
Atp5l
Gm12689
Hmgb1
Rps19
Cuedc2
SNORD115
AI646023
Rbm42
Cpsf7
P4ha1
Itch
Olfr470
Herc6
Atf6b
AC102561.1
Anapc1
Rnu1b1
Rnu1b1
Rnu1b1
Rnu1b1
Rnu1b1
Gm16493
Itch
Mapkapk3
AF357355
1700028I16Rik
Taf10
AW555464
Ccdc12
Phpt1
Tmem8c
Gfod2
Arfgef1
Vwc2l
4930428E23Rik
U2
Ttc15
Psmb5
Gm14585
E230008N13Rik
Mir325
Derl1
U4
Cic
Rnf113a2
Irs2
Gm9816
SNORD77
1110008F13Rik
Trio
14-Sep
Gm14483
Gm14483
Gm14483
Gad1
Kpnb1
Dctn5
U6
Gm5570
Zfp872
Chd7
Adat2
Pag1
Mir346
Olfr342
Olfr571
Leprel1
Zfp160
Ctbp1
2310061I04Rik
Arhgef4
H2-Ke2
Klhl9
Atp2b4
Camta2
Tas2r129
Ube2nl
2210409E12Rik
Prpf31
Fads3
Mat2b
Atp5l
E230008N13Rik
Ppm1a
Myoz2
Olfr666
Zswim4
Pla2g4a
D17Wsu92e
Peci
U6
Wars
Cic
Olfr1012
Tdpoz2
U6
Cyb561
Hus1b
SNORA4
Gm17348
Gpr155
Myg1
Gbf1
Anapc1
Trip4
Mtmr2
Mtif2
Xpo7
Edaradd
Mrpl52
Erc2
Gm10858
Cog2
Ppp3r1
SNORD77
Foxk1
Gm13749
Ptges
Lysmd1
E230008N13Rik
Anapc1
Habp2
Gm9909
Prb1
Olfr1352
Dmrt3
Abhd4
Gata1
4930467E23Rik
2610204G22Rik
1110017F19Rik
Lrtm2
Gm10568
Nme1
Glb1l
Elfn2
Naalad2
Cdh17
Cldn19
Ttll5
1700084K02Rik
Xpo7
Ssty1
Vps25
Syt11
Rassf3
Tpbg
Usp39
Pla2g3
Chaf1b
1810058I24Rik
U6
Hdac5
Gm906
Iqcf3
Abhd16a
D2Ertd750e
Anapc1
Gbp1
Fry
Szt2
SNORA5
Abca7
Olfr875
Park7
Rpl26-ps5
Zfp598
Cdh18
Olfr1364
1600002H07Rik
Ahnak2
Gm17348
Vat1
Hdac5
Casc1
C5ar1
Fscb
Rhot1
Glycam1
4930485B16Rik
Tmem54
Copa
Dennd4a
Arrdc5
Ephx3
Pcmt1
Gm16496
Btbd10
Mpz
Aldh9a1
Hdac5
Cxcr5
Arl11
Tchhl1
Rab14
Ccr10
U6
Hmgb1
4930408F14Rik
Hmgb1
Zkscan3
Lsamp
Tmem165
Ube2g1
Dnajc13
Gm3002
Gm8770
n-R5s2
Hdac5
Mir1929
Ube2w
Clu
Olfr412
Prrt2
Tmem115
Ttc9b
Ggnbp1
Pdzrn4
Anapc1
Etv6
Creb3
Onecut2
Anapc1
Slc22a7
E030030I06Rik
Chdh
Hmgcs2
Rnf220
Defb36
Heatr3
Bsph1
Huwe1
Gm52
Atp5l
4930415L06Rik
Ccdc68
Notch4
Gm9846
Wbp5
Cdc14a
Dscr3
Ctsh
Mir16-1
F630043A04Rik
Dlg1
Syt8
Gckr
Gm5124
Vsig10
Cylc1
Slc2a6
Dhrs1
1700104A03Rik
1700026J04Rik
Psph
Gm9938
Ispd
Copg
Gm4769
Xpo7
Gm5149
Itch
Dlg1
Olfr606
Cldn12
Hdac5
Pebp1
Panx2
Xlr5a
Fam38b
Lrp10
1600012H06Rik
Ephx2
Olfr824
Olfr690
Hdac11
Olfr561
Gm11961
1700058G18Rik
Gm8429
Phxr4
Zkscan3
Arap1
Ppm1a
Zfp661
Olfr1324
Haus5
Olfr267
BC005685
Mir370
Xpo7
Mir497
Gm5447
Dqx1
Gm10030
Sdr39u1
Pus1
Sap30l
Gbf1
Dscr3
Hp1bp3
Psph
U1
Atp6v0c
Cic
Gm16407
Ssty1
Olfr786
Casq2
Anapc1
Olfr347
Grm8
Mmp16
Olfr1168
Cep63
Cdv3
Wars
Dlg1
Hdac9
Olfr1366
Angptl1
A230050P20Rik
Purg
Gm626
U4
Pbx2
Dlg1
Mmgt2
Napg
Hbxip
Kif15
Nmt1
Lphn1
Robld3
Zranb1
Ulk3
H2-Ke2
Ascl3
Ankrd53
Lalba
Gm10165
Pkp4
Zfp189
C86695
Timm10
U1
Psmc5
Psma1
4930526D03Rik
2010300C02Rik
Acbd7
Serpinc1
Tmc3
Heatr5b
Slc7a15
Spata7
Odz4
Timp1
Rmi1
Tmem165
Rpl37a
Zdhhc7
Pigk
Rad50
Gm7173
Rfk
Copg
Smad9
Fundc2
Olfr889
Vps36
Sorbs1
AC144778.1
Enpp5
Ifna1
Copg
U1
Eif5
Hmgb1
Tcrb-J
Psma5
Tprn
Rd3
Spsb1
Olfr92
Gpr18
Pdss2
Smarce1
U1
Nkx6-3
Eif5
Gm10623
Hmgb1
Rab14
Il17rb
A930003A15Rik
Dock6
Epha1
Gm14483
Mrpl11
1520401A03Rik
Gm10475
Olfr635
Gcfc1
Anapc1
Olfr251
Il18
Ptchd3
SNORA42
Fam113b
Dync1li2
Tmem87a
Hsd3b7
Wnt4
Gm12824
Mkrn1
2510006D16Rik
Itch
Rbm42
Gm9816
Nnmt
Tas2r117
Gm12653
Mir188
Zfp81
Srsf7
Gm5329
Abhd16a
Fam60a
Gm11424
Golga7
Hoxc9
U6
Celf6
Cnr1
Ppm1a
Prune2
Pxmp3
Dbx1
Gm7957
Gm7957
Gm7957
Gm7957
Gm7957
Smc5
Slc35a3
Vta1
Cnot3
Gm16483
Tnfsf13b
Neu4
Olfr867
Copa
Kpna6
Nefh
Vmn1r-ps27
Ypel3
Ceacam9
Capn2
Vps13d
9130011E15Rik
Aamp
U4
Hmgb1
Vmn1r189
Gpr179
Sorcs3
Rnaset2a
Gm11711
Olfr429
Mex3a
Anapc1
Irf2bp2
Cpsf7
Eif5
Gm14439
Gm14439
1700020O03Rik
Gbf1
Nmt1
H2-Ke2
Rpl29
U6
Gm9894
Ftl1
Gm16088
U1
Ear10
Svip
Dera
Trmu
Snrpd2
Dlg1
Dlg1
Smt3h2-ps
Fam18b
H2-Ke2
Gbp9
Stx3
Cbx4
Ear10
Cd6
Huwe1
Ocln
Poc1b
Capn6
Rpl30-ps6
Ifnz
Dalrd3
Serpinb9f
Eif5
Pcolce
Irx5
Trit1
Rpl26-ps5
Birc6
Chchd7
Gm6956
Naa35
Hmgn2
Eif4g2
Glb1l2
Ppp1r3b
Malat1
Ndufb11
U6
Zfp366
Sp100
Slc5a9
A330050B17Rik
Kti12
SNORA58
4930550L24Rik
Rsph10b2
Leng1
Snapin
Rnf220
Fastkd1
Krtap14
Pet112l
Mir340
Hnrnpa3
Cntnap5a
Rpl13a
Olfr516
Ugt2a3
Sds
SNORA65
Ap3m1
Tcp11l2
Nkx1-2
Mia2
3110040M04Rik
Tet3
U6
Nhlh1
Ccndbp1
Cd274
SNORA2
Chtf8
Kbtbd8
9430041J12Rik
Ftl2
Aspa
Copa
Zfhx2
Cyba
Sult4a1
Olfr533
Rab14
Dvl1
Gfra3
Akr1a4
Kncn
Prr19
Gnal
Gm13884
Eif5
Mir200c
Gm10643
Itga4
Gm6517
Anapc2
Gm1973
4930467E23Rik
Gm12780
Anapc1
Hp1bp3
Plbd1
Tbl3
Gpn3
Ube2k
Gm5294
Prdx2
Hdac5
Armcx3
Vmn1r11
Plod2
Sh2d5
Folr2
Smcp
U1
Arpm1
Egr4
Krtap13
Vmn1r-ps45
Atp2a3
Rab35
Zranb1
Ints5
Psmb9
U1
Slc25a42
Aoc3
1700040F17Rik
Btbd17
Evc
Cd300a
Aatf
Gm14005
Gng2-ps1
Eif5
Raver2
Vopp1
Eef2k
Gda
Anapc1
Zdhhc22
Pfdn5
1810062G17Rik
Hmcn1
Vta1
Anapc1
Ppifos
Anapc1
Prepl
Naa10
Tarm1
Nt5c1a
Cdc20
Gm16088
B230120H23Rik
E330017A01Rik
Rgs22
Fam70a
Snora2b
Vmn2r54
Zfp385c
Rabgap1
Sh3bp5
2310001K24Rik
Mettl7b
Huwe1
Sar1a
Jdp2
Abca8a
Psmb5
Sh2b3
Tbc1d10a
Kcnj11
Fam100a
Sec23a
Gm12538
Inpp5k
Gm4876
SNORD59
Acsl6
G630016D24Rik
Snupn
Mtif2
Dtx3
Igfbp1
Rnf187
Myo18b
Gm5407
SNORA73
SNORD113
Arfgef1
Gm7158
Odf2l
Etv5
Rasgrp4
Fgf6
ORF61
Adam8
U1
BC027344
Tdp1
Hnrnpul2
Mvd
Eif5
Gm10857
Mir181c
Haus5
4931417G12Rik
Tpo
Utp15
4933407C03Rik
Gm6723
Mycn
Syngap1
Bcmo1
Hace1
Anapc1
Gm10208
U2
Ankrd32
Y_RNA
Lhx5
Calcr
Sh3bp2
Ppap2a
Dcdc2b
n-R5s95
Grik2
12-Sep
Gm16503
Fam160a2
Gm7290
Mib1
Nmt1
Rragc
Disc1
Dis3l2
Ccdc32
Fut8
Tmem50a
Cml2
Zkscan3
Ikzf2
Gm9966
Sh3glb1
Crbn
Canx
Pld2
Gm5303
Ppm1a
Tsg101
Fryl
Huwe1
Olfr881
Itch
Tex264
E230008N13Rik
Dscr3
n-R5s195
Grin2a
Lrp2bp
Tnnc1
Snora21
Gm5458
Ppic
Gm10238
Cic
3110070M22Rik
Dlg1
Mrps14
Grxcr2
U6
Gm16484
Mrps5
Sdhaf1
Acat3
Abhd16a
4933426I21Rik
Dgkz
1700023L04Rik
Gm14483
Rxfp4
Dnaic2
Zc3h18
5430417C01Rik
Atox1
Pdlim1
Rab14
Asna1
Xpo7
Copa
Casz1
Ttc13
Arf3
Ppm1g
Ppp1r2
Dclk1
Klf15
Gm16516
Cadm4
Galnt14
Acvr2b
Stau2
Tuba1b
U1
Vmn1r9
Gm829
Rbm42
C87436
Bub3
Cabp4
Rusc2
Cd300lg
U1
Lpar5
Snn
Klk1b16
Dis3
Ppm1f
Mrgpra2b
Mrgpra2a
Mrgprx2
1700061G19Rik
4932441B19Rik
Ccna2
Letmd1
Fam171a1
Mphosph9
Rnd1
AC153658.1
Sssca1
Tmem126b
Rrad
Arx
Crp
Ankrd17
Csmd2
Ankrd17
Rab14
Akr1c20
Olfr62
SNORA33
5730437N04Rik
Hspb1
Antxr1
Ndufs3
1700093J21Rik
Dlg1
Leng8
Olfr1143
Mastl
Fbxo16
Senp3
Ddx31
Car3
Gm11996
SNORD116
Akd1
Sirt3
E330014E10Rik
E330014E10Rik
Gm10406
Gpr98
Sdk1
U6
D030047H15Rik
Seh1l
AF067063
Lct
Ccdc103
Gbf1
Hoxa9
Ighv1-72
Fmr1nb
Haus7
4930511M11Rik
Olfr1054
Sv2b
Gm11360
Gm6455
Atp1b2
Armcx6
Defb9
Pknox2
Gja3
Gm5229
Pou3f2
Hdac5
Olfr157
Apba3
Zeb2
Klrc2
Cdv3
Tmie
Acvrl1
Cic
Nlrc5
Trim14
Pank4
Ndufa7
Zkscan3
U6
Vmn1r70
Myo18b
Nup43
Mreg
Snrnp27
Cdc25a
Pex12
Etfb
Adh4
Atf3
Hoxa13
Olfr986
Gm3002
Gbf1
Tfdp1
Stat6
U7
Gm6280
Mthfd2l
SNORA32
Vmn2r-ps56
Gm10620
4921536K21Rik
Gm10637
Ccdc151
SNORD115
SNORD115
Psph
CYTB
Ifnz
Trio
Cby3
Camp
Y_RNA
Olfr1151
Gm14168
6030422M02Rik
Mir374
Hdac5
Gm8884
Slc15a4
Gm10652
Golm1
Gramd3
Anapc2
Cic
Wbp2nl
Map3k13
A730049H05Rik
Zfp385a
Zfp263
Hal
Gm2a
Gm5478
Ddb1
Huwe1
Dscr3
Rapgef5
Lrrc7
Gm5397
Zfp462
Hoxa4
Hnrnpa1l2-ps
Mir455
U6
Gm10867
2410015M20Rik
Psph
Ampd3
Pdhx
Plin5
Itga10
Fam33a
Ltbp3
Setd3
Gpr112
Pdxdc1
Nobox
U7
Arfgef1
AC160471.1
Hdac5
Mtcp1
Bcl2l15
Gm6644
LOC100048345
Arfgef1
Arfgef1
Atp6v0d1
Pppde1
Hdac5
Rnf181
Gm11536
Mrps25
Odf3l2
Arfgap2
Khdc1b
Olfr1176
Dnahc12
Emp1
Crnkl1
Cic
Rab14
Scyl2
Spc25
Alas1
Eri1
Mir124a-1
Atox1
Epb4.1l5
Hmgb1
B3gnt5
Rorb
Hdac5
Copg
Gab1
Rce1
Enah
Tex10
Olfr715
Nkx2-5
9930038B18Rik
Rab14
Spred2
Ppil4
Ccdc72
Padi2
4930451G09Rik
Ebf4
Dscr3
Camkk2
Alg3
Klk1b1
Prss50
Psg18
---
D630042F21Rik
Cdh23
D5Ertd577e
E330014E10Rik
C7
Ifitm2
Gm7190
Ang4
Dcx
Csnk2a1
Gm5116
Gm5458
AL807771.1
Fap
Oas1c
Bace2
Sfpq
Eps8l3
U1
Abpz
Tcerg1l
U6
Golim4
U6
Huwe1
Vmn1r50
Abhd16a
Xpo7
AF357341
AF357341
Zbtb33
Dna2
Elac2
Cdv3
1500011B03Rik
Dppa2
Ng23
LOC100040031
Tas2r123
Olfr1261
Mx1
Gm16287
9830107B12Rik
CR974486.1
Tbl3
Copg
Cma2
Fkbp8
Mapre2
Cic
Cic
Copg
Mbtps2
Rad54l2
Vmn1r43
n-R5s1
Cyp4a10
Ftl1
Rnase1
Hmcn1
Ereg
Romo1
Zbed4
Rps25
Mtif2
Ddx18
Rbm33
Zzef1
1700049J03Rik
Olfr1278
Rragd
2010204K13Rik
Gm15532
BC027072
Olfml2b
U6
Gas2l3
Taf9
Igkv4-71
Gm15115
Ehd3
Gatad1
Hormad1
Copa
Pik3cd
Zfat
Pak3
Rpl15
Rab44
Pabpn1
U1
Sorcs1
Mybph
Siglecg
Mir99b
Dlgap3
Gm11426
Mir298
Abcc3
Mrps16
Plec
Metap1
LOC669751
Glmn
Abhd16a
Tmem52
Gm8675
D830030K20Rik
Nbas
A330021E22Rik
Gtpbp10
E330014E10Rik
Arfgef1
Fbxw7
Olfr957
Aldh5a1
Cpsf7
2410004B18Rik
C130046B21Rik
Gm10787
Ccdc123
Fkbpl
ENSMUSG00000068790
Anapc1
Amotl1
Arf2
Rabl5
Slc35d2
Hamp
Tubgcp6
Timm50
Ncaph
Sh2d2a
Lrrc38
Nudt5
Abhd16a
Frmd6
Krtap20-2
Ube2g1
Six3
Olfr801
Gm13751
Qpct
Ros1
Specc1
Cic
Olfr701
Mgll
Col5a1
1190005F20Rik
Moap1
Dlg1
Hmgb1
Srsf3
Ppp2r5d
Tmem219
Ddb1
Rufy4
U1
Magea3
Rab14
Elac1
Entpd3
Vmn2r22
Mir202
Gm14483
C87414
Meis3
Rhox4a
Cpeb2
Nmt1
1600029O15Rik
Rnf139
Cox18
1810035L17Rik
Krtap1-3
Klrb1f
Dynll1
Usp17l5
Spef2
4930511I11Rik
Atp13a3
Cd226
Pecr
H2-M10.6
Zkscan3
Dfna5
Gm13359
Rfc2
Eif4g3
2010007H06Rik
Abca4
Psma1
G6pdx
Vmn1r-ps45
Ldb3
Drg2
Ckm
Zglp1
Asb1
Cacna1g
Pias1
Gm14369
AC122359.1
Tbl3
U6
Uba52
Epb4.1l1
9130011J15Rik
Gm10606
Cul1
Impg1
Gm6219
H47
Rbm42
6430573F11Rik
Tpbpa
Zfx
2510006D16Rik
Ssxb1
Gm13668
Mapkapk2
Golm1
1700007K13Rik
Ncf2
Trpm6
Qk
Hrh2
Olfr1032
Hist1h2bc
Vmn1r217
AC102561.1
Cic
Arfgef1
Canx
Opa3
Itch
Eif5
Decr1
Krtap5-4
Ddhd1
U6
Gnat3
Rpl21
Megf6
Anapc1
Mir208a
Th
Xlr3c
S100a14
Heatr6
Hp1bp3
Refbp2
Xpo7
Dlg1
Gm8385
Cadps2
Kcnj5
Olfr317
AC122357.1
Marveld2
U6
SNORA36
Gm5382
Nlrc5
Rasal2
Gm5465
Bbs10
Scn3b
Traf3ip3
Stc2
Rbm42
AU015836
Mr1
Cd163l1
Gm8174
Olfr1034
Hoxd13
Fam60a
Fli1
Copg
Olfr1175-ps
SNORA65
Wars
Nebl
4932414N04Rik
Srp9
Ubash3a
Dcdc5
Abhd16a
Hsd17b12
Serpinb5
Gyk
Nbeal2
1300002K09Rik
Matn3
Zbtb1
Ssr3
Rasd1
Prrg1
Pappa2
Ctso
SNORD113
Lce1d
Rpl15
Gm10603
Dnm2
Gm10330
Hdac5
Gm7284
Cyp2d34
Atp12a
Gm9915
Ano6
Fgf16
Hist4h4
Mir32
Pygo1
Pramel5
Rcan2
Fryl
Gm17570
Nfasc
Xkr6
2510006D16Rik
Irx4
Des
Gm10510
Catsperg2
Acsm1
Huwe1
Gm5277
Gm5627
1110012J17Rik
4930595M18Rik
C6
Gm4302
Hdac4
Ppp2r5a
Rpl15
Nop14
U6
Tgoln1
Pou3f2
Mir211
Snora62
Gm14326
Fam33a
Zc3h3
Arhgef16
Prkrir
Prrt3
Mdh1
Hdac5
SNORD116
4930480E11Rik
Gm4371
Ccdc6
Tmem203
Serpinb6a
Oog4
Hrk
Slc38a6
Cspp1
Lrp4
Olfr1030
1110035H17Rik
Patl2
Prl3c1
Atp5l
Rnf133
Mtmr7
Gcnt3
Cbx8
Cic
Anapc1
Enpep
Gm11799
Olfr356
U1
Rasal3
Nags
Camk1g
Bcar3
Sox7
Apoc3
Mrpl48
4930432M17Rik
Cyp4f14
U7
4933437F05Rik
Adamts14
Atp5l
U6
---
Rassf1
Trappc4
Dennd1a
Pcsk1n
Olfr1448
6330503K22Rik
Ttll9
BC013529
Zkscan3
U7
Eif5
Gm16139
Zfp37
Nipsnap3b
Ercc6
Gm12760
Tbl3
Krt2
n-R5s153
Lxn
Slc25a38
Dnmt1
Srpr
Adm2
D330012F22Rik
U6
Tanc2
Tfpt
Psap
Golm1
Olfr1222
Slc6a15
Zkscan3
Rragc
Hp1bp3
Ccr9
Copg
Lipe
Gm9846
Myh11
Copa
Zmynd11
U1
Tdo2
Steap3
Mylk4
Igfl3
Golm1
Gm10913
Gm14744
Psap
Agpat4
Psma1
Ephb4
Gm10521
Xpo7
Ppm1a
4931406H21Rik
Rtp4
D530049N12Rik
Klk9
Rbpjl
Ilkap
Trmt1
U1
Dnahc3
Angel2
Ggta1
Magoh
Ptcd1
Ddb1
Afmid
Gm10814
St8sia4
Gm10417
U7
Itch
Hnf1b
Guca2b
Rpl21
Ldhd
Celf1
Ik
Snap29
1700022P22Rik
Gm1698
D130046C19Rik
Gm9946
U6
Chrne
Leprot
Nat15
Fcer2a
Sos1
0610010K06Rik
Tm7sf3
Ube2g1
Calcoco2
Gm3365
Gapdh
Fam122a
Gbf1
Dnm1
Evi2a
Ankrd17
Canx
Gm15313
Gm12542
Gal3st1
Hadhb
Fkbp1a
Haus5
Ddit4
Wars
Huwe1
Copa
Uba52
Hdac5
Hcrt
Dgkz
4933402N22Rik
Trbv29
Spin4
Tceb1
9330129D05Rik
Gcat
Olfr1502
Fbxo10
Tbl3
Itch
Cbfa2t2
Gm5612
Gm16373
Anapc1
Gm6924
Lmo2
U6
Faf2
Mtif2
Olfr142
Gtpbp10
Exd2
Nt5c3l
Ttc28
Taf1b
Mir686
Gm10815
Gm3002
Arglu1
Erlin1
Hdac5
Psph
Atp6v0a4
Olfr26
Copg
Psma1
Ran
Gm10010
Tgfbi
Pak2
Diras2
Huwe1
Copa
Gsc2
Dmxl1
Pold1
Aup1
Gm3002
Ints12
Nmt1
Nus1
Cenpc1
Arhgap36
Gm6189
Scg5
Anapc1
Derl1
Chuk
Hsd3b5
Ntsr2
Anapc1
1700101I19Rik
Ak5
Mmp12
Ly6g6e
Golga7
Col6a1
Haus2
Dlg1
Klk12
Gm6756
Olfr677
Npas3
Kitl
Lsm11
Sdpr
Armc1
Mir100
Anapc1
Cdv3
Abhd16a
C87414
Xpo7
Stard8
Vmo1
Fryl
Npc1
AC109299.1
Anapc1
Fhad1
Tomm40
Arfgef1
D430042O09Rik
Rragc
Chl1
Dnajc30
Mtif2
Cyp2c39
Olfr937
Gm13637
Tle1
C77080
Itch
U1
Col10a1
Prdx1
Chrd
Chd7
Rn7sk
Tmem200c
Gpx6
Olfr1298
Atp6v0b
Gck
Taf1d
Taf1d
Taf1d
Taf1d
Rpl7l1
Tspan15
Olfr149
Ppp1r12b
B3galt2
U6
Tcl1b1
Rhox4a
SNORA25
Mtss1l
Vmn2r110
Gm347
St8sia4
Actrt2
Csprs
Itch
Hmcn1
Pkp1
Anapc1
A130082M07Rik
Ssty2
2010106E10Rik
Olfr372
Copg
Dock6
U6
Foxh1
Prmt6
Ush2a
Hnrnpul2
Zscan20
Hdac5
Magef1
SNORA32
Abhd16a
Copa
Rgs3
Mtfr1
Rapgef6
Kif6
Tex12
Slc36a1
Cic
Fbxo47
Myo1g
Itch
Vipr2
Gbf1
RP23-194N9.1
Nat15
Ddx24
Psph
Gm10405
Ppm1a
Tctn1
Cc2d1b
U7
Slco1a1
Dsg3
Lum
Scgb1c1
Rab32
Wars
Gne
1700011F03Rik
Rabif
Timm8a1
Pqlc1
Glce
SNORA24
C130021I20Rik
Fancl
Phf16
Olfr706
Ube2v1
Ids
Bivm
Tex16
H2-Ke2
Rpap2
Psenen
Olfr248
Maneal
Abi3bp
Sp2
H2-M2
Prss47
U6
Hdac5
Psap
Slc26a5
Spnb2
Dhrs1
Tmem129
Macrod2
St8sia4
Prkaa1
Cd72
Usp19
Tsta3
Atp6v0a2
Ucn
Pgpep1l
Extl2
Slc7a4
Gm10577
Wdr31
Bai2
Nudt5
Apoa5
Gm5073
Car9
Smpdl3a
Hyi
Slco3a1
6230409E13Rik
Y_RNA
Gm5072
Tgtp1
Gm9912
Cpsf2
Set
Kcnc3
Rad51ap1
Tmem37
Cic
Haus5
Rab14
Nalcn
Gm15754
Aurka
Gm3395
Rrp15
Lilrb4
Cox18
U6
Mtif2
Pxmp4
Gm10485
Mov10
U6
Cspp1
Tal2
Fam108a
Bfsp2
Spon1
Baiap3
Ctdsp2
Cic
Zkscan3
Foxr2
Fam174b
Anapc1
1810013D15Rik
Gm4956
4921509C19Rik
Ahrr
Copg
Pcdh12
Szt2
Igfals
Nlgn1
Esf1
Hemgn
4932418E24Rik
E330014E10Rik
E330014E10Rik
Olfr1392
4933432B09Rik
Itch
Col17a1
Itch
Igkv4-69
Mgst3
Cxcl15
Nicn1
Gm9266
Mta2
Dlg1
Trps1
Rab14
Dlg1
Olfr1289
Setd2
Nufip2
LOC100233207
Hdac5
LOC16697
U6
Psmc5
4930524B15Rik
9030619P08Rik
Dctd
Crem
Stk39
Ifitm5
Arfgef1
Dscr3
Gm12722
Gm10568
Cks2
Chd7
Pdcd2l
2210021J22Rik
Rtp1
Idh3b
Gbx1
Adam21
Ifnz
Irak4
Rangrf
Napepld
U7
Epc1
Klf4
Stmn4
Gm7275
Cadm1
Nlrp4d
Itch
Gm3696
Ces1a
Copg
4931440P22Rik
Ppapdc3
Gcm2
Gm5800
U2
Cyth1
Gm11709
1700034I23Rik
Cyp4a32
Gm5167
Hdac5
Best1
Ap2m1
Defb50
Cic
LOC100042196
Usp18
Nfe2
Stab2
Anapc1
Gm10677
Trappc4
Cyb561d2
Tbl3
Ccdc163
Pmp22
Hdac5
Mkln1
Zic1
Gm6600
U1
Olfr967
Ahsg
Olfr1351
Cox18
Spnb4
Xrcc6bp1
Klk8
S1pr4
Odf1
Copa
Btg2
Lamp1
Tymp
Tecrl
Kdelc1
1700125H20Rik
Gm11639
E330014E10Rik
Mrpl36
Mbd6
Gm10033
Vta1
Anapc1
Zfy1
Rap1b
Vmn1r216
Siva1
Gm7670
N4bp2
Gm9816
Gm12015
Tapt1
Prdm6
n-R5s1
n-R5s1
n-R5s1
Ngrn
Nup35
Hmgcll1
Grina
Dscr3
Dnahc2
Ube2g1
Olfr686
Copg2
Metap1d
4930549C01Rik
Arhgef4
Mir486
CT030240.1
Pla2g2e
Hdac5
Plin2
Olfr311
Hexim1
Mex3c
Mir568
U1
Tsr1
---
Xpo7
Gm1574
Nmur2
Col4a6
Mybphl
Fryl
U6
Akr1d1
Arfgef1
Olfr1331
Tmco5
Mpp2
D030056L22Rik
Copa
Cul3
Tgm2
Zkscan3
Ap1g2
Gm9816
Mylk
Masp1
C87414
Ccl26
Ddb1
Kif23
Fibp
Stk38
SNORA32
5430401F13Rik
Nop2
Anxa3
Copa
Olfr270
SNORA61
Apoa2
Usp6nl
Ccny
Apol10a
Zim1
Klhdc5
Rnu3a
Zc3h11a
U6
Ppp2r2d
Pea15a
Greb1l
ND3
Pax5
Hdlbp
Csf2rb
RP23-108F2.4
Mybpc3
Arfgef1
Ttpa
Xpo7
Rfk
Mtif2
U6
Mir125a
Gm10605
Mospd3
Col5a3
Psma1
Gm5065
Mir328
AC134452.1
Slc25a31
Hbxip
Anapc1
Trav12d-1
Gm14129
Fam108a
C030005K15Rik
Maged2
Atp2b4
Nvl
Klk1
Olfr118
C330019G07Rik
Gm10679
4930528F23Rik
Pcdh8
Rb1cc1
Rpl31
Gm10589
Psmb5
Necab2
C2cd3
Gm10083
Bid
Ppp1r15b
Itch
BC024978
Gm10795
SNORA42
Kctd19
Ccdc141
Brs3
Wrnip1
Glod5
Nmt1
Foxo3
Arfgef1
Gps1
Alg8
Sebox
Npm3
Cdh23
Nme5
Ddx27
Acp1
Cic
Fat1
Olfr849
Smpd2
Iqcf4
Mak16
Hsd17b3
Hmcn1
Krt76
Fpr-rs6
Gm3579
Rab14
U6
Nmt1
Thop1
Havcr1
U6
Ddb1
Zcchc16
Plxna2
Alox12e
Orm2
Hbxip
Bach2
Aup1
n-R5s3
Ccdc53
Krtap2-4
Zranb1
Pla1a
Dub1a
Spef2
Anapc16
Pldn
2510006D16Rik
Ifnz
Zfp821
Rab7
Lrrk2
U6
Sgcd
F8a
Chd8
Ankrd17
Frat1
AC153972.1
Pld3
Olfr918
Rag1ap1
Rnf220
mt-Tq
Spry4
Gpr156
1810074P20Rik
Rpl21
Ndufb11
Gm14483
Mgst1
Gnaq
Fscn2
Pgs1
U1
Pla2g1b
Nmt1
Gm10234
Cspg4
Anapc1
Abce1
Olfr1101
Skint2
Dnahc12
Olfr94
mmu-mir-2134-1
Gm10469
4933433C11Rik
Xpo7
Cbx3
Dnajc13
Copa
Slc5a12
G6pc
Krtap1-5
A730037C10Rik
Mllt10
Olfr1277
Pigt
Rcc1
Serpina5
Cpsf7
Hebp1
Pabpn1
Svs4
Psmc2
Ripply1
Rab2a
Eif1a
Srsy
Pfn4
Dnmt3b
Klk14
Lphn2
4921523A10Rik
Mtus1
Psmb5
Spock3
Trim21
Scn10a
Rab7
Dffb
Copg
Krr1
Casp7
Ccdc11
Anapc2
Rho
Olfr1161
Ehmt2
Akap8l
Golga7
Gm10640
Gm5105
Ddb1
Tas2r119
Apba1
Mir686
Crisp2
Itgb2l
D630042P16Rik
Eppk1
Yipf2
Angpt1
Ppm1a
Fam71b
Hsp90b1
Cdkl1
Anapc1
Proc
Snx14
Ccdc148
Zfp319
Xpo7
Vmn1r226
Olfr566
CT030240.1
Clic6
Dlg1
Ern2
5830416P10Rik
U4
1700101E01Rik
Copg
Gm10538
Zranb1
Zfp846
Fam135b
Lsmd1
Tph1
SNORA2
Fam71f2
Pld1
1700049E17Rik1
Vmn1r4
Mmrn1
Gdap1l1
Copa
Rhobtb1
Acot1
5430435G22Rik
Zscan5b
Slc10a4
Rpp30
Psph
Mir350
Dhx58
SNORD115
SNORD115
Zfhx4
A4gnt
Slc6a19
Slc27a3
U6
Sult6b1
Gm14773
Cdk5
Olfr1192-ps1
Hmcn1
Mest
Copa
Zp4-ps
Osbpl5
Ppa1
Nat15
Pex6
Btd
Samsn1
Gm5829
Gbf1
U6
Gpr84
Rpp25
Zfp125
Lin7a
Trim30a
Rnf220
Gm10632
Kcng2
Surf4
Polr2f
Itpkc
Pkd1l3
Foxe1
Khdrbs3
Cox18
Hmcn1
Ppt1
Ddb1
Olfr1328
Lrrc8d
Gabarapl2
Olfr197
Rspo1
Imp4
Aoc3
Slc25a17
Mir686
Arih2
Clns1a
Olfr629
9130011J15Rik
Rbm15b
Psmd5
Olfr770
Rabep2
Trpv5
Cic
Gm10638
Gm8325
Zdhhc12
Olfr1411
2510006D16Rik
9130014G24Rik
Slc16a3
Xpo7
Ubac2
Dlg1
C230052I12Rik
Atp10d
snoU6-53
Olfr573-ps1
Hcrtr2
Tcf23
Ccdc51
Dnaja1
Sox3
Zcchc7
Gm5878
Tmem51
Rps24
Gstz1
SNORA63
2900006K08Rik
Gm9034
U1
1600015I10Rik
Elmo2
Lrrc63
Sap30l
Y_RNA
Tars2
4921513D23Rik
Sar1a
Spag5
Thbs1
Macrod2
Zranb1
1500002O20Rik
Rab14
Spns3
Tmem150a
Mir125b-2
Cic
Snapc4
Acta1
Sun2
Znrf4
Psma1
Olfr123
Stat2
Hdac5
Mbd5
Nr3c1
Mecom
Hdac5
Zfp518a
Ccdc159
Ggh
Ggh
Gstp1
Slc45a4
Fam180a
LOC100505223
Mir686
Elovl7
U6
Gm14316
Ugp2
Psma8
Pabpn1
Olfr1022
Ifnar1
Itga2b
Gm11382
Bmpr2
Gm12852
Heatr1
Olfr1309
BC016548
U6
Anapc1
Anapc1
Gm5341
Rfxap
Psap
Eif4e2
Eno4
LOC100043371
Copa
Rbm12b
Ube2g1
Cxadr
Gm15284
Hist1h3d
Rsph9
Dhfr
Slco2a1
Lin7c
U6
Cd209c
LOC100041704
2410124H12Rik
Rab30
D030018L15Rik
Ulk2
Cyp2u1
Kcnip1
Gpr68
Gm9987
Ddb1
Itch
4930527J03Rik
Pkd1l2
1700011A15Rik
Ahsa2
CT030240.1
Hsd17b6
Mtif2
Canx
Gm4779
Gm11962
5430407P10Rik
Gm10610
Haus5
Psma1
Cldn20
Acad9
2700060E02Rik
7-Mar
Fryl
Prb1
Hrg
SNORA51
5730403M16Rik
Prnd
Rfc1
Gpr160
Olfr548-ps1
Blmh
Gbf1
Ppp1r2
Dnajb4
Zfp292
Gm10837
n-R5s211
Rilpl2
Myo18b
H2-Ke2
Pdxk
Copg
Vps13b
Ift140
Uba1
Cpm
Ankrd5
Gm9816
Zfyve26
1700011L22Rik
U6
Fbl
Psph
Hp1bp3
Rimkla
Gm14165
Vta1
SCARNA23
Wnt8a
Efemp2
Ube2d1
Cd209e
Asl
Il15ra
Hivep2
4930422G04Rik
Dnajc5g
Olfr1279
Gbf1
Fryl
U1
Per2
Nmi
Dennd2a
Huwe1
2310061N02Rik
Defb19
Rpl31
Arfgef1
Gspt2
Gm5406
Ankrd33b
Cryab
Jph2
C1qtnf5
Pgrmc2
Pgf
1810029B16Rik
Sh3tc2
Dnajc15
Tgm3
Gm14439
Gm10714
SNORA4
Slc44a1
Anapc1
LOC380994
Itch
Rora
Wars
Rag2
Dhx29
Lrrk1
Mir338
Atxn1l
Cacna2d1
Tat
Cdyl2
Med11
Olfr705
Anapc2
Atp6v0d1
Unc79
Plekha1
SNORD113
n-R5s41
Cpsf7
Tbl3
Rbp7
Mbip
Nkain1
Mir27a
Fbxw10
4930522L14Rik
Npnt
Psap
Cpa4
Nphp1
Aldh7a1
Morc3
Lrat
2310047M10Rik
Zranb2
Snrnp27
Mir27b
COX1
Rtcd1
Rsph6a
Atox1
Dpf2
Cdc42
U6
Extl1
Gm106
Gm6310
Anapc1
E130120F12Rik
Cmtm5
Grn
U6
4931406B18Rik
Rpl7a
Tmprss3
Fzd1
Tnfrsf25
Anapc1
Slc38a11
Eif5a
SNORA70
Asap3
Rpl37
Phyh
Arfgef1
6720401G13Rik
Zfp459
Gm4830
Psg26
Pde6b
SNORA72
Ces1d
Vegfa
Nrl
Olfr221
Cftr
Fgd5
Olfr611
Gm9886
E430018J23Rik
Gm3579
Gm3579
SNORA73
Zfp551
Copg
Olfr1419
Tlcd2
Zfp28
Vmn1r44
BC003965
Atg5
Defb21
4930420K17Rik
Ece1
Large
Cep70
Foxa2
Ttc39b
Ythdf1
Atp13a4
Gm9804
Isca2
Olfr646
Ttc14
SNORD115
Fam125b
Vit
Chst1
Bub1
SNORD115
Acp1
Itch
Gmppb
Abcb10
Pura
Nog
Gm5893
Mlst8
Pdk1
Serpina1e
Plb1
Snrnp27
Tmem165
Haus5
Alox12
Mier3
LOC100041704
C9
Ssr3
Dab2
Serf1
Pcdhb7
Blcap
Arhgef38
Prkcq
Ppm1a
Nup133
Mir20b
U6
2210010C04Rik
Neu2
LOC665406
Dnahc3
Ankrd52
Gm8644
U1
Gm5115
Nkx2-9
Nmt1
Whsc2
Nkain2
Pik3r6
Mpst
Csf2rb2
Ctbp1
Gstm4
Gosr1
Hadhb
Rock2
Gm1587
Olfr1285
Cass4
4930453N24Rik
Gpr161
LOC100504406
Cyp4f16
Wls
Zc3h3
Pde9a
Dcdc2b
Gm10468
Nmt1
Bcs1l
Tm2d2
Anapc1
Tmem116
Gm14744
Itch
BC051076
Micall1
Btaf1
Aup1
Atpaf1
EG665031
Polr2k
U6
Rabac1
Fam83a
Gpaa1
1700039E15Rik
Gm16515
Psap
Evpl
Canx
Mir199a-1
Hes5
Anapc1
Efha1
Best2
Olfr638
Coq10a
Malt1
Ikbip
H2-Ke2
Szt2
Tmprss11f
Phactr3
Olfr952
Hoxd9
Adamts9
Lix1l
Glyr1
A930104D05Rik
Rpl21
Tmem165
Arfgef1
Ciao1
Gm13888
Slc13a1
Mir365-2
Lep
SNORA32
4833420G17Rik
Vta1
Pcsk7
2700078E11Rik
5730559C18Rik
Casc4
1110057P08Rik
G3bp2
Vmn2r89
Rpl29-ps2
St8sia4
Xpo7
Ccdc75
Arfgef1
Ift20
1700013G24Rik
Copg
Hoxa3
Hdac5
Ccl1
Fut9
Cept1
Lck
Eif2a
Gsdmc2
Gm7312
Polr2f
Cd1d2
Cic
Derl1
Tlk2
BC025920
Maoa
Gm10048
5730585A16Rik
Gm13042
Hp1bp3
Gm15131
Clock
4922501L14Rik
SNORA70
Arfgef1
Ethe1
Psenen
Nat8l
Gm4840
Fam71f1
Anapc1
Mir302c
Pabpn1
Mtif2
Olr1
Atp8b5
Hsd17b1
Pcbp3
Calm4
Cldnd1
Esr1
Anapc2
Disp1
Dio3
Gm949
1700061I17Rik
LOC675747
Anapc1
U1
Loxl2
Dse
Klrg2
Rab9b
Crlf1
n-R5s173
Hs3st5
Mepe
Cdan1
Olfr616
Olfr479
Gm8325
Pus10
Huwe1
SNORA71
Hdac5
Gars
Anapc1
Srsy
Pdss1
Srgap2
Tmem59
Tnk2
Psma1
Gm8325
Gbf1
St8sia5
Golm1
Synm
Pmp2
Zfp703
Ssr3
Ggps1
Kcna1
Efr3a
SNORA29
Zbtb40
Mogat2
Ywhah
U6
Hfm1
Pus7l
SNORA42
A530040E14Rik
A530040E14Rik
Tsn
Snrnp27
B3galt5
4930519G04Rik
Mir686
Fam83b
Ube2g1
Lipi
Nmt1
LOC100042196
SNORD115
Tomm5
Csf3r
Gm5970
Gm5089
Psma1
Gm6744
Olfr60
3110049J23Rik
Lmx1a
Gm12513
Prss22
Plekhf2
Fam63b
Prl3d1
Dhrs11
Cyp2d26
Rnf220
Rai14
Gm7275
LOC100503803
Il1b
Scube2
Zfp14
Psma1
St3gal2
SCARNA23
Psma1
Rbm6
Rbm15b
1700101G07Rik
Myo9a
Prkar2a
Gm7112
SNORA71
E330012B07Rik
U6
Tifab
Gm11263
Col4a4
Rprm
Wdr73
Krt19
Cox18
Tpsb2
Mir142
Dusp15
Acyp2
Olfr286
Szt2
Mir185
1700012P22Rik
Cyp21a1
Olfr1535
Spink10
Arfgef1
U4
Ccdc61
Gm7966
Ssr3
Prcp
Gm9816
Gm7247
Psmc5
Cacng8
Derl1
SCARNA23
Slamf9
Gm9903
Copg
Areg
Uba3
Cst13
Gp9
Rnase12
Gm10548
Scap
Zfp287
Col11a2
Otc
Anapc1
Cacnb1
Abcc8
Adamts13
Rab14
Slc35c1
Sp9
Gm11434
Mcl1
Olfr774
Uba52
Ccdc115
Ddb1
Unc13c
Wdr65
Cdnf
Atg5
Galnt1
Btg1
Lrba
Rapgef3
Kif9
Lamp3
Antxrl
4930558J22Rik
Nmt1
Atf7ip
Cic
Pde8b
D16Ertd472e
Olfr484
Otx2
Hhat
Rfk
Uba52
Mtif2
Dnahc3
Rpl21
Zfp839
Mcpt9
Itch
Gpr158
Mir449c
Kcnk3
Hp1bp3
Dock8
Dcdc2a
Dgkd
U6
Scamp5
U6
Arfgef1
Zfp541
Bre
Sft2d3
Cox8b
Yipf5
5031414D18Rik
Sema4f
Trappc6a
A530021J07Rik
Hnrnpa2b1
C130073F10Rik
Cdc42se1
Jazf1
9430008C03Rik
Gm10072
AY036118
4933411K20Rik
Gm9846
Set
Khnyn
Hmcn1
Ube2v1
Gpr50
Tnfrsf14
BC049349
Gm10237
Mir29b-2
Dux
Nmt1
Xpo7
Gm10229
Syt4
Atp1b3
Gm10687
SNORA32
Itch
Gm5185
Olfr263-ps1
Cic
Mir182
Qtrt1
Slc34a3
Fbxl12
Cln5
Tbc1d5
Fryl
6230427J02Rik
Itch
Gm8055
Olfr1362
U5
Gm12142
Tbl3
Zkscan3
LOC625360
Copg2
Gm7381
LOC236220
5730469M10Rik
Anapc1
Klrb1a
Serpina1d
Gm10549
Nup153
Sar1a
Gm14105
Mir669c
Atp6v0d1
9930038B18Rik
Hars2
Car5a
SNORA70
Gm10498
Dscr3
Asf1a
Alox15
Rnf220
Fer1l4
AL731552.1
Lime1
Dnaja1
Arl4a
Ablim3
Mug2
Ercc2
Wars
Scn11a
Atox1
Dcdc2b
Ppm1a
U6
Hdac5
Pcgf6
Tmem82
Ddi1
Olfr1095
Ptpla
Slc22a17
Traf5
Dcdc2b
Rnaset2b
Gatad2a
Zic2
Klre1
Huwe1
Rpl29-ps2
Banp
n-R5s89
Ccng1
B020004J07Rik
Myo18b
Mrpl13
Gm428
Osbp
Glt25d1
Hnrpdl
Nrn1
Cyb561
Anapc1
Palmd
C79130
Dync1i2
U1
Mettl10
Eepd1
Defb48
Anapc1
Tatdn1
Psma1
AL663045.1
Dnahc3
SNORA54
Pcyt1a
Rhoc
Psph
Cbx3
Cbx3
Bglap2
Huwe1
Rpl21
Zfp609
Adam6b
SNORA32
Olfr827
Y_RNA
Csrnp1
Col9a2
Lat2
Olfr120
Cisd2
Foxi2
Man2c1
Zfp868
U6
Rbm16
LOC100039753
Olfr329-ps
Cc2d2b
Clca2
Otor
Olfr355
Olfr1338
Bend3
Itch
Gm1419
U6
Paqr5
D430042O09Rik
Zmiz1
Dennd4a
Pgc
B230219D22Rik
H2-Ke2
A630010A05Rik
Gm9816
2810453I06Rik
U6
Taf4b
Gm12464
Pex19
Pfas
Adh7
Cldn6
Hmcn2
Gm5697
Pten
U1
Ubr1
Mrpl43
Galnt9
Lgsn
Tap1
Mir551b
Polr3a
H2-Ke2
Dnajc24
Itgad
Rnf220
Cntn4
Camta1
Camsap1l1
Pigp
E230008N13Rik
Zfp422
Myo18b
Slc41a1
4931417E11Rik
Fam3a
Gm11878
Fryl
Hsd17b2
Krtap4-7
AC159474.1
Taar7a
Gbf1
Enc1
Cyp1b1
Arfgef1
Wars
Rfk
Fryl
Lyzl6
Huwe1
Tomm5
Nkx6-2
Prl3d3
Auh
Vmn1r89
1190002N15Rik
Myf6
Mpv17l2
Npr2
Dhrs1
Olfr209
Nucb2
Xpo7
Rhox4b
Olfr339
Nfe2l2
Ccni
2310009B15Rik
Hdac5
Gchfr
Mir218-1
Pgm3
Rrp9
Cic
Crxos1
Cyp2f2
Mrps26
Rbm42
Tcf25
Olfr1269
Olfr1270
Hist1h4h
Tmem89
Gdf3
Cnpy2
Qk
9130011E15Rik
A930013B10Rik
6430571L13Rik
Zfp456
Ttc7b
Cep110
Rab14
6330406I15Rik
1-Sep
Pdcd5
Gse1
U4
Vps13a
Cic
Catsper2
Chchd6
Gm17209
Arfgef1
Ckmt1
Neurog3
Ccdc155
Pabpc4
Tomm5
Ndufc1
Fdps
Optn
Adra1b
App
Fam120c
Mir194-1
Ifitm7
Cuzd1
Nek9
Snrpg
Cflar
Gm6273
Mir9-1
Fryl
Gm12504
SNORA2
Vmn2r109
Dopey2
Itch
Adamts7
LOC100504484
4933403O03Rik
Nrarp
Dnahc3
Gm5156
4930423O20Rik
Dctn4
Cdc42ep3
Rragc
Ncstn
SNORA18
Pabpn1
Olfr892-ps1
Alox5ap
Canx
Mrgpra9
Ppp1r10
Tmem179b
Atp5h
Wars
Rps6
Gps1
Olfr961
Rac1
Foxc1
Tmc2
Haus5
Srsy
Gm11841
Gm15698
Gm10818
Hoxb13
Rnf220
Mc3r
Rps12
6330512M04Rik
Pabpn1
Tbl3
Ceacam2
Gm5941
Wdr60
Xpo7
Anapc1
Setd1a
Wdr82
SNORD115
C030046E11Rik
Oasl2
U6
Srsy
Atpaf1
Psma1
Vdac2
Gucy2g
Retsat
Cpox
Copa
Slc35b4
Stom
Abhd16a
Ube2nl
Bspry
Dock6
Cldn23
Taar4
Zkscan3
Nme3
Gabrb1
Anapc2
Rcor3
Gm4990
Hk1
Mup7
U6
Nlrc5
Igkv5-45
BC017612
Immp1l
Snapin
Ssr3
Rab14
Krt6b
Prl7c1
Prkar1a
Npdc1
Gm15427
Hoxd1
Olfr259
2610303G11Rik
Olfr651
Cdh1
Gm428
Hbs1l
Rpgrip1
Anapc1
Snord57
Cyyr1
Mst1r
Myof
Rab14
Hsd17b11
Armc2
Ccdc39
Il4i1
Anapc1
Lingo1
Vmn1r208
Psenen
D430042O09Rik
Csda
Olfr1155
Itch
Olfr1367
Rpl23
Mcm8
Golm1
Fndc7
1700018B08Rik
Gm10190
Gm7634
Olfr1402
Col8a1
Dapk3
Aqp12
Nlrp9b
Calm2
Ankrd34b
Mro
9930005F22Rik
Dlx2
Dscr3
Lrrc24
1810009J06Rik
Dlg1
Auts2
Gphb5
Fkbp4
Fcrl5
Rhox4e
Mafg
Col1a2
Gm10614
Anapc1
Gm10744
Trim8
Tmem178
Ints1
Dscr3
Tmem210
Hsfy2
Dnahc3
Pla2g4b
Ewsr1
Cab39l
Cic
Dullard
Dullard
4930547M16Rik
Gm626
Dux
1110065P20Rik
Olfr998
Mir686
Zpbp
Phf2
Aatk
Ccl20
Gm561
Huwe1
Derl1
Vmn1r171
Myo15b
Eif4e1b
Txndc12
Arnt
Atxn7l1
Rpl31
Fanci
Cml5
Cd101
Miip
Psph
Toe1
2900073G15Rik
Ppp2r5b
Slc25a3
Gm15800
Casp3
Sap30bp
U1
H2afy2
Rabgef1
U1
Canx
Anapc1
U6
Meis1
Lbx2
Mrap2
Pelp1
LOC100039753
Nlrp9c
Snrpc
Hmcn1
Itch
Gm10007
Gm13271
Socs3
Rpl9-ps3
Anapc1
Pdgfa
Gabpb2
Fam46b
Gna15
F730043M19Rik
Zfp229
Krtap4-2
Tpd52l1
4930451E10Rik
Lrch1
Trpm5
Copa
AY702103
Slc39a9
Tssk4
Canx
Dnajc19
Rtp3
C130074G19Rik
Gc
Ddb1
Figf
Patz1
Cog1
Bbs2
Ddo
Psap
Pcdhb2
Gbf1
Gm10576
Ankrd46
Gm10474
9130019O22Rik
Nmt1
E130308A19Rik
Dhrs1
Bik
Rfpl4
5730601F06Rik
Lmtk2
Zfp825
Olfr1216
Cic
Hdac5
Cic
Arhgef4
2010109I03Rik
n-R5s30
Dscr3
Gm11296
Ctsw
Tbc1d16
Tnfsf11
2010305A19Rik
D1Pas1
Magea10
Id2
Olfr1006
Tap2
Hnrnph3
U1
Rps4x
Gpt2
Olfr535
Gm5913
Egfl7
Cc2d2b
Copa
Srsf2ip
Hmgb1
0610010K06Rik
AC140325.4
Wars
Il7r
Anapc1
Rab14
Mars2
Larp7
Arhgap39
9630033F20Rik
Parvg
Unc13c
AC161198.1
Anxa10
Efcab4b
Gm10846
Snx13
Pvrl1
Tg
Olfr333-ps1
Twist2
Ndufab1
Appbp2
BC106179
Slc5a1
Olfr297
Dnahc12
Srsf5
Olfr1217
Pmm1
Icos
Anp32b
Txndc12
Nrip3
Hdac5
Mip
Gcgr
Cdv3
Immt
Gm14480
Zfp273
Gosr2
Htr4
Zkscan3
Rasl12
Olfr598
Txndc12
Rpl31
Gpd1l
Gm9964
Zc3h11a
AI854703
Heatr7b2
Acss2
Pomt1
Mipep
Gm9946
Hook2
Mt2
Olfr1290
Hdac5
Dhrs1
Aimp1
Rhobtb2
0610009D07Rik
Gm14162
Arfgef1
Mcpt1
Bet3l
Fam114a1
Slc45a1
Naaladl2
Rgs9bp
Zfp708
Rbm25
Snapin
Sik1
Armc10
Zbtb44
U1
Cryba2
Gm10607
Anapc1
Duoxa1
C330007P06Rik
SNORA70
Itch
Ipo4
Thbs4
Anapc1
Timm9
Cic
Ppm1a
Katnal2
Nfkbib
Rnf220
Gm22
Ears2
Cic
Ctbp1
Gm16500
Snord35b
Dock6
Stab1
Gm525
Dhx33
7SK
Ykt6
Irf5
Mpo
Prpf18
Clec16a
Apol7b
Anapc1
Anapc1
C130023O10Rik
Armcx3
Zfp160
Rpl15
Prss30
Rbm25
Gm5893
Gm10360
Amica1
Cycs
Nat15
Rtn4
Vmn1r176
Mttp
Dhrs1
Klhdc1
Tas2r135
Prl7d1
LOC641050
Hdac5
Cct4
Slc13a4
Stk30
Gm5301
U6
Irak2
Adck5
9230109A22Rik
Tbl3
Anapc1
Cic
Kcnq1
Itch
Hp1bp3
Cdc40
Mtif2
U4
U6
Upb1
Gm10456
Rragc
Gm7263
BC017643
Pnliprp2
Muc19
Sbpl
Ppm1a
Anapc2
Tor1aip2
Klhl23
Gm8260
Rpl21
Mmachc
Rpl8
Tomt
Jph3
Bfar
Nfam1
LOC100505024
Ptchd2
Olfr68
Slain1
Gart
Usp8
Zfp619
Copa
AC149599.1
Il1f6
Tnfrsf11b
Cdk12
Gng13
Umod
Rhox2a
Emx2
Siah3
Hmgb1
Gm3395
Mcoln3
Ppm1a
Fam160a1
Prdx6-ps2
Rgl3
Psap
Gm14529
Vax1
Gm16509
Cntnap3
Xpo7
Tsnaxip1
C230012O17Rik
Sumo2
Gm9034
Gm1965
Gm11954
Olfr728
Abhd16a
Nprl3
Pex11a
Tomm5
Chac1
Nat15
Olfr553
Dlg1
SCARNA18
Serpina4-ps1
Nek8
1700110M21Rik
Alox5
A330017A19Rik
Usp38
Pabpn1
Zfp532
Abhd16a
Anapc1
Dvl3
Olfr312
Vmn1r-ps79
Tmem165
9230106D20Rik
Gm9428
Atp5s
Abhd16a
n-R5s29
Cyp7b1
1700001J03Rik
Gm5301
Cda
Aifm1
Igsf9b
Macrod2
n-R5s95
Rpl27a
U1
Vash1
Nmt1
4632415K11Rik
Rasgrp4
U6
Eps15
Tuba1a
Copg
Gm5167
Lyrm4
Nsd1
Ddx51
1110058L19Rik
U6
Olfr1288
RP24-480M20.4
Ankrd22
Gm9866
Cars2
n-R5s62
Bhmt2
Prtg
Mir139
Reps2
Disp2
Zswim5
Stx1a
AU017455
Gm11563
Asb8
1500010J02Rik
Tnfrsf18
Npffr2
Pdia5
Rsu1
Kbtbd7
Vmn1r218
Rad18
Fate1
H2-Ke6
Gtpbp5
Gm10183
Ndufb9
Wdr19
CT030240.1
Nmt1
Hdac5
Serpina7
Ubr2
1700022I11Rik
Rttn
Rbpms2
Marco
Rbpj
Clrn1
Wnt9a
Olfr658
Cops8
Pdia3
n-R5s79
Cox17
Nedd9
Slc25a36
1810031K17Rik
Tubgcp3
Tmem165
Gm6180
4933402E13Rik
Ppm1a
Polg2
Rad23a
Mtif2
Zfp142
Ublcp1
SNORA41
AC150277.1
Rpl21
Neil1
Mapk10
Dpp9
Smu1
Dynll1
Gm10805
Hnrnpa1l2-ps
Bicc1
Lrrc39
Sprr2j-ps
Pgd
Pik3ap1
Dpep2
Tmem48
Aldh8a1
7SK
Copg
Lhx8
Olfr813
Rsrc2
F730035P03Rik
U6
Cep350
Ttll3
Eif2s3y
F730047E07Rik
E230008N13Rik
SNORA70
2310079F23Rik
9130011J15Rik
Slc36a4
Ets2
Gm10002
Arfgef1
Smyd1
Rnf11
Ppef2
Rab14
Lrwd1
Wars
Akap9
Stard6
Dnase1
Enpp7
Eif5
Dpm2
Copg
Gm4919
Ankrd17
Stau1
Def8
Gm15573
Parp16
Mir692-1
Y_RNA
Xpo7
Pcsk6
Runx1
Gm10635
Copa
Bicc1
Anapc1
Gm6040
Gm13103
Vta1
Mir411
Mir379
Snord110
4932442L08Rik
Tomm5
Klhl8
Plscr3
Fam172a
U1
Ddx24
Olfr348
U6
Psmc5
Gzmb
Nmt1
Rhox2e
Gm10789
Rpusd3
SNORA24
Zfyve28
Apba2
Gpr68
Uvrag
Slco4a1
Fam102a
3830408C21Rik
Sf3a2
Fam83d
Pde6a
Spata20
n-R5s65
Zdhhc3
Muc4
Hdac7
Aoah
Cd302
Itch
Spg21
Psma1
Gm9766
Enam
Ltbp4
SNORA54
Mcm2
Tuft1
Dscr3
Xpo7
Pfkl
Snord21
Ing2
Olfr380
Zmiz1
Zfp583
Gm13365
1700034H14Rik
Nmt1
Gm5891
Gm5891
Aup1
Zranb1
Polr2f
Copg
Utp14a
4930548G14Rik
Uty
U1
Psma1
Dnase1l1
Fbxl19
Mtif2
Fgf2
Sf3b5
Gm11790
Gdi2
F420014N23Rik
Hnmt
2700046A07Rik
U1
Fbxw17
Olfr1336
Tmem165
Abhd10
F830002L21Rik
Gm13271
Gm13271
Gm13271
Gm13271
Gm13271
Gm13271
Gm11971
D730039F16Rik
Cxcl5
LOC100502829
Phldb1
Stk38l
C330019G07Rik
Tet3
Mprip
Pla2g10
7-Sep
Psap
C130022K22Rik
Slamf6
Paxip1
Il2
Selplg
Gm9985
Them4
Zfp35
Klc2
Leo1
Brwd3
Anapc2
Dlg1
Il17a
Rragc
Ces3b
Sema3f
Enox1
Tnfrsf21
Lekr1
4930466F19Rik
4930466F19Rik
Olfr350
Sbf2
Mgat4a
Olfr1393
Scn3a
Ptk6
Zfand6
Kcnj1
Gm12110
Gm10573
Mir542
Rhox4f
Gm1502
SNORA36
COX2
Herc1
Copa
CT025619.1
Mtif2
EG665031
Olfr1308
Olfr667
Far2
Gm13042
Gm2049
Gm2049
Aup1
Huwe1
Snrnp27
Anapc1
Cenpv
Cbx3
Trim39
Tmem86b
Lzts1
Gm11691
Rab6b
Psma1
Lrrc47
Ankrd33b
Cpsf7
Mphosph6
Kcnmb4
Sdk2
0610007C21Rik
Gprc5a
Dscr3
BC013712
Taar7c-ps
Cdv3
Anapc1
Mthfr
Gpr144
Stard3
Rnf10
Qrich1
Gm12416
Olfr820
Cxcl11
Cep110
Dmtf1
Haus5
Gm10000
Gm606
Tmem129
Slc1a6
Aldob
Acat1
Taar2
Mib2
Ythdf1
Col22a1
COX2
Ivd
Klrb1c
Rab14
Rsad1
Avpr1a
Cic
Fzd3
Mmp27
Vmn2r1
Dscr3
Zfp42
Acot7
Nat15
Vmn1r10
Copa
Brd7
Anapc1
Cdh4
Tpm3
Sirt5
Gabpb1
Gxylt1
Ifnz
C1ra
Kdm4a
Fam69b
Arhgap8
Copg
Mir196b
Mtif2
Rexo2
Krt35
Gas5
Dnm3
Lsm5
Ddb1
Hp1bp3
2510006D16Rik
Golga7
Ppm1a
Gm15362
Hdac5
Gm15490
Zcchc11
Snord34
Car14
Xpo7
Olfr262
Tmem158
Yes1
Cadm3
Serpinb1a
Atp6v0d1
Smarcc2
Gm5577
Gm7073
2700081O15Rik
Abhd16a
Pdzd7
Pnrc2
Ucp1
Ddb1
Art5
Mtif2
Krt42
Mrgprb5
Prop1
Hbxip
4921504E06Rik
Alg14
Rpl15
Gm10101
Dpm2
Olfr969
Vmn2r-ps33
Psat1
Drg1
Nat8
Anapc1
Ssr3
Mrpl41
Gpr172b
Cdk15
Sumo3
Timm13
U6
Hnrnpul2
Sdr42e1
Dnajc6
Uba52
LOC100043315
Pex16
Mtif2
Ttf1
Spef2
Mtif2
Gm10300
Ms4a4c
Mir138-2
Rab14
Gm9104
Sstr2
U1
CK137956
Gm26
Gm26
Dock6
Gm9816
Gm14724
Gm4950
Olfr796
Pigx
Rpl21
Dlg1
Psma1
Prss1
A230052G05Rik
Pik3c2g
Abt1
Lcmt2
Lepr
Gm9457
Gbf1
Pcp2
Anapc1
Phldb3
Tmigd1
Arg1
Adipor2
2510006D16Rik
Psph
Hdac5
H2-Ke2
Derl1
Zkscan3
Gm5301
A530088E08Rik
Snora21
Zfp259
Rspo3
Rep15
2310030N02Rik
Wdr41
Gm15355
Gtf2f2
Cldn24
Rnf220
Pigp
Tfam
Gm10205
Hdhd3
Spint2
Gm10706
1810009J06Rik
AC162464.1
Gm428
Gm428
Gm628
Eddm3b
Olfr211
Abhd16a
Pik3r4
Gm13271
Sec24c
Rps20
Vmn1r148
G3bp2
Gm5334
Kcnk10
AK129341
Serf2
Runx2
SNORA70
Haus5
Psenen
Rerg
F630010C12Rik
Trappc4
2610034M16Rik
Dupd1
Tacc1
Gipc2
Rock1
Scnn1b
Tmem26
Abhd16a
Olfr923
Abhd16a
Fmo3
Olfr471
Defb11
Ola1
Mboat2
Olfr575
Pramel6
Golga7
Rbl2
SNORA5
Cux1
Stox2
Olfr1371
Fat2
Golm1
Gm9816
Zfp811
Rpl21
Lrrc30
Lce1a1
Zfp169
Rab5a
SNORA38
Gm9816
1110006G14Rik
Amt
Pnck
n-R5s150
Ccrl1
Fndc4
U1
Copg
Abcb5
Pfdn5
Rhbdd2
Tmsb15a
Spry3
Anapc1
SNORA71
Olfr699
Cd160
2210406O10Rik
Il3
Slc26a2
B230319C09Rik
Slc25a10
Ptpn18
2510006D16Rik
n-R5s191
Canx
Nipal4
Il1rl1
Vsig10
Copg2
Olfr740
Gemin4
Gm833
U2
Banf2
Rfk
Haus5
U7
Cst3
Aldoa
Gm5153
Vav1
Mif
Huwe1
Gm600
Dusp2
n-R5s166
Fam131b
Atxn3
Xkr4
Uchl5
Tbl3
U3
Rpl21
Olfr54
Rpe
Gjb3
Dnahc17
Wdr65
4921508D12Rik
Ebpl
St8sia5
Gpr132
Atp1b4
Anapc1
Ccdc90a
Myo18b
Oosp1
Zranb1
Serpina1a
Ube2v1
LOC100039753
Olfr104
Tcn2
F13b
Idi1
Ddx46
Expi
Rbm42
2810002D19Rik
Rfk
Cobl
Olfr170
Fryl
Aup1
Vps8
Klk1b9
Gm6658
Mir181b-2
Ppm1a
Gm3395
Rnf213
Rpl21-ps10
E230015B07Rik
LOC100040235
Cndp2
Fhl1
Pfkfb4
2510006D16Rik
Olfr845
Xlr5a
Nrp1
Zyg11a
Anapc2
Gm5897
2310021P13Rik
Ube2i
Klhl13
Il6
Lrguk
Gm5416
Vmn1r54
Gm15730
Slc15a1
Gm1082
Bahd1
Rpl21
Cox18
Zc3hav1l
Itch
Mtif2
Rpl37
Copg
Cts3
Cts3
Ube2g1
n-R5s1
Olfr117
Olfr198
Dlg5
Barx2
Hp1bp3
Fdft1
Hbb-bh1
Ppp1r12b
Wap
Zkscan3
Mlx
Slc22a8
Hdac5
Pafah2
Hspg2
Gm10437
Tmem125
Ndp
Fgfr1
Pnpla3
Cd151
Il4ra
LOC100039753
Zcchc4
BC031181
Zfp622
Clec4g
Egln3
Pmfbp1
Mef2d
Itch
Hsd3b1
Tpi1
Golm1
Tmem146
Cyp2c44
2310008H04Rik
Sars
Olfr600
Gpm6a
Dolk
Pkn3
Tspan33
Gm10718
Csrnp2
Gm9104
1110004E09Rik
Gm6377
Slfn10-ps
Glrx2
Npn2
Tmem28
Ncoa5
Tmem136
Opa1
3110079O15Rik
Barhl2
Tep1
AL590969.1
Irf9
Hp1bp3
SNORA2
Yipf1
Srp9
Hdac5
Myh6
Epn1
Gm10276
Ssr3
Tle4
Glt25d2
n-R5s1
Prl6a1
Gm362
Gm10735
Olfr315
Mir686
Tchh
Zbtb4
C85492
Rpl23
Cd207
A430093F15Rik
Ceacam5
Grhpr
St6galnac6
Elfn2
SNORA73
Il34
Raet1d
Canx
Oxt
U6
Tgds
Capzb
Sf3b3
E230008N13Rik
Olfr1489
Ddb1
Dhcr24
Cic
Copa
Ldhb
Cox5b
Cebpd
Cacng1
Rab11fip4
Cgn
Rs1
Cdh9
Psmc5
Prol1
Ube2g1
Srrm4
Gm5301
Anxa4
Nox3
Ltn1
Copa
Gm7457
5S_rRNA
Degs1
U6
Anapc1
Gm15573
Tle3
Gdf15
Bag4
Vta1
Gmeb1
Hdac5
Zfp750
Olfr1191-ps1
B930041F14Rik
Efcab1
Gm10386
Otud7a
Tomm22
Dnajc25
Zc3h13
Greb1l
Opcml
Rpl21
Epha10
Psmc3ip
Fv1
Mamdc4
Ppip5k2
Dbc1
Gm5073
Olfr1066
Ucp2
Proca1
Olfr570
Nsdhl
Syncrip
Cdc42ep1
Kremen1
Galnt2
Atp2a1
Foxo3
Trmt112
Nanp
Anapc1
Spen
Nmt1
Vmn1r235
Rad54b
Rbak
Hnf4g
1700024P16Rik
Rnf182
Xpo7
Nbr1
AC124732.1
Golga1
Gm16294
Hdac5
Gm8587
Psph
SNORA71
Cblc
4922502B01Rik
Ssr3
BC019943
Ddr2
Chd7
AC157822.1
AC157822.1
Abhd16a
I730030J21Rik
1700021P04Rik
Pak1ip1
Inhba
Insrr
Cav2
Oaz2-ps
Gm5635
Dnahc3
Nmnat1
Sharpin
Exoc2
Y_RNA
Slc6a3
Enox1
2810417H13Rik
Nat15
Krtap16-8
Pspc1
Cic
Irf7
Sertad1
Nkx3-1
Crygf
Ferd3l
Olfr633
Mapk1
Olfr1118-ps
Zfp114
Gm5068
Leprel2
Gm7073
Itch
Ispd
Popdc3
Ccdc72
Canx
4932438A13Rik
Whsc1
Dhrs1
Hmcn1
Insig2
Creld1
Gm5356
BC025446
Socs4
Nmt1
Gm5142
Gm9818
Isg20l2
Psmc5
1700034F02Rik
Gm17011
U1
Gm15440
Gm10105
Cdk9
Ghsr
LOC100505119
Bet1
D9Ertd402e
Ints7
Ly6f
Abhd16a
Gbf1
U3
Aup1
Abhd16a
Nxf2
Dennd4a
Als2cr4
Cox18
Ddit4l
Popdc2
Rnf121
Itch
Cercam
Hspbap1
Rpl31
Abhd16a
Rab14
Hdac5
Apol9b
LOC100046275
Gm14056
Olfr374
Tcf19
Padi3
Cox4nb
Kctd12
Traf3
Csmd3
Ap1s1
Olfr1505
Gm7016
Cfc1
Tjp2
Clec2g
Fam108a
Ssr3
Olfr92
Hmcn1
Nkain4
Stk4
4930451E10Rik
Obsl1
Mrpl52
Tmem159
Gopc
Dtd1
Spag1
Gm12151
Pdcl2
Mylpf
U1
Hmha1
Parva
Slc7a6os
Olfr266
Psma1
Masp1
Anapc1
Wdr49
Zp1
Xpo7
F2rl2
Atox1
Copg
Gtf2b
Rdh8
A630033E08Rik
Wdr35
Fxyd7
Ubap2l
Armc8
Pcm1
Fryl
Tsga13
Olfr93
Cd209g
A930017M01Rik
D4Ertd22e
Mtif2
Zranb1
Thyn1
Hps5
SNORA70
Eif1ax
Gm8566
Pram1
Gm13171
Ddb1
Arfgef1
Lipm
Gm10701
4930479M11Rik
Snora28
Zranb1
Epor
Tgtp1
Fam38a
Mir138-1
Oas1h
8430410A17Rik
Mafa
Gm9818
9130011J15Rik
Ins2
Cdcp1
Gm10513
Krt80
Abhd16a
Vmn1r148
Gm4893
n-R5s65
U6
Ltb
Alg13
Snora21
Stap1
Mrpl55
Baiap2l1
Polr2c
Gm10856
Olfr507
Tnfsf10
Xpo7
Pabpn1
Ssr3
Chd7
Dlg1
Armc4
Prdx6
Magea7-ps
Tm4sf20
Kti12
Ppm1a
Mir686
Actr8
Rnf150
Olfr587-ps1
Ank3
Hapln3
Eif5
Cluap1
Psph
Rnf220
Gm13154
Rab7
Lat
Lta
Ermp1
Mir369
Wdr75
Golga4
Col1a1
Gm10823
Gm13178
Tbc1d15
Abhd16a
Erp27
Slc46a1
Anapc1
Rab3gap2
Flrt1
Magea3
Snrnp27
Olfr692
Apbh
Canx
Mad2l2
Myo18b
Olfr679
Polk
Tdpoz2
Nrxn1
Clstn1
Gpr137c
AU017193
Fam92a
Timd4
Phox2a
Bola2
Rnf220
Olfr31
E4f1
Atp6v0d1
Slc22a2
Gpr141
Pi15
Eif1b
Anapc1
U1
Fam3b
Rpl27
Rpl27
Tbl3
Lap3
Olfr1258
Fmnl3
Myef2
Olfr1301
Sema3b
Txndc12
Fanca
Rps12
Ctnna1
Adam7
Ccnd3-ps
U4
Hnrnpa3
Sh3bp4
Olfr622
Olfr1472
1190007I07Rik
Rps29
Mterfd3
Lhx1
Furin
Rab14
Nup210l
4930565B19Rik
Gbf1
Foxs1
Sumo1
Spata2L
Acrv1
Dock6
Atf7
Il3ra
Depdc1a
Prkce
Abhd16a
9230110C19Rik
Actn1
Txndc12
Gm13092
Rragc
Rpl31-ps4
Srsy
Setd1a
Acox3
Ces5a
Zcwpw1
Anpep
2510006D16Rik
Kcnv2
Rev3l
Sh2d6
Pnmt
Bnc2
Asb15
2900097C17Rik
Tmem161b
Cops7a
Zfp192
Gpr30
Stap2
Polr2c
1200011M11Rik
Dhrs1
Sik2
Anxa5
Ghitm
Vdac1
Mcat
CT573086.1
Gm10463
Ssty2
Sobp
Nup35
Odf4
Krtdap
Anapc1
Pdlim5
H2-Ke2
Gm12365
Tmsb10
2610005L07Rik
Gmfb
LOC100041256
Gm11560
1200009O22Rik
Fam65a
4930517N10Rik
Sucla2
Ube2g1
Gm11744
Abca1
Olfr477
Ripk1
Gm10142
Fam174a
U1
Slc22a6
Mir7-1
Kif18b
Gm14926
Dlg1
Gm13549
Gm9853
U6
Znrf2
U1
Tlr4
Xlr3b
Olfr144
Gm8194
4930578N16Rik
Ildr1
Pdha2
Chrnb3
Vmn1r33
Apoa1bp
Bcl10
Fitm2
Snora21
Zkscan3
Plekha2
Ubqln2
Cbr2
Hyal5
Aup1
Idi1
A130050O07Rik
Rab14
Il13
Ifitm2
Eif5
Tcfl5
Zfp672
Mir129-1
SNORA32
Ano2
Olfm3
Olfr1477
Gm962
Cdh26
Olfr628
Gm13333
Qser1
Hp1bp3
Olfr497
Vmn1r228
Vta1
Efcab8
Mrpl49
Fpr-rs3
1500032L24Rik
A2m
Gpr110
Olfr1129
Vta1
A930002I21Rik
Nmt1
Fdft1
Hdac5
Ipo5
Sun5
Cic
Olfr1019
Fam195a
Gm6189
Rc3h1
Oas1f
Pabpn1l
Atp13a3
Esd
Csdc2
Actl9
Trmt112
Bnipl
Dem1
SNORA63
Gm12070
Gm9799
Olfr836
Taar7f
Ubqln1
Hp1bp3
Krt14
2510006D16Rik
Olfr228
Bbs12
Clca3
1700123I01Rik
Golga7
Rps12
Rps12
Snord100
Rps12
Rps12
4930578G10Rik
Rhob
Fbxo18
Cic
Ube2g1
2510006D16Rik
Olfr1245
R74862
Rbm42
Lpp
Hbxip
Sned1
1810019J16Rik
Snord14c
Olfr1412
SNORA9
Entpd5
Taar7c-ps
Huwe1
Cyth4
Fosl1
Sec61b
Scn2a1
Gm11818
Arih1
Prps1
Dlg1
Atp5h
Cyp4f40
Tmem106c
Klhdc9
Parm1
Alpk2
2810432L12Rik
Mir412
4930523C07Rik
Xpot
Grm2
Gm6189
Pvrl4
Olfr1437
Xpo7
Ndufab1
Zmym4
Hdac5
Gxylt2
Dcun1d2
Ube4a
Olfr649
Nlrp5
Hnf1a
Atat1
Itga11
AY702102
Klhl17
Ncor1
Il1rapl2
Arfgef1
Tinf2
Gh
Anapc1
Ngdn
Kif4b
A630038E17Rik
Mad2l1bp
Ninj1
H2afb1
Rps6
Nmt1
U6
Ube2h
Arhgap27
Gm9919
Itch
Psph
2510006D16Rik
Def6
Rpl21-ps4
Ada
Rnf220
Psg21
Cxx1a
Gstm3
Slc25a21
Zranb1
Tead1
4930590J08Rik
Defb1
Arhgef1
Rps12
Pramel1
Vmn2r77
Slitrk6
Hnf4a
Pm20d2
Ndufb10
1700120K04Rik
Mir30b
Hspa4
Olfr444
1810024B03Rik
Olfr664
U2
Gm15573
Rps29
Sox21
Cpeb2
Snrnp27
Apex1
Tnnc2
Mtif2
Dscr3
Nkd2
Eif1
Sh3pxd2b
BC034902
Ap2b1
Pabpc1l
Otol1
U5
Nob1
Shank1
---
B130006D01Rik
F830045P16Rik
Dscr3
Olfr744
5730409E04Rik
BC021891
Tomm6
Gm8325
Hmx3
Gimap7
Lrig2
Arfgef1
Gm3994
U6
Dock6
Mtif2
Ccl25
Akirin1
Olfr480
Rps29
Tekt2
Gm15514
Tbl3
Rgl1
Ccdc56
9630041A04Rik
Ripply2
2410003K15Rik
Ctsh
Gm9816
Dkk1
Tbk1
Zkscan3
C130026I21Rik
Prpf38a
2410022L05Rik
Ncstn
Fam162b
Sars2
Incenp
Copg
Wdr62
Rtn3
Tbl3
Tmem215
Zrsr2
Spaca3
H1foo
Huwe1
Frmpd1
Gpr112
Rtl1
E2f7
Rragc
Fer1l6
Psph
Cryz
Slc7a6
SNORA36
Gm10554
Tmem55b
Scrn3
Gm5622
Tmx4
Hmgb1
Eif5
Speer6-ps1
Hnrnpc
Vmn1r118
Vmn1r118
Vmn1r118
Dlg1
Ddb1
Hp1bp3
Gm4987
Ppp4c
Gm16176
n-R5s1
Olfr873
1110036O03Rik
Gsx1
Gm9890
Vip
SNORD113
Ms4a7
Canx
2310034C09Rik
Fam188a
Olfr1215
Fam107b
Cyb5r1
Derl1
Dlg1
Gm12474
H2-Q8
St13
Pde12
Zkscan3
Cic
Rps13
Hdac5
Tas2r108
BC048507
Clp1
Ighv1-43
Rps2-ps4
AC144794.1
Hivep1
Bhlhe23
Casp6
BC089491
D1Ertd448e
Copa
Gorasp2
Gps1
Wdr81
Zfyve9
Arhgap1
C230081A13Rik
Rsbn1l
Dmkn
Cic
Cic
Ccdc45
Rps13
Taar1
U4
Gm9898
Abhd16a
Dcaf12
Dcdc2b
Srsf13b
Copa
Cdc123
Ube2g1
Fgd5
5730403B10Rik
Ocm
Tut1
Mtif2
Itgb1bp3
Haus5
SNORA61
Rell2
Hnrnpul2
SNORA70
Slc7a14
Mtif2
n-R5s13
Eya3
Zfp592
Bat4
Bat4
1700093J21Rik
Grpel2
U4
Arfgef1
Gm128
n-R5s179
Olfr747
Pck1
Rnh1
Ubr3
Ssty2
Ssty1
Dscr3
U6
Eif4ebp2
Kbtbd2
Mitf
Rpl11
Kcns1
Alg12
Btnl2
B4galnt3
Med26
Bckdha
SNORA71
Gm15053
Gm12663
U6
Crygs
Fn3k
Olfr22-ps1
AV320801
Cox16
Ccl21a
Ccl21a
Ccl21a
Ccl21a
Elovl3
Anapc1
Prss44
Ccl24
U1
Trpv2
Ssr3
Ppp6c
R3hcc1
Rfk
Zfp882
Dos
Snora21
n-R5s209
Olfr1322
Dusp9
Rpl21
Ube2r2
Psma1
Cenpn
Tnip3
Hdac5
Wdfy1
Plb1
Ssty2
G3bp2
AC122184.1
Olfr1233
Sugt1
Hoxd11
Ccdc106
Orai3
Hmcn1
Rpl21
Gm13154
4833418N17Rik
Tlr8
Rps6
Wwox
4930542C16Rik
Cst6
Ptger3
Cox7b2
AF529169
2310015B20Rik
Zkscan3
Olfr726
Gm13229
Fam50b
Prr18
Ube2g1
Cdv3
Dlg1
Dscr3
Thrsp
Clrn2
Olfr660-ps1
Arfgef1
Gm626
Cdc7
Otoa
Vmn2r24
Creb5
Tubb4
Jakmip3
Glra3
Atp5l
Gm672
Chtf18
Gm3925
Ufm1
Olfr1453
Copa
Ppp1r12b
Syce1l
Fbxw13
SNORA70
Atp5g3
Serpine3
Ankrd17
Fkbp6
Mbd3l1
Gm3109
Ppp1r12b
Copa
Aff4
Rbm42
AI597468
A530040E14Rik
A530040E14Rik
BC068157
Smagp
P4ha3
4930528A17Rik
Rpl21-ps13
Tpbpb
BC065397
Cd55
Nmt1
Pgr15l
Msln
Sult2a3
Gm13612
1700029I15Rik
Hdac5
Gm9573
Copg
Gm5176
Zfp458
Rpl21
U6
C130021I20Rik
Sprr3
F830104G03Rik
Abcc9
Plekhh2
Slc35b1
Kdm5c
Psph
B4galt5
Hp1bp3
Ulk4
1700007I08Rik
Hectd1
Bcar1
Bcat2
Psph
Glp2r
5430416O09Rik
4933426M11Rik
Gm12902
Abhd16a
Olfr549
Zdhhc20
Ccdc117
Nat15
Rad54l2
n-R5s54
Slc25a35
4930515G01Rik
Huwe1
SNORD115
Mtif2
Zfp874b
Ltn1
Kif20b
Sar1a
Pigr
Hp1bp3
Aurkc
Tll1
Gm715
Zfp74
n-R5s150
Gm10383
Gucy2e
Olfr583
Rhox11
Atm
Rrbp1
Vmn2r1
Vpreb2
Suz12
Gm6304
Rimbp3
U4
Bola3
Sumo2
Slc6a17
Dhrs1
Olfr532
Nmt1
Fam184b
Phlpp1
Tbl3
Gm6034
Prdm8
Asah1
Nmt1
Dgke
Cux2
Kcnq4
Slc15a2
Snx25
Hsf2
Npm3-ps1
Ift122
Tmem167b
Apc2
4930422I07Rik
Gm1971
Olfr558
Ptgdr
Naa35
Gse1
Rnf220
U6
U6
Gfi1
Sar1a
Adamtsl5
Chst8
Abcc4
Anapc1
Olfr613
Ppdpf
U6
Gm8174
Hnrnpul2
Golm1
Caskin2
Tubb2b
Nudt10
Ddx24
4930520K10Rik
Vmn1r232
Carns1
Snrpd2
Gm6653
Igkv4-69
Vmn1r58
Lyzl4
Fam122b
Ldlrad1
Iars
Hp1bp3
Scn2a1
9230106D20Rik
Mir22
SNORA2
AC157822.1
Gm13310
U1
U4
Lclat1
Krtap5-2
Fos
Gm5972
Lrrc37a
Tcp10b
Trip12
U6
4930469B13Rik
Itch
4930520O04Rik
Eif5
Fcgrt
Anapc1
Vmn1r209
Cytip
1700094C09Rik
Cilp2
Slc6a12
Snora21
Mtrf1
Clk2
Gm11709
Huwe1
AL808023.1
AC175033.1
Ddb1
Wdr26
Arfgef1
Gm13594
U6
Pcyox1l
Gm7103
Tbx1
Slco1a4
Psenen
4930458L03Rik
Rab14
Trip6
Pabpn1
1700006A11Rik
Gm5046
Cyct
Psap
Ecel1
Nlrc5
Kcnj16
Lefty1
Mfap3
Abhd16a
Mrpl43
Slc17a6
Hmgb1
Igkv2-116
Psap
Gm6594
Armcx3
Id3
Rnf220
Gm13271
U6
Xbp1
Anapc1
Ube2g1
Copa
Olfr313
Ppm1a
C330005M16Rik
Mrps12
Vmn1r224
Gm340
Psma1
Rps24
Agbl4
Gm6614
Exoc3
Gpr22
Mccc2
Fam161b
BC055004
Zdhhc9
Pla2g4b
Ap2s1
Hmcn1
Snora61
Tnrc18
Ppm1e
Olfr1098
Rps12
Rchy1
Myh7
Otub2
Anapc1
H2-Ke2
Anapc1
Slc47a1
Mafk
Cmas
2200001I15Rik
Wdr38
Fsd1
Setd1b
Spocd1
Eln
Copa
Ythdc2
Atp8b2
Rhag
Gm8682
Huwe1
Copa
Tshz3
Optc
Dscr3
Csl
Olfr1196
Slc26a8
Casp14
Itch
H2-t9
Gm626
Gm11624
Aldh1b1
Cic
G3bp2
Itch
Inhbe
Rpl14
4921533I20Rik
Rgsl1
Wars
Mir686
Dbf4
Mtif2
Gm5779
Mir140
Nanp
Mup20
Wfdc1
Rab2a
Krtap24-1
Aspscr1
5730455P16Rik
Aste1
Slc6a5
Gm9816
Nebl
Ntf5
Canx
BC051070
Snord14c
Slc39a1
Mir376c
Psma1
Mir668
Gm15573
Copa
Hdac5
Rragc
Metrn
Fgl1
Olfr661
U6
Atp6v0d1
Gpx7
Rnf26
Trim7
Tnfrsf11a
LOC100504914
Hp1bp3
Slitrk2
Vdr
Cp
Gm14411
Olfr1076
Ubb
U6
Olfr66
Olfr1103-ps1
4932438A13Rik
0610025J13Rik
4930444P10Rik
Cited4
Rgs3
Gfod1
Fam108a
Wwp1
Mif4gd
Hdac5
Huwe1
Psap
Gm14743
Sestd1
Slc2a9
Gdnf
Eif5
Cst11
Olfr1220
Szt2
Rxfp2
Gm10476
U6
LOC100504530
LOC100504530
LOC100504530
Gm10751
Lrp1
Ifnz
Lce3f
Tmem81
Olfr624
Specc1l
Olfr292
Rnf113a1
Fam69c
Chd7
Gm7275
Copa
Abhd16a
Mall
3110053B16Rik
Sh2d1a
Tanc1
Mir200a
D430042O09Rik
Anapc2
Mal
Atp6v0d1
Lrp3
Lipg
Fam134a
Mmp8
U6
Mir1839
Vamp8
Rnf220
Apobec3
Prelp
Ankrd60
Rab3gap1
Huwe1
Dolpp1
Nsun2
Atmin
Aarsd1
4932438A13Rik
Xiap
Osgepl1
5830472F04Rik
Fam53a
Igk-V28
Arfgef1
Sfpi1
Zscan4-ps2
Smurf1
Anapc1
Gm10063
Gm10063
Gm10063
Cic
Vmn2r104
Olfr724
Krt28
Dtymk
Zhx2
H2-Ke2
Zfp825
Ints4
Chd7
Olfr1224-ps1
Btbd8
Acp5
Cflar
Hist2h4
Flt4
Cic
Snrpd2
P2rx2
Rfk
Zc3h12d
Wdr8
Gm8325
Pyhin1
Amot
Golm1
Yeats4
Ddb1
Palb2
Rab14
Rpl27a
Ckap2
Rpl26
Cdx1
Olfr1451
Olfr1433
Abhd16a
Trim27
Hdac5
Krtap11-1
Rab17
Fam76b
Rbm26
Tnfaip8
Fbxl21
Vmn1r103
Fbxw15
Rell1
Arfgef1
Acin1
Oxct2a
S100a8
Acvr1b
Tbl3
Cnga2
Gm5592
2510006D16Rik
Mir99a
Hif1a
Haus5
Olfr921
Gm6970
Cad
Mars
Zfp217
E330009J07Rik
U2
Itch
Ikzf1
AC099599.1
Napsa
Atp6v0d1
Zscan4-ps2
Gm7855
Pax3
Wwtr1
Cyhr1
Rab14
Rala
Dlc1
Tmem165
1700028K03Rik
Acp2
Psph
Cyp3a25
Gm4461
Tmco2
BC031181
Huwe1
Gsg1
Crip3
Gjb2
Olfr1087
Tmem129
Angptl2
U6
Megf6
Zfa
Phc3
Anxa6
Acbd5
Pdrg1
Obfc1
Olfr1163
AC099601.1
Olfr632
Ctbp1
Fam64a
Gm13730
2310028H24Rik
Gm9967
Duoxa2
Dlgap2
Irgm1
Dom3z
Dhx34
A730013G03Rik
Gm8736
Card9
Gm10526
Gm10526
Gm10526
Gm10526
Apoo
Tfip11
Olfr1056
4930533L02Rik
Olfr76
4922505G16Rik
Tcf21
Eif4enif1
Gm10526
Gm10526
Lrfn3
Gngt1
Ifnz
Ifnz
Golgb1
2510006D16Rik
Irs4
Mrgprb1
Foxq1
Bsn
Gm10368
Olfr345
Tmem231
Scml2
Ceacam12
Gm9104
U6
Emilin1
Chchd2
BC031181
U6
Copg
Tug1
Stra13
Ppm1a
Lpin3
Lass3
RP24-480M20.4
Mir199b
Olfr609
Ppp1r15b
AC140325.4
Gm13297
C1qa
Zranb1
1700011J10Rik
Itch
Kcne1
B3gntl1
2310061C15Rik
Lasp1
U5
Dmrtc1a
Nt5c
Pdcd11
Olfr1271
Zkscan2
E130012A19Rik
Arih2
Atg5
Serpina3n
Gm11667
Itch
Pla2g4c
Gm5177
Il15
Mup4
2810407C02Rik
Gtf2a1l
Igj
Cenpi
Higd2a
DXBay18
Rnase9
Lhfpl1
Gbf1
Trav13-3
Vault
Anapc2
Ccdc76
Eif2c1
Lce1l
Wdr89
U1
D15Ertd621e
Gja10
Commd3
n-R5s197
Gm6881
Ggct
Nsmce2
Ppm1k
Gm41
Gpr139
Mfsd7b
U6
Memo1
Psma1
Olfr381
Myo18a
Olfr853
Slc25a18
Snrnp27
4931408C20Rik
Acadsb
Tm4sf19
Tcra-V13.1
Tcra-V13.1
Gbf1
Canx
Sec62
Amh
1200014J11Rik
Gjb5
Itch
Abhd16a
Rpl35-ps1
Gm3571
Cryba4
Cyp2j13
Wfdc15a
Paip2b
4930469B13Rik
SNORA70
SNORA32
Gm14081
U6
SNORA14
Gif
Dscr3
Zmynd19
Igbp1b
Mgl2
LOC100504530
LOC100504530
Svs5
Tmem66
Gm9878
Gm4745
Traf4
Olfr67
Vmn2r60
Fgfr4
Dhrs1
Vmn1r86
Mir686
Mtif2
Fryl
Crry-ps
Dvl2
Tbx19
Cyp4a28-ps
Adap1
Wars
2700089E24Rik
Aup1
Cstf3
Hmcn1
1810011H11Rik
Snapin
SNORA71
Il11ra1
4933425L06Rik
Anapc1
Pikfyve
5730596B20Rik
Ccdc158
Tmem150b
Sult2a6
n-R5s182
D330041H03Rik
Dlg1
Fbxo4
n-R5s1
Gm8761
Eif2b3
Asb9
4930473A06Rik
Slc22a14
Sepx1
Olfr1250
Anapc1
Wbscr28
Gm6829
Hp1bp3
Rab14
Ifnz
U6
Sar1a
Tmbim6
Olfr1036
Ssr3
Pabpn1
Napb
Mfap5
Ap3d1
Ect2l
U1
Pla2g4f
U6
Hp1bp3
Olfr171
Pcif1
Gm10877
Smr2
AC122359.1
Rg9mtd2
Zyg11b
Dpcd
Slc18a1
Snrnp27
Fam120c
9130017N09Rik
Slco1c1
Hmox2
Klb
Derl1
---
Trp53inp1
Gm8091
2510006D16Rik
Psph
Tex18
Secisbp2l
Canx
Thap1
Gm5387
Wdr55
I830077J02Rik
Gng5
Aldh16a1
H2-Ke2
Gpr21
Ndufs3
Sgca
Hnrnpr
Olfr767
SCARNA18
Vmn2r-ps11
Shc1
Gm371
Mtl5
Prlhr
Wnk3-ps
Nck2
Anapc1
P2rx6
Mir200b
9130011J15Rik
Rfk
Pi4kb
Gm12258
Lztr1
Ms4a6d
Nhlrc1
Rab7
Zc3h11a
Gm13498
Dynlt3
Pif1
Olfr1105
Haus5
Trdn
U6
S100a9
Ifit1
6330409D20Rik
Bhlha9
Mup19
H2-Aa
Btnl7
Gm7219
Mrpl43
Psma7
Nrxn1
mt-Rnr2
Vash2
H2-Ke2
Casp1
Pigh
Dock3
Zfp334
Angptl6
Snora21
Gm8761
Themis
Mtif2
Mir667
Ndn
Hdac5
Cox18
Chd7
Gimap8
Ms4a8a
LOC674190
Gm12794
Gm10641
Rps12
Lce1k
Pigb
U4
Rab14
Wars
1700049L16Rik
Zkscan3
Defb37
Ankfy1
Pard3
Rab9
Aqp8
Slc25a24
Bend4
mt-Tp
Megf6
Szt2
Ifna4
Nova1
1700034O15Rik
Hdhd2
H2-T10
Zbtb17
Hp1bp3
Phkb
Gm15730
Abr
Snx22
4-Sep
Gnai3
Hpd
Cnp
Ppme1
Mir301
Txlng
U1
Nacc1
Psap
Slc17a8
Kptn
Tbl3
Anapc1
Hspd1
Copg
Gm17209
BC037703
Prl3b1
Rfk
Pde6c
Kctd7
Akap8
Galnt13
Fars2
Fbxw21
Csnk2a1
4930451E10Rik
Txndc12
Zfp574
H2-Ke2
Mmp14
Serpinb10-ps
Rspry1
Rpl17
Gsn
U6
Raet1d
Itch
Batf
Gm4847
Hdac5
Cic
Gm10844
B430305J03Rik
Nt5c2
Slc22a5
Pabpc4
4930415F15Rik
Ppp1r11
Ndst4
Spink3
Gpd2
Nr0b1
Prr23a
Sdccag3
Taar7e
Gm13271
Clk1
Mrps6
n-R5s1
n-R5s1
n-R5s1
Zfp408
Lrp11
Rdm1
Atp6v0d1
AI481877
Ube2g1
Hoxd10
Cdhr2
Anapc1
Litaf
Lgtn
Lrtm1
U6
Gm5277
Prune
U1
U1
U1
Snapc1
Zbtb38
SNORA73
E230008N13Rik
U6
Zfand3
D730005E14Rik
Huwe1
Syngap1
Tmem87b
Loxl4
Oas3
Uap1
Jub
Kcnj15
AV320801
Rbm42
Gm10661
Tmub2
Armc9
Mela
---
Rassf5
Ciapin1
Sfxn2
Golm1
Canx
Fut11
Anapc1
Intu
Vmn1r69
Gvin1
Eefsec
BC024582
Sox14
Cacng6
Aard
Arfgef1
Copa
Ptgr1
Zpld1
Ring1
Tmcc1
Zkscan3
4933440M02Rik
Tbl3
Gcn1l1
U6
Syf2
Gbf1
Anapc1
Canx
Hmgb1
Tas2r113
Zkscan3
Scg3
Olfr406-ps
U6
SNORA4
Huwe1
Pppde2
Giyd2
Nt5c1b
Rpl27a
Spata16
Lrrc58
Itch
Glipr1l1
Drd5
Ckap4
Psph
Rnf213
Gm10779
Sco1
Fryl
Svs3b
Gm14496
Osbpl11
B3gnt2
Olfr265
Hmgb1
Rab7
Mrpl9
Slc44a3
Dpep1
SNORA70
Xpo7
Snord35b
Smc6
Fam58b
Cic
Tdrd6
Pzp
Socs6
Xpo7
Myo1d
Map3k7
Lmbr1l
Ear6
Obox6
Eif5
Doc2g
Cdc16
Cacng2
Selm
Sumf1
Anapc1
Lad1
Psma1
Art2b
Sar1a
Hunk
Sap30l
Dapl1
Copa
Gm9734
Tbl3
Copa
Slc7a2
Arg2
Rpl23a
Cpsf7
Itch
Gpd1l
Snora21
Igkv19-93
Prss48
Ppm1a
Anapc2
Cd2
Acot3
Fbf1
Rbm42
Mir345
Xpo7
Stk33
C1rb
n-R5s46
B3gat2
Zfp451
Mpeg1
B830017H08Rik
Zgpat
E230008N13Rik
Fam178b
Rragc
Gm11790
Gm14369
Mir686
Abl2
Lactb
Utp23
Hmg1l1
Cald1
Syngap1
Gpr123
Olfr485
Dscr3
Copa
5930403L14Rik
Polr2i
Vmn1r125
Ctsd
Kctd8
B3gnt9-ps
Fam73b
A330041J22Rik
Mir9-2
Piwil1
Snrnp27
Zfp871
Gm9372
B530045E10Rik
Psph
Dlg1
Calb1
5330417H12Rik
Timm17a
7SK
Gnl3
Med9
Atp6v1e1
Dpp4
Olfr357
Herc3
Olfr102
Mfsd4
Olfr914
Cyp2d10
Dbil5
---
Il9
Ldhc
Rab27b
Cpsf3
Gm9816
Gm885
Olfr275
Ttn
4932431P20Rik
Olfr509
St3gal1
Stxbp5
Myo1e
Rarres1
Gsdma2
Sema4d
H2-Ke2
Ccnt2
Pin1
n-R5s195
Cacnb4
Tmem129
Sec61g
Rhox13
Defa17
Defa17
Gigyf1
Lhx3
Copa
AC129191.1
Mir7-2
Xpo7
Dnahc3
Rab14
Cdh24
Copa
Gm8325
Zfp213
Mir212
Sytl2
U6
Tmem191c
Psma1
Nsa2
Eif5
Gm7418
Eif5
Gm8325
4930469B13Rik
Atxn7l1
Gm8635
Atp9b
Fam83f
Rbl1
Fndc1
Cabyr
Olfr417
n-R5s74
Plscr2
Maob
Gm4840
Defb12
Ywhag
Pdcl3
Morc1
Faf1
Csn1s2b
1700018L24Rik
Rfk
Dsn1
Trmt11
Ube2g1
4632404H12Rik
SNORA44
Ppm1a
Snord116
Fan1
Wdr36
Olfr771
Hspa2
Ifitm3
Lrrc26
Tmem165
Klra17
Klhl36
Olfr750
Ninj2
Tmprss11d
AY512949
Snrnp27
Gm5464
G530011O06Rik
Aldh1a2
Nsa2
Mapk8
Phactr4
Hdac5
Copg
U6
Agpat1
Gbf1
Canx
Tmed4
Acbd4
Suv39h1
2310068J16Rik
Gnas
Ccdc88c
Nat15
Fstl3
Gpr44
Olfr777
Lhpp
Rab14
Gabrb3
Anapc1
Lypd6
U6
Stat1
SNORA42
Slc35e1
Samd14
Olfr1107
Ndufv3
BC031181
Fryl
Gm10544
4930483J18Rik
Hp1bp3
Myo3a
15-Sep
Mtif2
Mrgprh
Dnajc13
Mir679
Copa
Ch25h
Hoxd4
Hexim2
Cic
Slc12a6
Hp1bp3
Sykb
Dus1l
Cd47
Rbm33
Slc2a8
Ciita
Gm5475
Kdm5a
Rbm42
Npc1l1
BC066028
Adra1a
Lcn14
Nek1
Hp1bp3
Macrod1
Klra10
Psap
Gpn2
Cic
Mug2
Cdv3
Gm13582
1700037C18Rik
U4
Ppp2r5c
Ugt2b1
Gdf2
Rnf220
Olfr980
Gcom1
1700019A02Rik
U6
Klc3
SNORA2
Phf15
Tmem129
Tfrc
Olfr1170
SNORA70
Pde4dip
Echdc2
S100a13
Ppm1a
Cyp2c65
Serping1
Txndc12
F930015N05Rik
Chchd2
Rpl27a
Mir337
Vps54
Arhgap23
Rfk
Gm6762
Rab25
Hdgfrp2
4833408A19Rik
Eif2b1
Fyco1
Ppm1l
Plekhg1
Ubc
Ikzf3
Anapc1
Osta
Hs3st3b1
Arl13a
Ssty2
Olfr213
Fpgs
Rnf5
1500002C15Rik
Xpo7
Phax
Car5a
Glt25d1
Cdh23
Uhmk1
A930005H10Rik
U6
Huwe1
Klrc3
Gba
Arl8b
Olfr541
Gm11829
Il7
Cdk10
Hist1h4i
Rbm42
Atxn7l2
Xpo7
Urb2
4930505O20Rik
Rab7
Gpr61
Ubl4b
Dlgap1
Olfr196
Vmn2r68-ps
Gbp3
Col27a1
Tmem123
Senp2
Pcyt2
4930469B13Rik
Gm12902
Fgg
U1
Tbl3
Defa-ps1
Nmt1
Igfbp7
Copa
Dedd2
Srpx2
Olfr995
Mrpl3
Olfr1420
Gm10427
Vmn1r-ps28
Gm7254
Apoa1bp
Olfr992
Igf2as
Atg14
Dcakd
Olfr857
Huwe1
Vmn1r51
Alkbh4
Hoxa7
Dcun1d4
U6
Derl1
DXBay18
Snx18
Pabpn1
SNORA38
4933402P03Rik
Anapc1
Fstl4
Pms2
Dpy30
1700049E17Rik1
Ofcc1
Il5ra
Oxr1
Anapc2
Ythdf1
AC102561.1
Sar1a
Pgr15l
Ppm1a
Mgat4c
Rpl15
Fam38a
Msi2
Zfp595
Pcid2
Myoz3
Krtap4-16
Copa
Gm12142
Pdx1
2310007L24Rik
Cacna1c
Cops2
Gm11929
Zfp473
Hdac5
Pcdh11x
Rp1l1
Olfr1238
Gfral
Rpl35a
Krtap13-1
C330022B21Rik
Ddb1
Gm9816
Ctbp1
AC122119.1
Hp1bp3
Lrrc52
Arfgef1
A530064D06Rik
Ppm1a
D10Wsu102e
Psmc5
U6
Pik3c3
Rpl11
Mir341
Tnni1
Banf1
Sesn1
AI504432
Mia3
Tnfaip8l1
D8Ertd82e
Eif5
Dedd
Stradb
U6
4930596D02Rik
Gm701
Hmcn1
Rpl23
Gm9104
Rwdd3
Pou3f1
Gm10332
Abhd16a
Adamtsl2
U5
Rcan3
Sprr2h
Huwe1
Xlr
Smcr7l
Hdac5
U7
Crip1
Cxx1a
Trpm4
Hdac5
Copa
Canx
Copg
Trim25
Huwe1
3110056O03Rik
Copg
Ssbp1
Scn2a1
Sprr2k
Tulp3
Ube2g1
D630002G06Rik
Eif5
Eif3e
AC118240.1
Serhl
Vmn2r83
Cdv3
Ociad2
Gm15730
Lrrc33
Anapc1
St6galnac1
Gbp4
Nudc
Myo18b
Sec31b
Opn5
Olfr1188
Nos1
Amdhd2
Rpl27a
Ggt6
U1
Ccl3
Coq3
Gm10366
Copa
Lsm3
Gm5943
BC004004
Zmat4
Ung
Atp6v0d1
Rnf220
Olfr19
H2-T22
Mtif2
Cts6
Rpl31
Hdac4
Canx
Mir543
Syt15
Car8
Anapc1
U6
Plcb2
Gm10674
Gm889
Mir205
Snrnp27
Itga2
4931409K22Rik
Mitd1
Rtbdn
Gm9104
Abhd16a
Vwa3b
Dkkl1
Gm10726
Cox18
A430107O13Rik
H2-Q1
AC162464.1
Olfr588-ps1
Ntng2
Cwc15
Anapc2
Sec61g
Cckbr
LOC630837
Olfr874
Arfgef1
Olfr1495
Gm17348
2410080I02Rik
Mga
Sipa1
4933413J09Rik
Gm5168
Haus5
Mcoln1
Txndc12
2010107G12Rik
U6
Mrpl27
7420416P09Rik
Cabp5
Gm10490
Slc38a10
Nmt1
Olfr703
D7Ertd443e
Tgm6
Xpo7
Tmed3
Lepre1
Pstpip1
Tomm7
Cox18
Fam108a
Tbc1d22b
4933427D06Rik
Trim34
n-R5s1
Olfr741
Defb4
Gng3
Rnf220
SNORD95
Mtap6
3830417A13Rik
1810041L15Rik
4933406P04Rik
Fbxo8
Mtfmt
Snord7
Shisa7
Nat9
Psap
Olfr1140
2510006D16Rik
C130039O16Rik
Zfp131
Eif5
AC157912.1
Nrg3
U6
Gm9846
2510006D16Rik
Uhrf1bp1l
Cyp3a25
Slfnl1
Fxyd4
Dennd2d
Fam176b
Ube2v1
Canx
Dennd2d
Nxf1
Ccdc96
Ugt3a1
Dpp6
Cyp26c1
Gm7125
Gpr171
Me1
Copa
Mum1
Ezh1
Zdhhc25
n-R5s95
Txndc2
Vmn2r-ps104
Cga
Tcl1b5
Me2
Rpl36
U1
Gm14562
Gas1
Cyp4a12a
Naa35
Sp100
Hp1bp3
Mavs
Gla
SNORA25
Npm2
Ube1y1
Gm10081
Itch
n-R5s28
Grik5
SNORA17
Rab14
Ovch2
Etv3l
Zkscan5
Dnase1l3
Pelo
Xrcc4
Myo9a
Tmem88b
U1
Rps13
Tmem169
Tmem38b
2010317E24Rik
LOC100039552
Map3k5
SCARNA23
Rph3al
2310003L06Rik
Ctbp1
Arfgef1
Mir448
Tcea3
Chchd2
Tas2r140
Obox5
U1
Gm9848
Kdelr1
Efnb3
Paqr6
6330405D24Rik
Eif5
Psph
Art2a-ps
Nipal3
Ccnb1ip1
Gm10430
Ublcp1
U6
Mir485
Hhla1
Ptpn9
Ilf2
U2
Ccnb1
Irak1bp1
Vmn1r15
U1
Hdac5
Lrrc17
Mmp3
Nav1
Rpl31
Slc9a6
Cic
Hdac5
Chpf
AL669920.1
Gm17383
Ndufaf1
Fbxw24
Rbm8a
Setdb1
U7
6430531B16Rik
n-R5s167
Emb
C030016D13Rik
Nebl
Itch
Iars
Pfkfb1
Arfgef1
Spz1
Cox18
Dlg1
Nlrp4a
Loh12cr1
Sox9
SNORA70
Olfr987
n-R5s195
Ppp1r2
AC140325.4
Cpsf7
U6
Nox4
Wdr4
Trav13n-1
Dhrs1
Zfp26
Gm17450
Copa
Cic
Pcbp2
U6
Cdx2
Mir323
Cpa6
Ceacam3
A730017C20Rik
Tectb
Zfp300
U6
Xpo7
2300005B03Rik
Atg5
Hdac5
Mettl11b
Ncstn
Chrna3
Gm10485
Gm17348
Kng2
Gm5045
Copa
LOC100042359
Pabpn1
Stard6
P2rx3
Gbf1
Hdac5
Copg
Pabpn1
Nfx1
Cmtm2b
Ptdss1
Tas2r144
Afg3l2
LOC380994
Mir190b
Gm13102
Shroom1
Fcamr
Cdv3
Zscan21
U6
Nudcd3
Ccdc141
Rab3b
Gm17348
Csta
Olfr1487
Spesp1
Serpina1b
Cml3
U1
D030028M11Rik
Olfr1009
1810019J16Rik
Gem
Hprt
Capn8
Vmn1r-ps25
Gm12757
AI324046
Cldn7
Tmem165
U4
Canx
Fam57a
Krt83
Vmn1r233
Dscr3
Fam59a
ORF19
Copa
Tmem186
1700080O16Rik
Rax
Drd3
Fuk
Gtpbp4
4921524L21Rik
Cog4
Trim43a
SNORA9
Hs3st6
E230008N13Rik
Leap2
MGC7817
Hey2
Hdac5
Ppm1a
Gm8325
Csde1
Cyld
Mfsd7b
Cysltr2
Cic
Hsd11b1
Olfr1452-ps1
Wfdc16
H2afy
Gm5114
Tbl3
Grcc10
C8g
Hrasls
Zbtb6
Fryl
AB124611
Anapc1
Dnahc3
Dscr3
Neurl4
Mapksp1
Hnrnpul2
Ddx10
Itch
Tas2r117
Zfp810
Copg
Mtif2
Olfr58
Copg
Kcnk18
Usp14
Anapc1
Olfr964-ps1
Hp1bp3
H2-M1
Slc12a2
Rpl36
Tssk5
SNORA42
Hdac5
Mobkl1b
Igk-V19-14
Defb5
U1
Rnf170
Canx
Gm10654
Daf2
Gm13163
Tusc3
9330020H09Rik
Trib3
Nlk
Ccdc141
Anapc1
Rpusd1
Olfr645
Mup11
Cox6c
Boc
Exosc5
Itch
U6
Mgat2
Rps7
Srgap3
Zkscan3
4930432O21Rik
Sap25
Olfr472
Zfp90
Wdr34
Gm10482
Huwe1
Gm13176
7420426K07Rik
Hp1bp3
A530017D24Rik
Tbl3
Trappc4
Ube2g1
Fert2
Pqlc2
Haus5
Tbx18
Fibin
Olfr51
Kras
Gbf1
Gm12569
n-R5s86
Dnajc13
Gm5094
Vaultrc5
Ino80
Rmi1
Aim2
Tas2r125
Nup210l
Arfgef1
Fgf14
Gabrg3
Nr3c2
Usp46
Zkscan3
Aup1
Gm14056
Ilk
4930427A07Rik
Mospd4
Olfr988
Capn12
Zfp658
Olfr1358
Ctbp1
Kcnn3
Fryl
Copa
Nudc
U1
Depdc1b
Ppfia3
Lig3
Olfr1251
Igsf10
Itch
Tmco7
Ppan
Gadd45b
Il12b
Dcdc2b
Pgm5
Pkd2l1
4933404G15Rik
Rims4
Pds5b
1700001J11Rik
SNORA9
Osbpl9
Klhl31
Mir219-1
Nupr1
Olfr1223
Anapc1
Mcart6
Ccdc152
9930021J03Rik
Olfr177
9330151L19Rik
Gm5409
Pnliprp1
Olfr1272
Gm9922
Dnahc3
Uqcc
Tas2r115
2810021B07Rik
Mrc2
Gm9793
Zfp772
Zbp1
Grb14
Trpm1
Smc1a
Naaladl2
Lamp2
Kcnh2
2510006D16Rik
6530411M01Rik
Ints3
LOC641050
Gm8682
Hp1bp3
Capns2
Vps37b
H2-T23
Wnt3
Dync1h1
Dscr3
Gm6829
Hbs1l
Ssh3
Dlg1
Gbf1
Fam195b
Adam1b
Mir296
Gm1966
Olfr1128
Tppp
Ell3
U6
2610301B20Rik
U1
Xpo7
5730528L13Rik
Tnfrsf19
Lemd3
Nebl
Spef2
Tas2r110
Cic
C87414
Fam92b
Slc4a7
U2
Atxn1
Gm8577
Anapc1
Ssty1
Ddx5
Vmn1r-ps65
1700057G04Rik
6330416L07Rik
Dhrs1
0610007C21Rik
4930430A15Rik
Ssh2
Fam160b2
Rab14
Ppm1a
Snrnp27
Brip1
Creb3l4
Bud31
Ddb1
Rpl21
U1
Gm9428
Dbx1
Acly
Cntn2
Bglap-rs1
Hnrnpa3
Agtr1b
Dscr3
Chst7
Olfr370
Dctn6
Myo1h
4930588N13Rik
Sly
SNORA65
Ifit3
Supv3l1
Gm14162
Ripk4
4931429I11Rik
Gjb2
Gm10893
Copa
1700109F18Rik
Pgam2
Cts7
Glrx3
Olfr1040
Ddx28
Matn1
Cyb5d1
Olfr802
Prkcsh
Rbm27
Farsb
Ogfod2
SNORA38
2500003M10Rik
1700072E05Rik
U6
Mir23b
Kif21b
Ccdc48
Erbb2
Rab14
Nfic
Gm355
2310047M10Rik
Ebf2
Col4a1
Olfr323
A730036I17Rik
Serpinb6e
Fam120a
Gm12877
Tmem184a
Hbq1
Crispld1
Gpc5
Rpl17
Adamts12
Gm16088
Etv2
---
Fam131a
Cib2
Mrps17
Lonp2
U4
Zfp407
Vmn1r93
Vmn1r93
Gm11292
4930469G21Rik
Camk2d
Anapc1
Gnai2
Gm7298
Zfp488
Skint7
Olfr3
Atp6v0d1
Rpl23
Prpf38b
Tcf12
Gorasp1
Olfr809
Vtn
Sarnp
Nxf3
Uba52
Adam2
B3gnt8
1700080E11Rik
Ppcdc
Cyp2c29
Trappc4
Msrb2
Pcnt
Shbg
Nkx2-3
Itch
Ccdc120
Cacng2
Itgb1
Nomo1
Huwe1
Snx33
Gm572
Acadvl
Thrap3
Cox18
Ano6
Triobp
Crocc
Olfr212
4930518I15Rik
Psme1
Imp3
Adamts16
U6
Dlgap5
AA987161
Txndc12
7120482A17Rik
Rtp2
Gm10883
Olfr1252
Rpl27a
Plat
Shmt1
Zfp449
Anapc1
Shcbp1
Ddb1
Fbxo38
Paip2
Bat2
Ccl27a
U1
Ccdc142
Olfr61
SNORD115
Y_RNA
Olfr948
Ptch2
Zfp41
U6
Uqcr11
Lyzl1
Angpt2
Itch
Anapc1
Olfr147
Cacnb3
Hoxb5
Mtif2
Crh
Dci
Cdk12
9830004L10Rik
Fer1l4
Tox4
Gm6912
Abhd16a
Mrgpra3
Gm7241
Fam101a
Cntn3
BB014433
n-R5s211
Psph
Mobkl1b
Copg
Gm5229
Trhr
Olfr414
Tmprss4
Hdac5
Gm10212
Snora21
Srp72
Cic
Zp3
Olfr1024
Igfbp6
Brf1
Afm
Rnf126
Ninl
SNORA32
Copg
Lig4
Hp1bp3
Hrh1
Rftn2
Ramp3
Ces1f
Abhd16a
Atg13
Snx4
Clock
Eif5
Golga7
Gm7847
Mrpl47
Aipl1
Adamts1
Hnrnpa3
Gm13375
Wfdc6b
Trnau1ap
Gbf1
U6
2810046L04Rik
Adcy7
Zfp518a
Fam186b
Rasef
Gm12542
Ctbp1
Prss21
Olfr308
Olfr1347
Nr0b2
Olfr623
Lmod2
Atp1a2
Sh3bgrl
Serpinb9
Acvr2a
Tox
Olfr909
Bdnf
Tmem168
Hbegf
Smg6
Anp32-ps
Psma1
Olfr195
U6
Apoa1bp
Ndufb5
Apoa1bp
Vmn1r175
Tomm5
4930522L14Rik
Sh2d4b
Zrsr1
Cpsf7
Anapc1
Gm9246
4931414P19Rik
Csf1r
Dap
Noc4l
Gm6829
Itch
Cpsf7
Canx
3110052M02Rik
Snhg1
Rqcd1
Acad11
BC022960
Ly86
Nodal
1700129C05Rik
Clec4a2
AU016765
Prelid1
Abhd14a
Gm17570
7SK
Fryl
Itch
Rif1
Rnf215
Scn2a1
Ankrd17
Ubr1
H2-M5
Cdv3
Mir410
Chid1
Dnajb8
Gm5870
Vmn1r172
Ccdc65
Dennd2c
Copg
4933424B01Rik
SNORD20
Dscr3
Ccdc73
Cd86
Tcirg1
Dgki
Palm2
Smok2b
Nat15
Cic
Ppm1a
Tollip
Efcab5
Mtif2
Hnrnpa3
Exosc3
Serpina12
---
Rny1
Camta1
Tcrg-V3
Hspa1a
Gpx1
Ppp1r16a
Pik3r5
Sec61g
Olfr592
Olfr1297
4932438A13Rik
Spock2
Msh4
Olfml1
Mrpl2
Timm8a1
2410017P09Rik
Anapc7
Emcn
Vmn2r105
Slc22a1
U1
Ighv1-67
Kcne2
Dbt
Olfr1120
Catsperb
Evx1
U6
Cant1
Copg
Atg12
U6
LOC665128
Kcnd3
Erg
SNORA41
Dip2a
Psma1
Fryl
Olfr325
Lyst
Gm17635
AC149599.1
Hp1bp3
Tmem177
As3mt
Anapc1
Lrpap1
Casz1
Mir687
Cdv3
AW549877
Foxf1a
Usp43
Arfgef1
Cdv3
Spib
Lnpep
Mtor
Cryaa
Gprc5b
Lzts1
Uqcrq
Cplx3
Rpap1
Bcl2l12
Ube2r2
Olfr1325
Atp6v0d1
U1
1700025H01Rik
Sp110
S100b
BC006965
Gm7092
Huwe1
Abcb11
Snx5
Tmem64
BC002195
Morc2b
Snora21
Ptprcap
Pcsk9
Ddb1
Zfp738
Klk6
Gpbp1
Rpl27a-ps2
Rpl23a
Mrpl44
Nfatc2ip
Pax9
Nrbp2
Slc6a11
Yeats2
Huwe1
Muc13
Csnk1g3
Fcho2
Fam26d
2510049J12Rik
Atp8b1
Mir703
Gm9104
Mapk14
2210409E12Rik
Cd69
Rbm45
Man1b1
Canx
Rrp8
Gm10664
Ccdc18
Gm4416
Pkd1l1
Ube2l3
Huwe1
Cbll1
Hs6st1
Mtif2
Apol7e
Abhd16a
Mllt11
BC080695
9430070O13Rik
Nmt1
Psap
C87414
5730419I09Rik
Rab14
Mef2c
G6pc2
Cdc34
Ppp2ca
Arid3b
G3bp2
Nhs
Atp6v0d1
9230110F15Rik
Hdac5
Cxcl1
Prokr2
Y_RNA
Trappc4
n-R5s150
Krt72-ps
Gm9896
Alx4
Cd14
Clcnkb
Bcl2a1a
Cpsf7
Dnajb6
Wdr18
Abhd16a
Psph
Etv5
Zbed4
Higd1b
Ostf1
Zpbp
Ppm1a
Cacna2d4
Fabp9
Evi5
2010011I20Rik
2510006D16Rik
4933425O20Rik
Kif2b
Olfr39
Gpi1
Gm8036
Prune2
Dgcr6
Olfr11
1100001G20Rik
Rph3a
Gzmm
U6
Psma1
ATP6
Gabrg2
Rab18
Pank3
Nrbf2
Nrbf2
Anapc1
Rnmt
Psma1
Ces1b
Arv1
Ddb1
4930563D23Rik
Pa2g4
C330013J21Rik
Wars
Luzp2
Taar7d
Sigirr
D830044D21Rik
Il10rb
Rpl21
Gm94
Irx2
Rwdd2a
Nbeal1
Gpm6b
Cd68
Slitrk3
Adamts4
Ythdf1
Arfgef2
Gm1330
Ifnar2
AY761185
Vil1
Rpl32-ps
Gm10530
Esrrg
Prss38
Rpl26-ps5
Apobec1
Thap7
U4
Gtf2ird2
U6
Ccdc37
Slc17a9
A230006K03Rik
Rnf220
Gm10134
B4galnt2
Cmpk1
LOC380994
Mucl1
E230008N13Rik
Naa50
Scara5
Ankrd17
Zcchc24
Pcdh8
Gm8464
Gm8464
Tmem107
Pm20d1
Spg7
Trdn
Nmt1
SNORA67
Rpl21
Xkrx
Huwe1
Gm17348
Olfr1152
Gm9846
Cic
Txndc12
Psmd6
Rbm42
Ear5
Ankar
Aptx
Sugp2
Ctbp1
Mmp2
Sdha
Snrnp27
U1
F2r
Pnkd
Olfr856-ps1
Gpatch8
9430069I07Rik
Kif18a
Hdac5
Synpo
Tex28
Tnik
U6
4930451E10Rik
Mon1a
Olfr449
Copa
Akr1c14
Mrpl43
Yy1
2810408A11Rik
Olfr301
Derl1
Igkv8-28
Hdac5
A130082M07Rik
Mark2
Pgm2
Ptger2
Gm2221
Asph
Pde1c
Ttll4
Anapc1
Cacna1e
Aen
Pcdhb14
Itsn2
Mir196a-1
Canx
4632427E13Rik
G3bp2
Ercc1
Cyp7a1
CT025619.1
Gm9946
Olfr305
Gys1
Mir221
4933406J08Rik
Gm46
Vmn1r215
Med20
Srpk1
Hmcn1
Gm8410
Ap1s2
Skor2
Igkv1-110
Sftpa1
5730455O13Rik
5830477G23Rik
Card14
D930015E06Rik
Fam100b
Fam100b
Mrpl52
Arfgef1
Scyl3
AI836003
Atg5
Olfr192
Shank2
2210415F13Rik
Stc1
Cib4
Olfr1395
Olfr385
7SK
Mir16-2
Gm9985
2310016M24Rik
Nlrc4
Olfr1130
Iffo1
Sult2b1
Psmc5
Fbxl14
Itgam
Canx
SNORA71
U1
Gm5148
Ugt2b34
Clk4
Rps29
Cmtm7
Anapc1
4933411G11Rik
Rnf213
Fam135a
Olfr884
Arfgef1
Tmem174
Bcl2a1d
Sval2
Pddc1
Dpm2
Pcdhb9
Phf5a
Arf1
Olfr131
Rcn3
Rragc
SCARNA13
Sdc3
Fads2
Dlx3
Copg
Cmtm7
Olfr607
Atp13a1
Clcn3
Ppia
Olfr130
Dlx4
Grxcr1
Gm5414
Fscn3
Pzp
2410076I21Rik
Rbl1
Dscr3
Sumo2
Ctbp1
Smad6
Gm10558
Tas2r109
Jarid2
Ctbp1
Krt33b
Topors
Olfr33
Dscr3
U6
Olfr78
Srpx
1110008L16Rik
Klhdc4
Rbm6
Vmn1r-ps45
Defa20
Mir361
Col3a1
1110006O24Rik
Dhrs2
Mtif2
Hp1bp3
Gm2568
U6
Dhrs1
Rps12
Ttc23l
Copa
Nsfl1c
Zfp771
Cyp2j5
1700029I01Rik
Anapc2
Sar1a
Pwwp2b
U6
Pfdn5
Chchd5
Slc37a1
U1
Acmsd
Slc11a2
Psma1
Mettl14
Psenen
Gm9894
Mfsd3
Agpat2
Huwe1
Scg2
Krt86
Cdv3
A730018C14Rik
Trpm3
Cep250
Hlcs
Olfr1513
Amy1
Nmt1
Adh1
4921524J17Rik
Gm15730
Gm15730
Zdhhc24
Fam105a
BC030336
Hp1bp3
Gm9750
0610031J06Rik
Ube2h
Tmem129
Psph
Catsper4
Acnat1
8430429K09Rik
Maml3
Gm16088
Map3k2
4932438A13Rik
Il17rd
Anapc2
Gap43
Mrps34
Zmat1
Dak
Ppm1a
C330019L16Rik
Pabpn1
9930021J03Rik
Adsl
1700034E13Rik
Ptpn12
Taf1
Rag1
Hivep3
Cpeb4
1110018G07Rik
Psma1
Serinc3
Tbc1d9
Prmt8
Dlg1
Gm9816
Hmcn1
1700020C07Rik
Atf7ip2
Hbxip
Calcoco2
Uhmk1
Tomm5
Gm2221
Fndc8
Olfr572
E330013P04Rik
Yipf3
Cnot6
Chd7
Tsga10ip
Myl4
LOC547323
LOC547323
Gm10322
Ankrd35
E130311K13Rik
Pde4d
Xpo7
Plk1s1
1700029F09Rik
Mtif2
U6
Krt73
Appl1
Vmn2r-ps87
Sh2d1b2
Ndor1
Ube2g1
Ebag9
U6
Snord55
Olfr344
Gm10667
Zmym5
Defb46
Ssr3
Egr1
Sphkap
Olfr1174-ps
Tmed7
Ciz1
Haus5
LOC382693
Dhx16
Prl7b1
Cd22
Cd79a
U6
Dmrtb1
Cic
Gm10763
Calcrl
Cryl1
Acp1
Ube2g1
Scrib
Rngtt
Copa
Zfyve20
Fam187b
Nkx1-1
Gm9816
LOC100039753
Arhgap33
Slc25a12
LOC380994
Bat5
Snrnp27
Bin3
Kri1
Rnf219
Anapc2
Mafb
Psenen
Mmp9
U1
Cnga3
Pkd2
2810474O19Rik
Olfr427
Exoc5
Actbl2
LOC100504876
Veph1
Fancg
Dscr3
U4
Hkdc1
Pex11c
Vmn1r65
Ndfip2
Gbf1
Ltn1
Fryl
Gm10167
Nampt
Ddb1
Pabpn1
Timeless
Anapc2
Hmcn1
Xpo7
Fam71e2
RP24-120D11.6
Enpp4
Saal1
Olfr1211
Arfgef1
Arhgap25
C8a
Gm15730
Uhrf1bp1
Gm13926
Fam185a
Hp1bp3
Golm1
Dqx1
Vwa3b
Gm6829
Ptpn9
Mtif2
Tspan3
Ptov1
3200002M19Rik
Mta3
Dhrs1
Gm10151
Wbp7
Alkbh5
Ier2
Frk
Wars
U6
Rbm42
Itch
4921513D11Rik
Cnksr3
Snapin
Icam2
0610010B08Rik
Gm14430
100043387
Gm14430
0610010B08Rik
0610010B08Rik
0610010B08Rik
Akr1b7
Plxdc1
Rfx6
1190005I06Rik
Gm4876
Dlg1
Zfp521
Itch
Dscr3
1700092C17Rik
Gbf1
Gm17635
Dnm3os
Rpl31
Olfr835
9130023H24Rik
U7
Canx
Anp32e
Snora21
Kat5
Olfr389
Ttll7
Tbl3
Semg1
Cbx5
Kcnd1
Twf2
Ppfia1
Ott
Prlh
Rhbdl3
Gm12387
Thnsl2
Tmem161a
Exoc3l2
Anapc1
Olfr866
Nfil3
Gm7079
Abhd16a
Srsf4
Snrnp27
Arfgef1
Gm5187
Gm13040
Gm13040
Gm13040
Foxn4
Smarcc1
Tmem63c
Prss51
Zfp697
Als2cl
Xylt2
Y_RNA
1110012L19Rik
Gm15229
2610001J05Rik
2310036O22Rik
Gm16723
Commd2
Rab14
Ctbp1
Olfr462
Adck2
Gm3395
Gm10160
Ddb1
Ccdc162
Isoc1
Nat10
Ube2g1
Pfdn5
Gtpbp2
Ube2b
Ssbp2
9830163H01Rik
Chrnd
U6
Cbln1
Brpf3
U6
Ccdc84
Emilin2
Mir1956
Cdc25c
U6
Mapre1
Ces1c
Mtif2
Fam198b
Fam82b
4930506C21Rik
Gm10058
E230025N22Rik
Copg
Rad9b
Psmc5
Mrs2
Mtif2
B3gnt7
Gbf1
1700023A16Rik
Mrgpra4
Arid3a
Rnf185
L3mbtl4
Mtif2
Npy5r
Olfr457
Blm
Gapdh
Kctd18
Ttc28
Mctp1
Adamts17
Dicer1
Dlg1
Coq4
Gm5135
Canx
Gm5829
Hdac5
Cyp2c40
Ttc29
U3
Abi2
Srsf6
Denr
Tmem106a
4930583I09Rik
Olfr805
Hp1bp3
U1
Tomm5
Fxr1
Gm7489
Fhod3
Gm13897
Gm13978
Ttpa
Cic
Defa20
Crtap
Hnrnpul2
Nfkb2
Olfr459
Galr2
Fthl17
Kti12
Hmx1
U05342
Fam114a2
S100a10
Ugt8a
Syn1
Cdkl2
Aup1
Copg
Gm12759
Canx
Wars
Prdx1
Arl3
Dlgap4
C530008M17Rik
Zbtb38
4921521F21Rik
Gm10046
Sly
Sly
Sly
Ly6g
Gm17006
9530008L14Rik
Brsk2
Atp6v1g1
Dclre1c
Abhd16a
Prkdc
Gm906
Ccdc7
Trim71
Txn2
Copa
Krt78
Olfr1154
BC051019
Olfr951
Gm11833
Mfsd7c
Gm9513
Dock6
Timm17a
Pcdhb12
Dyrk4
Igll1
Psmc5
Gm1077
Rapgef1
Vta1
Lilra6
Dnajc5
Mir18
4933417A18Rik
Gpr143
Rpl21
Gm10495
Spata2
Rras
Mir451
Mir301b
A130049A11Rik
Nudt9
Olfr1109
Irf4
C87414
Cplx1
Glyctk
2310010M20Rik
Atp6v0d1
Snai3
Zfp870
Dcun1d1
Klra6
Dnahc1
Gm10672
Rab14
Dnase2b
Atad2
Krtap4-6
U6
Capza1
Copa
Cox4i1
2510006D16Rik
Olfr1314
SNORD77
Cpsf4
Dhrs9
Raver1
Gm4995
St5
Ssr3
Psma1
Dnahc17
Hp1bp3
SNORA54
Canx
Hmgb1
Gm7150
Gm13034
Ccdc110
Kbtbd13
Myo9a
AC134596.1
Dok2
Tbc1d10b
A230051G13Rik
Usp33
Lgals3bp
AA986860
Anapc1
Gm900
Zfp553
Cic
Cpsf7
Zfp174
Huwe1
Gm16378
Gm10836
Efha2
G3bp2
Sap30
Sectm1b
Psph
A530032D15Rik
Dscr3
Emid1
Vmn1r188
Gcdh
Bzw1
Krtap16-10
Ogn
Gm9816
Idh1
Prnd
Cic
U6
Gcc1
Nupl1
Pnkd
5430417L22Rik
1700029H14Rik
Mir219-2
SNORA38
Psmc5
D130043K22Rik
Gm12321
Cpsf7
Clk3
Itch
Gm2799
Slc23a3
Pan2
Mapk6
6530418L21Rik
Vmn1r179
Vmn2r42
Prdx3
5430403G16Rik
Amz1
9230105E10Rik
Dynlrb1
Trpc7
Ltn1
Olfm4
Gm11362
Copg
Huwe1
Vstm2a
Orm3
Triml1
Col14a1
Vasn
Nlrc5
Dlg1
Gm9943
Dynlt1c
Serpinb6d
AI429214
Ssty2
1700010L13Rik
2510039O18Rik
Pspc1
Ifna2
Znf512b
Mir224
Anks4b
Canx
Slc25a17
Vmn1r185
Olfr1357
Capn10
Cyp4f41-ps
Usp7
Olfr1202
Nmt1
U1
Ddb1
Rab19
Nacad
Cpsf7
Vps37c
LOC665746
Txndc15
Foxa3
U4
Gm7278
Olfr508
Epm2aip1
Galntl5
Psph
Elk3
Haus5
Rpp21
Sp4
Defb15
Npsr1
SNORD77
Ankrd17
Pacsin2
Olfr498
Ssty2
Rab7l1
Col15a1
Slc6a16
Paqr3
Vbp1
Lage3
Ankfn1
Adamtsl1
Psap
Rpl26-ps5
Tbl3
Olfr947-ps1
AF357341
Prhoxnb
Olfr1289
Bptf
Prdx5
Gm8671
Fam36a
Gm6517
Krtap10-4
Prkab2
Unc13d
Defb20
Tmem223
Hp1bp3
Dph2
Man2a2
Utp6
Dlg1
Mtmr6
SNORA58
BC005685
1700041G16Rik
4930417O22Rik
Cbln4
Sybu
Fam63b
Dip2c
Szt2
Ppm1a
Nmt1
U6
U7
Plscr4
Krt222
Gm5913
U2
Gm14851
Lrrn4cl
Spef1
Phlda1
Huwe1
Klhl18
Copa
Bysl
Frs2
Bhlhe40
Pnma2
CT025619.1
Tab3
Gm9747
Olfr766
G2e3
Cacna1s
Tulp4
Tyw3
Gm6718
Brcc3
Dgkq
U6
n-R5s131
n-R5s131
n-R5s131
n-R5s131
n-R5s131
n-R5s131
Sod3
Ccm2
Omt2b
Zscan10
Rnf125
Hbb-y
Gm10433
SNORD51
Bex2
1110035H17Rik
Arfgef1
n-R5s79
Creb3l1
Cpt1b
Olfr129
Ptgis
Zmat3
Gm17348
U1
Gm12482
Psph
Hdac5
Ddx60
Lmo1
2310001A20Rik
Epha2
C1qtnf7
Pate
Rpl11
Gm10245
Mtif2
Gpr124
U7
Zfp110
K230010J24Rik
Rpl36
Psd2
Ido2
Gm6696
3110043A19Rik
Olfr887
Gm9816
SNORA72
Gen1
Sdsl
Epb4.9
Sh3yl1
Nckap1l
Nat15
Olfr810
Gm12057
Cdh15
Olfr1312
U6
Gm9894
Apbb3
Rabggta
Ooep
Zkscan3
Rhpn2
Arhgef6
Psph
Zfp12
Cic
Mtif2
Ehf
Gapvd1
Kif14
Ms4a15
LOC435333
Gbf1
Copa
Krtap4-13
Klhl21
Ptgfr
Hdac1
Gm4955
Actc1
Mtvr2
Derl1
Zfp84
U4
Ggt1
Slc39a10
C330019L16Rik
Mpped1
Rpl11
Hdac5
Acsm4
Rasgrf2
Cdk19
5330416C01Rik
Nosip
Acot9
Snora21
Il17rd
U6
Psap
Ccnc
Fuca2
Ces2a
Gm9851
Etos1
Itgb2
Cdon
Sirt6
Tpk1
H2-Ke2
Ins1
Pbx1
Olfr844
Wac
Gm9850
Itpripl1
Unc45b
Dlg1
Olfr978
Olfr1208
Nup210l
Klhl14
Tsfm
Canx
Polq
Copg
Mir539
Clint1
Myo9a
Gbf1
Hdac5
AL732357.1
4932438A13Rik
Mup-ps16
Larp4
Atp2c1
Tmem200b
Plxna4
Baz2b
4921528I07Rik
Kcnk16
Gm8091
Fthl17
0610040J01Rik
U6
Atp6v0d1
Mup2
5430405G05Rik
Mkks
Odf3l1
Il12a
Tmem165
U2
Hhatl
U6
Olfr1475
Olfr115
Slc10a3
Pramel3
Anapc1
Abhd16a
Bcl2l14
Raet1d
Rps21
Tm4sf5
Wnk1
Mir686
Wdyhv1
Copa
Cic
4933411K16Rik
Lztfl1
Ly9
Raver1
Tpm3
Cxcl3
Ube2g1
Gm10248
Sec61a1
U1
Thoc7
Aup1
Hmcn1
AC159474.1
Mtif2
Huwe1
Foxb2
Spast
Skp2
Tmem129
Gm4981
Lhfp
Mpp7
D730005E14Rik
Tmem181a
Cd247
Gm7455
Best4-ps
Bat1a
Gm9359
Klra9
Derl1
Txn1
Nipa1
Mir681
Lst1
Cst9
Gm6798
Cox6c
Lcn10
Dnajb3
Cml3
Arfgef1
1110035H17Rik
Clec4a1
Iah1
Y_RNA
Spsb4
SNORA75
Prss41
Setd5
SNORA32
Zfp235
Olfr725
Eif2c2
Abhd16a
D19Ertd652e
Gm12250
Gmnn
Hecw2
Gm13687
C1galt1c1
Grp
Vmn1r53
Rps19-ps3
Slc35a2
Mex3d
Nckap5l
9430023L20Rik
H2-Ke2
Olfr876
Klf9
Trim60
4933407P14Rik
Ms4a6b
mt-Rnr1
Gab2
Hp1bp3
Nmbr
Olfr143
Sly
Pof1b
BC018507
U6
Slc6a18
Anapc1
Mpp6
Olfr943
Sgcz
Olfr574
Gm12830
ND4L
Snx6
Srgn
Pde7a
Tmem92-ps
Smap1
Nsa2
Zfp648
n-R5s217
Zfp39
Gm4801
U2
6330549D23Rik
Gp2
G630022F23Rik
Kcnmb3
Btn1a1
Rtn4r
Eif2ak1
Esm1
Rnu73b
Gm16067
Slc35e3
Pcdhb15
Tpr
Cd209d
Cml3
Pla2g7
9530053A07Rik
Gbf1
Ccdc104
Stard5
Morf4l1
Gapdhs
Gm17209
Gm13436
Cox5b
Defb45
Tmem44
Bcl11a
Olfr1404
Y_RNA
Nsfl1c
Zfp82
Canx
Canx
Begain
Pnma1
F630111L10Rik
Adra2b
Hoxc6
2810410L24Rik
Derl1
H2-Q1
Epb4.1l4b
Dot1l
Tnks1bp1
Osbpl2
Ssr3
Gm15750
Cic
Mgam
Amtn
Gm14088
Gbf1
Hdac5
Cic
Wfdc9
Itch
Snapin
Thbd
Gm6950
Cd164
Fa2h
AB010352
Pabpc4
Gm8325
Rergl
Otud5
Fyb
A130082M07Rik
Mrgprb4
Arfgef1
Nat15
Tcl1b4
Gm6829
P2ry6
Vmn1r227
Kcnj8
9930104L06Rik
Glyat
Gm9984
Vkorc1l1
1810006K21Rik
Gm13051
Wars
Cstf1
U6
Srsy
Mep1a
Olfr1046
Copb1
Ppp4r1l-ps
Bhmt
Hmcn1
Apol6
Anapc1
Pramel4
Fam38b
Gm4886
Lfng
Cic
Hdac5
Lgr5
Hrasls5
SNORD58
Dscr3
Anapc1
1110014N23Rik
4933434E20Rik
Coq10b
ND4L
Psap
n-R5s196
Gm17450
Gbf1
Rfk
Ubl7
Gm8174
Ssxb3
Olfr1438-ps1
Gm5160
Snord1c
Snord1c
Ccdc52
U6
Mpa2l
Xpo7
Gm9789
Apoa1bp
Hectd1
Cdv3
Dusp6
Usp28
7SK
F830212C03Rik
Colec11
Tiprl
Mrpl39
G3bp2
Chd7
Rgp1
Fryl
n-R5s211
Mfsd9
Tmem108
SNORD38
Gm428
Hmcn1
Ttc18
Actr6
Ube2e1
Siah2
Diap3
Nt5dc1
Uba5
Rab14
Gm10172
Adamts20
Rxfp1
4632411B12Rik
1110035H17Rik
Cdc26
Fryl
Ppm1a
Hsd17b14
Ephb2
n-R5s196
Dlg1
C2cd2
Eea1
Anks1b
Canx
Fam83e
Arfip2
Dlg1
C1qtnf2
Dlg1
Nmt1
Tomm5
Cort
Ppm1a
Mdh1b
Rnf170
Tmem98
Pisd-ps2
1700010I14Rik
Zfp518a
Ctsr
Gca
Y_RNA
Copg
Usp45
Atp2b2
Olfr122
Ppp2r3c
Cmya5
Psap
Efnb1
Mrpl24
Cds2
Gypa
Atox1
Idh3a
Huwe1
Pgap2
U6
5930422O12Rik
Dhrs1
Arfgef1
Anapc1
Exoc7
Psap
Anapc1
Fbxo44
Dusp19
Gbf1
Rnf220
Copz2
Olfr1454
1700080G18Rik
Hmgb1
Hmgb1
Dhdds
Acy3
Aebp2
Cacng3
Mtif2
Tmem179
Ankrd26
Cdca2
C87414
Mtap2
Olfr1021-ps1
Gm10205
Hp1bp3
SNORD81
Slc30a2
Snora21
9230113P08Rik
Scrt2
Tceb2
Smpd4
Anapc1
Cyp11b2
Golm1
Tmem74
Hist1h4d
Ube2g1
Copa
Fam169a
Gm10741
Olfr1300-ps1
Gm13139
Gm3571
Hddc3
Vmn2r66
Gm4825
Pars2
Xkr7
Yipf6
Stk16
Mageb7-ps
Sox12
Megf6
Mtif2
Tspan9
Stxbp3a
1700025G04Rik
Arhgef12
Olfr382
Ubr4
Aak1
Evx2
1700069B07Rik
4933421I07Rik
Amd-ps1
Olfr1428
Gnb1
Vmn1r174
Nfatc3
Fahd1
Gm10777
Cyp4f15
Gm10050
Arl6ip5
Atp6v0d1
Huwe1
Canx
Huwe1
Anapc2
Atg5
Rnf220
Copa
Bmp2k
U6
Sly
Ppyr1
Fhad1
Gpbp1l1
Noxa1
2310008H09Rik
Vmn2r90
Gm13950
Commd8
Npy6r
Olfr341
Aff1
B2m
A930017M01Rik
Gm12186
4933422H20Rik
U6
Syngr3
4932438A13Rik
Adcyap1r1
Slc39a7
Nudt18
Gm5760
Fkbp7
Hbxip
4833403I15Rik
Ccdc54
Blzf1
Dnase1l2
2410016O06Rik
Rnf213
Hmgxb3
Dlg1
Mir107
4921517D22Rik
Mtif2
Srms
Ssty2
Copg
Cdv3
Asb18
Pcdh20
Tmem129
Ush1g
Ube2g1
Sys1
Olfr424
Tnni2
Rab14
Slc19a2
Mtmr14
H2-Ke2
Ddb1
Tyms-ps
U6
LOC635992
Acpp
Mrpl18
Dnttip2
Ifi203
4930402H24Rik
Cluap1
Serpina3m
Ccl22
BC050777
Gm14461
Hecw1
Dnahc3
Mir322
Hp1bp3
U7
Huwe1
Skint3
4930568D16Rik
Neto1
Copa
Tex101
Magix
Gm7849
Bri3bp
U1
Abcb5
Reps1
Vta1
Gbf1
Cd164l2
Tspan12
Nol12
Adam34
Mtif2
1600017P15Rik
Prosc
Dyrk3
Mir30c-2
Chodl
Tmem216
Wdr93
Gm16088
Nat15
4731417B20Rik
Gm9856
Mrto4
E230008N13Rik
Gm15542
Hnrnpul2
Prr12
Gm15043
5830415F09Rik
Slc1a5
Gm13280
Gm14162
Olfr521
Larp1b
Aup1
Itch
Hp1bp3
Sult1c1
Nudt7
Gm9816
Gm13306
Gm13306
Lin28a
Tgm5
Gm5970
Eif5
Cela3b
Arrdc4
U6
Myh7b
Pnkp
Hmx2
Adcy9
Myef2
Laptm5
Atg5
Wipi2
Copg
Nlrp4f
Mtx3
Acp1
Dlg4
Rab14
Glis1
Ntrk2
Clec4n
Huwe1
Gbf1
U1
Rbp3
Msl1
Dmrta2
Ddx25
Pdss1
Ddb1
Ddb1
Cherp
Mrgpra4
Ncstn
Xkr5
U6
Map3k3
Tnfrsf9
Nmt1
Txndc12
Dirc2
Tomm40
1110008E08Rik
Chd7
1700029M20Rik
Rpl36
6330403A02Rik
Bmp10
Rnf112
U4
Tjp3
Cst7
Ttyh1
Ptprq
Krt31
Gm16294
Gm15750
Rab14
D030016E14Rik
Wfikkn1
Ect2l
H2-gs10
Sec1
Psmg1
Vps37a
Olfr657
Ubtd1
Btf3l4
Pde5a
Xpo7
Bach1
Vmn2r42
M6pr
Snrnp27
Dscr3
Mir351
Cyp2a4
SNORA2
Eml2
Aup1
Tbc1d21
Nbn
B4galnt1
Duox2
Olfr214
Pyy
1700061J05Rik
Mtrf1l
Spata9
Slc6a8
Mir7b
Tmsb10
Rnf4
4930562F07Rik
Ppfibp1
Zfp566
Irg1
Bmpr1b
Nkiras1
Gpr3
Trappc4
Isg20
Fam63a
Tmem185b
U12
Oog2
Lrg1
U6
Gm4938
U6
Ccnb3
Spopl
Rnls
Dlg1
Csn3
Tmem111
Gm1418
4930512B01Rik
Ncr3-ps
Ctbp1
Kbtbd12
Ergic2
Poli
Cic
D730040F13Rik
Ube2v1
BC031181
SNORA70
Snora21
Zkscan4
Zfp472
Olfr314
Syngap1
Hjurp
Scap
Ccdc71
Gm9104
Neo1
3425401B19Rik
Cic
Tmem205
Asxl2
Kif1b
Calhm1
Cldn11
Tmem86a
Cpne9
Dennd5a
Itpripl2
n-R5s64
Vcl
Il5
Olfr1020
U6
Ddb1
Iars2
Acer1
Anapc1
Cyp21a2-ps
Rabepk
Ces4a
Gm13363
Zkscan3
Slc5a4b
Vprbp
D10Wsu52e
Prl8a9
Gm5054
Mesdc1
SNORA32
Lsp1
Cks2
Recql4
Cdc42
Gm10790
Lphn3
Gin1
Gm7613
Hp1bp3
Unc93b1
Mtif2
U4
Ly6g5b
Hmcn1
IghmAC38.205.12
Casq1
Phf11
Iqch
Naaa
Olfr1286
AC134596.1
A330049M08Rik
Rbm42
Ttf2
Ddx24
Psme3
Gm10372
Cdv3
Pou2af1
Spaca5
Gpr82
Eif5
2310016C08Rik
Bcl2a1c
Cul5
Mir362
Abhd16a
SNORD58
Mir101b
Arfgef1
Gemin7
Rnf220
Gm14149
Rangrf
Gm10791
Fggy
Rod1
Hyls1
Usp26
Tmem198
Nom1
Dmgdh
Pick1
Heph
Canx
Fryl
Cdk2ap1
Ift27
Gimap4
G3bp2
Smndc1
Atoh1
Gm10388
Mkl1
Prpsap1
Gm14430
100043387
0610010B08Rik
100043387
Mtmr12
Hp1bp3
Pcdh7
Ntn3
Celf5
Xpo7
Ppm1a
Anapc2
Hdac5
Myh1
Psma1
Taf13
Cic
Scn2a1
Il11ra2
Il11ra2
9030617O03Rik
Vmn2r74
Ube2g1
Mirlet7c-1
Capn9
Igf2as
Wdr91
Rpl21
Olfr1242
Gm5156
Gm5156
Cep110
Klra6
Gm8582
Cd19
Olfr681
Rps28
Olfr1318
Txndc12
Hp1bp3
Ctsz
Opn4
9930023K05Rik
U6
1700008O03Rik
Dkc1
Copa
Gm281
Dlg1
Dcaf6
Rab14
Mrpl43
Ctbp1
Itgb7
Ltbp2
Ccl4
Anapc1
Gm10475
Zfp655
Chrnb2
Ythdf1
U6
Anapc2
Epyc
Sptlc3
Ttc25
Ccdc67
Rnf44
Hdac5
Tgfb2
Wisp1
Atp5h
U6
Gapdhs
SNORD46
Mir92-1
n-R5s169
Mrpl43
Gm6054
Gbf1
SNORA44
Olfr1456-ps1
Dnajc13
Mir505
Nlrc5
Pdhb
Pdzk1
Gpr135
Gm4989
Copa
Cfh
Idua
Insr
H2-Ke2
Olfr1512
P2ry10
Hp1bp3
1700027A07Rik
Gsto2
Rbmx2
Fam159a
Cttnbp2nl
5730577I03Rik
Olfr1079
Anapc1
Hp1bp3
Tob2
Dscr3
Cyp11a1
Atg10
Dscr3
Rpl10l
Krtap16-1
SNORA21
Il13ra1
n-R5s150
Dscr3
Shmt2
Cdc5l
Prr9
Mbnl1
Abhd16a
Pvr
Rnf151
Gm9894
Strbp
Tmem165
U6
Tbl3
Vmn1r63
4930560O18Rik
Slc25a19
Olfr862
Tcrg-V2
Mrpl15
Nmt1
SNORD115
SNORD115
Muc3
Hs1bp3
n-R5s69
Anapc1
Arfgef1
Copa
Sar1a
AI848100
Snx20
Canx
SNORA36
Gm11801
Nr1i3
Gm9767
Plxnb1
Huwe1
Rps6kb2
Rab11b
Canx
Sar1a
U6
Gabpa
Cd97
Hjurp
Anapc2
Ube2d3
Hibadh
Cypt4
Ocel1
Rps11
Ube2v1
Sprr2a1
Srd5a2
Anapc1
Dnajb7
SNORA44
Zbtb2
Gm6905
U6
Olfr23
Lysmd3
Olfr1214
Cox10
Sar1a
Hic2
Sp1
Uqcrh
Mri1
Mmp21
Rpl23a
Ythdf1
Olfr476
AL589870.1
7SK
Fam100b
Rundc3b
Rab8a
Fam123a
Apob
Tmem207
Lmf2
Prokr1
U6
Ascc2
Nrip1
Etnk2
Gm9104
Copa
Gm8659
Cldn15
Fen1
Sh3bp5l
Svep1
U4
Ppm1a
U6
Aldh1l1
Ctrc
Dsc1
Zfp389
Xpo7
Cxcr6
Ecm2
Gm13594
Diras1
Yars2
Myo9b
St6gal2
Olfr173
Smgc
Copa
Atxn1l
Ifng
U6
Psph
Bmp1
Nmbr
Krtap31-1
Vta1
Mmp13
Fat3
Olfr294
S100a3
Olfr1268-ps1
Abcd2
Tecta
Tbxa2r
Gm6607
Exph5
Marveld1
Ap1g1
6030446N20Rik
Btn2a2
Gm9776
Lcn2
Arfgef1
Spic
Gfra2
Gpr183
Hp1bp3
Tubgcp5
Dhx35
Kif20a
Lmnb2
Reep4
Abhd16a
Anapc1
Syde2
4921507L20Rik
U6
Htr2a
Ube2v1
Rpl23a
Adam33
Prss40
Gm10440
SNORD77
Sgsm1
Myo1f
Gm11814
Rybp
Olfr1058
ATP6
Nmt1
Fbxo25
Ppm1a
Mtap1a
Igsf8
Reg3a
Gm6480
Rps2
Uxs1
Gm15573
Snrnp27
Snora21
Cct7
Haus5
Sppl3
Ubxn7
Gm6829
Ror1
Metap2
Hexa
Pabpc1l2b-ps
Pabpc1l2b-ps
Lctl
U1
Faim3
Crygd
Cd99l2
Copa
Gm6455
Slc38a9
Rragc
Eif3m
Ccrl2
Trim71
Slc16a10
Sgpp1
U6
Trh
AL671173.1
Nmt1
E130309D02Rik
Prom1
2810055G20Rik
Defb29
Anapc1
Copa
Mrpl4
Asns
Gm8008
Gm11529
SNORD25
Vmn1r117
Ap1m2
Sbk2
Vegfc
Fpr3
Tti1
Itgbl1
Csgalnact2
Abpb
Abhd16a
Trex1
Gm12000
---
Dock6
1700009J07Rik
Chrna1
Tktl2
Arfgef1
Htr1b
1700034H14Rik
Copa
Cts8
Slc22a16
Aox3
Snap91
Klhl3
Gm10715
Efna4
A630095E13Rik
Ankrd17
Vmn1r64
9130011J15Rik
Peo1
A130022J15Rik
Rragc
2410002F23Rik
Hdac5
Nid1
Krtap4-13
4933411O13Rik
U4
Nmt1
Orc1
Psenen
Rwdd1
Nup210l
Wnt10b
Dut
Ercc6l
Zfp418
Golm1
Lrrc1
Olfr1341
Cxx1c
Mir495
Gm7005
Rfk
Car2
Ift80
Anapc2
1700123O20Rik
Rnf19b
Kdelr3
Zfp664
Cep55
Olfr1330
Gmeb2
Mir34c
---
SCARNA23
SNORA73
Slbp
Grem1
Gm13051
Agbl5
1600014K23Rik
Mbl2
Gm9034
Foxred1
Nat15
Pabpn1
Olfr1118-ps
Unc5cl
U6
Ank
Bscl2
Vta1
Gm11472
Hp1bp3
Haus5
Fchsd1
D6Ertd474e
Cdh23
Olfr556
Cep72
Hdac5
Huwe1
Fam168b
Gm10228
Lcp2
Ltn1
Lrrc59
Capns1
Dab1
Ndufa3
Tmem41b
C130030K03Rik
Paox
Dnajc13
Cyp2b23
Gapdh
Cdv3
Rfk
Praf2
Rnf146
Psmc1
Smpd1
Gm4861
Acbd6
Syngap1
Tas2r106
Pex5
Hsp90aa1
Trappc4
Psph
Gm8995
Prss16
Oas1a
Aftph
Prl2c1
4932431P20Rik
Klk1b3
Olfr1052
Fhit
Wdr52
Anapc1
SNORD113
Ube2o
Olfr65
Rpl35a
Gm4802
Ttll12
Gm5891
Gm5891
Gm5891
Rnasen
Hp1bp3
Tcfeb
Nfix
Abpd
Ccdc64b
Psmb5
U6
Anapc1
Gm10103
Gm9232
Gm5277
BC031181
SNORA73
Chmp7
Eid2b
Plekha4
Kdm5b
SNORA42
Vps13b
Irak1
Drd4
U6
Ston1
Psma1
Zfp101
Gm5662
Itch
H1fx
Tbl3
Anapc1
AU023871
Ssr4
Aurkc
B230354K17Rik
U5
Ythdf1
Spata5l1
Olfr463
Hdx
Tbl3
Upf3b
Tdpoz4
Nup160
Taf8
Snora21
Ifna6
U6
Olfr1255
Nr1h5
Anapc1
Gm13119
U6
U6
Il20rb
Zfp516
4933407E24Rik
4921507P07Rik
Anapc1
Otud1
Txndc12
Retn
Olfr1158
Dnahc3
Kif1c
Pigyl
Mosc2
Tbx5
Twistnb
Mup-ps16
Mup-ps16
Psma1
SNORA71
Ssty2
Mtmr10
Psma4
Gm3994
U6
Plod1
n-R5s37
Anapc1
Rpl23
Olfr1457
LOC100046496
Ddb1
Cpn2
Gm14092
Try10
Mtif2
4933436I01Rik
Gtf3a
Clec11a
Mrpl16
Ammecr1l
Gm14947
Ang2
Olfr742
Taf10
Supt6h
Rab3c
Cebpa
SNORA5
Lrpprc
Rorc
Amd1
Gtdc1
Ftsjd2
Eif4e1b
Gm6471
Txndc12
5730508B09Rik
Deb1
Trat1
Gss
Ndst3
Ndufc2
Hdac5
BC018465
Cecr2
Egln2
Serpinf1
Pnet-ps
Ncapg
Cdh6
Epdr1
Gm9733
E330021D16Rik
Tmed5
Zswim3
Ctnna3
Copg
Cckar
Chmp1b
Hdhd1a
Slc26a10
Gm6829
2610203C20Rik
Gpatch1
Stox2
BC016579
Neurod2
n-R5s58
Grm7
Nmt1
4933400A11Rik
1700063H04Rik
Ms4a14
Olfr1509
9930038B18Rik
Gm10827
Uxt
Vmn1r114
S100a2
Adnp2
Prodh2
Stag2
Gm10385
Rpl11
Dtwd2
Ceacam14
Cic
Rangrf
Vpreb1
D730001G18Rik
Huwe1
Utrn
Mir299
Lyrm2
Btf3
Rbpms
Gnptg
1700021C14Rik
Klhl25
Atg5
Sectm1a
Gm6712
Ctse
Snord95
Stmn1
Slc17a5
Gbf1
Cdv3
Gm7862
Fam48b1
Usp24
Psrc1
Prpmp5
U6
Brp16
Ebi3
Olfr434
H2-Ke2
Krtap3-2
Rnf220
Gm9948
Vmn2r50
Pdap1
Golga5
SNORD50
P2ry4
U1
Ppp2r2b
1700111E14Rik
Rnf220
Rpl23
Sdcbp
Zbtb9
Mirlet7e
Gad2
St3gal3
Cluap1
Tmem82
Abcg3
Fam178b
Rap1a
Olfr1353
Chfr
4932415D10Rik
Canx
Olfr734
Pdzd3
Olfr593
Syngap1
Zfp641
Dsg1a
Sgtb
Ccdc33
Nploc4
Rhox3h
Canx
Fam169b
Gm5460
U1
U6
4930599N23Rik
Rfk
Cd177
Leprotl1
Lrrc10
Ptcra
Copa
Pfpl
Arfgef1
Vmn1r151
Serpinh1
Olfr456
Gm10032
Olfr665
Ash2l
Gm773
Murc
7SK
Snrnp27
Dpp7
Zbtb5
SNORA67
Melk
2510006D16Rik
Haus5
U6
Bai3
Nudt14
Il1f8
Huwe1
Abhd16a
Inhbc
Vmn1r23
Gm13458
Canx
Nat15
U7
E230008N13Rik
Pbxip1
LOC380994
Mtag2
4930513O06Rik
Yes1
Mocs1
Trappc4
Crb3
Cisd1
Ccdc63
Akp3
Ost4
Cic
Olfr518
Dlg1
3632451O06Rik
Huwe1
AB041806
Mrps33
Zranb1
Sec14l4
Col5a1
Afap1
Olfr1281
Mrps10
Zfp275
Isyna1
Kctd17
C87414
Sec23ip
Arfgef1
Rnf213
Rg9mtd1
Hddc3
Slc24a5
Olfr225
Copg
1700027A07Rik
Diap1
Gm10115
1700011H14Rik
Fmo4
Ppm1d
Aldh6a1
Ube2d3
Tmem149
4930524E20Rik
Gm9951
Nppb
4930434E21Rik
Nfkbie
SNORD113
Tmem134
Prox2
Nhej1
Anapc2
Loxhd1
Atg4a
Nfic
Rpia
Olfr1299
Golm1
Vax2
Vmn1r170
Olfr30
Psap
Pabpc4l
Api5
Rpl34
Avpr2
Rap1gap
Gm12990
Atp1b1
Abhd16a
Zbed3
Gm7849
SNORA32
2900092E17Rik
Psd3
Sfmbt1
LOC100038746
Tbr1
Arfgef1
Rai1
Myl3
4930566N20Rik
---
mt-Cytb
Astn1
Nat15
Huwe1
Taar7c-ps
Gm8994
Ubd
Mir599
Ppil2
Iqsec2
Anapc1
Olfr1049
Rnu12
Ano1
Fga
AL591611.1
Slc39a6
1700011F14Rik
Sall4
Uqcrb
Neb
Olfr1490
Lmod1
Olfr1135
Anapc2
Kcnk4
Spaca4
Ppp1cb
Timp4
Olfr284
Tcfap4
Fam53b
U7
SNORA27
Copg
LOC641050
Mcpt2
Rab14
Pla2g2c
H2-Ke2
Cic
Polr2f
Gm5709
Cic
Sh2d4a
Sar1a
Olfr675
Klf3
Nfu1
Solh
Rpl23
Ndufaf3
Olfr1204
Gm10324
Zfp398
Nnt
Ube2a
Cpne6
Rac3
Rxrb
U6
Golm1
Vmn1r17
Gm6924
C330006K01Rik
Nipbl
Gabbr1
Mtif2
Ift52
Ahcyl2
Gsta4
Olfr430
Bcas1
Hr
Atp6ap1
Myh2
Havcr2
Immp2l
Pdxp
Ighg
Topbp1
Tmprss7
Olfr49
U6
Rab7
Nmt1
2510006D16Rik
Fgd5
Olfr970
Rpl36
Haus5
Hp1bp3
Hp1bp3
9130404D08Rik
Tmem176b
Gm15173
Bex1
SNORA18
Tigit
Adh6b
6030408B16Rik
Znfx1
Klhl14
Zxdc
Slc22a21
Sec61g
Slc44a2
Hp1bp3
Atpif1
Cabin1
U6
Hoxa10
U6
Pigf
Fam48a
2510006D16Rik
mt-Nd1
Olfr203
Col24a1
Adam11
1700052N19Rik
Usp15
Gjb4
Gcc2
Gm10389
Arid4a
Gfpt2
5430413K10Rik
Golga7
Mup2
LOC672291
Ube2nl
D430042O09Rik
Rbm39
Nutf2
Map1lc3b
Smarce1
S1pr5
Kdm6b
Ticam1
Arfgef1
Gm6020
Copg
Ptpn3
Thoc6
Fam184a
Fam120b
Gm15697
Gm10172
Aldh3b2
Zfp738
Gm16517
Casc3
Fn1
Rps4x
Ap3b1
Hdac5
Sgol1
Lancl2
Clybl
Aldh3a1
U1
Ube2l3
Dnajc10
Rbm18
Stx8
Pbx4
Fcrl6
Mobkl2a
Tpra1
CAAA01202134.1.17058.1
Cep57
SNORA32
Gm9973
Fam38a
Gm7120
4930452B06Rik
Hp1bp3
Lrrc56
Atl3
3110043A19Rik
Gpr137
Sptlc1
Chd7
Gm527
Zkscan3
Tmem129
Zfp330
Gm12416
Esco2
Scn2a1
Olfr568
Olfr959
Hbxip
Hes7
Eif5
Hdac3
Hmcn1
Ireb2
Gm5600
Gm11878
Prickle3
Dppa4
Gm17348
Slc5a8
Lrrc69
Serpina10
Dfnb59
BC013529
Prl2b1
Vmn2r99
Eya2
Gm4814
Adh6a
Asb10
Laptm4b
SNORD62
1700093K21Rik
Prkaca-ps1
Trem2
AI452195
Nos3
A430090L17Rik
Map3k12
n-R5s167
SNORA36
Sftpc
Gm6673
Gm649
Sly
SNORA61
Kif7
Vwa3b
Cox11
Gsdmcl1
Kprp
Wfdc8
Samd3
Lemd2
Mid1ip1
Cdk5rap2
Axin1
Cox7a2
Zfp36l3
Gm5160
Itch
Tmem14c
Zcchc13
Llph
Uroc1
Snrnp27
Rbm46
Anapc1
Csmd3
Ssr3
Gbx2
Gm13735
Ndufs4
Pdcd11
Sez6l
Anapc2
Nlgn3
Canx
Ctdspl
Pfdn5
Cd200r3
Atox1
Rreb1
Klf1
Itch
Tspan2
Hdac5
Vmn1r221
6720463M24Rik
Lsm4
Olfr765
Phf20l1
Skap2
Gm10351
Casd1
Chst14
U6
Serpinf2
Gm6783
U3
Zfp799
Mir365-1
Gprin1
Olfr506
Hnrnpa3
Nat15
Gm16475
AY358078
Rn18s
Myo9a
U1
Gm5156
Gm5156
7SK
Calm3
Slc27a2
Vwce
Runx2
4933414I15Rik
Olfr121
Ccl28
Huwe1
1700025F22Rik
Rpf1
Psmd1
Gdi1
Itch
Copa
Rbm47
2310040G07Rik
1700016D06Rik
Dmrta1
Wars
Rab14
Hnrnpul2
Cd63
Zfp410
Rapsn
BX255946.1
Psph
Gm10660
Taf1c
Ffar1
2610027L16Rik
Ncstn
Slc19a3
Grm6
Isl2
B430306N03Rik
Pebp4
U3
Tnfsf14
Cd200r4
Txlnb
Gprasp1
Ankrd17
Ranbp6
Tac4
1700008P02Rik
Eif5
Dnajc1
Kif5b
Slc19a1
Cbr1
Psph
Tbl3
U1
AA474408
Dennd4a
Anapc1
D19Bwg1357e
Gm15730
Mobkl3
Prf1
Cpt1c
Prmt2
Gpatch8
Rps6ka1
Hpgd
G3bp2
Abhd16a
Ropn1
0610012G03Rik
Ier3
Gm9846
Larp1
Derl1
Bclp2
Hmgn2l6
U1
Pycr1
Mrrf
Tnni3
Fignl1
Zfr
Spink6
U1
Llph
Ubxn11
Ppm1a
Defb13
Psmc5
Vmn2r23
C1rl
Olfr1391
Med12
Hp1bp3
4833413E03Rik
Sar1a
Fbxw9
Gm10809
Psma1
Cpb1
Cyb5r2
1600012F09Rik
1600012F09Rik
Rpl35a
Rpl35a
Rpl35a
Rpl35a
9230113P08Rik
Neurog1
Gspt1
Prh1
Egf
Xpo7
A530023O14Rik
Krtap16-9
Cbln3
Hspa1l
Ccdc89
Per1
Itch
Tpm4
Tekt3
Gm10203
2310044G17Rik
Gm5471
Gm4609
U6
Phex
Klhdc8b
Pdzd2
Snrnp27
Elovl5
Anapc1
Nat15
Hnrnpul2
Tac2
4931403M11Rik
Acsl4
Abl1
Hs6st3
Greb1
Bag3
Fam5b
Slc12a6
Cycs
2810417H13Rik
Lect2
SNORD38
Olfr1185-ps1
Rps27l
Smyd3
Ankrd13b
Abhd16a
Copa
Gltscr1
Efna5
Frmd8
U2
Gm10768
U1
Gbf1
Ddb1
Ttc37
Stx6
Olfr958
Gm9972
Tmem165
Eprs
Snora21
Wars
Nsmce1
Ralgapa1
Ndufa11
Cd5l
Hopx
Nat15
Gucy2f
Calml3
9130011J15Rik
Ube2e2
Slc17a3
Wars
D18Ertd653e
Trim47
Psma1
Arfgef1
Gm10796
Rpl35a
Zwint
Zfp446
Itch
Gm5736
Kifc2
Dlg1
4930521A18Rik
Invs
Copg
8030474K03Rik
Zfp819
2310001H12Rik
Cks2
Adrbk1
Tmem56
9-Sep
Iqce
Klc1
Anapc1
Ppih
Elf3
Exosc9
Mepce
Cic
Adamts9
Rragc
Rhbdf1
Sfrp4
Copa
Osr1
Wfikkn2
Tmem120a
3-Mar
Uck1
Vmn2r26
Abhd16a
Huwe1
H2-Ke2
Rab14
Dlg1
4732463B04Rik
Gm628
Cidec
Trfr2
SCARNA17
Lipn
Pxmp2
Fryl
Olfr146
Olfr1335
Proz
Aco2
Elmo1
Wtip
4930430O22Rik
1600027N09Rik
Utp3
Rpl36al
Snora74a
Dnaja2
Abhd16a
Krcc1
SNORA70
Fryl
Rfk
Rpl21
Olfr1480
Rnf220
Hcfc2
Psma1
2310042D19Rik
Dab2
Gm14072
Olfr731
Vta1
Chn2
Khk
Snhg1
Orc5
Hdac5
Apom
Gm10369
Dpp8
Has3
Golt1b
Cd8a
Myst3
Olfr172
Olfr141
Rnf220
Prl7a1
Chd7
Slc16a13
Olfr1394
Tmx1
Syt3
Bmp15
Lrrc49
Dph3b-ps
Ythdf1
Lin7b
U4
n-R5s211
Nlrp10
Anapc1
Rpl23a
9430007A20Rik
Olfr186
9330171B17Rik
Rpl6
Huwe1
Upk3b
Pth2
Ucn2
Grtp1
4932438A13Rik
Col8a2
Rnase10
Dpyd
Eif5
Fmo1
Gm4838
Ewsr1
1700012B15Rik
H2-Ke2
Rpl15
Hoxc4
Fip1l1
Gm15573
Cluap1
LOC641050
F2
Pdcd10
Mtif2
Bcl2l10
Adal
Slfn8
Tbl3
Lao1
BC005561
2310079G19Rik
Aup1
Gm13494
Taar7b
Snrpf
Nrcam
Ppm1a
Grm1
Olfr1061
Tmem143
Rps2
Gucy2d
Lta4h
Trim63
Cbfa2t3
Slc15a3
Etv1
Ccdc138
2310033P09Rik
Fryl
Olfr791
Crtc1
Cox18
Ear1
Bcap31
Poglut1
Derl1
Gm13547
Fto
Snora75
Reck
Lrrc25
Akr1b10
Fam179b
Zkscan3
Armc6
Canx
Arpc5l
Olfr787
2310014L17Rik
Lrrc18
SNORA29
Mup2
Cic
1700029J11Rik
Grxcr1
Glrx5
1700037C18Rik
Lmx1b
Zfp454
Tmem170b
E330027M22Rik
Commd1
Gm15573
SNORA61
U4
Gbf1
Gm10375
Hp1bp3
Podnl1
Serpinb3a
Zkscan3
Gm12452
Snora21
Il21r
D730048I06Rik
2810432D09Rik
2510006D16Rik
AL589870.1
Cd244
Mtf2
Defa-rs1
Polr2k
Etohi1
Wif1
Snhg11
Gm8096
Polr3e
Hoxa11
Dlg1
Gm7713
Zc4h2
Copg
Ptpn20
4930463O16Rik
AC131793.1
Gm8325
Hp1bp3
Itch
Srp19
4930589L23Rik
Exoc8
Rfk
Slc41a3
Tpp1
Abhd16a
Fam125a
Atg3
Pcdha10
Psap
Nsa2
Mageb17-ps
Cdk5rap1
Defa23
Defa23
Gclm
Epb4.2
Osgep
Cacna2d2
Xpo7
Chrna5
Map2k6
Svs3a
1700016M24Rik
Odf3
Clps
Gm884
Dlg1
Med31
Serpinb6c
7SK
Gm11979
n-R5s193
Plekhn1
Rpl17
Nmt1
Tuba4a
Txndc12
Wdr47
Nadsyn1
Nos1ap
Hmcn1
Lce3c
U6
Atox1
Rpl36
Copa
SNORA2
Nova2
Aup1
Mir326
Olfr830
Nmt1
Copa
Slc35a5
Gm5742
Psph
Wdr33
Mtpn
Cdh23
Huwe1
2810453I06Rik
n-R5s60
Iqsec3
Mettl13
RP23-32K16.3
Anapc1
Coro2a
Med22
Apoa4
Trappc5
Ptpn4
U6
Rpl17
Olfr371
6330416G13Rik
Plb1
Cdca4
Tekt2
Impad1
Gm10699
Ndrg3
Jmjd1c
Hyal2
Mtif2
Med15
Fam47e
U6
B4galt1
Fggy
Gm12902
Dlg1
Pdia6
Tctn2
Cdh24
Rragc
7SK
Lox
Srsy
Ctnna2
Pno1
C530005A16Rik
Gbf1
Rragc
Olfr346
Mrpl22
Usp12
Gm9816
Gm4845
Gpsm3
4933427E13Rik
Jakmip1
Cic
U6
Itga6
Rab22a
Apoa1
U7
Mcpt8
Ceacam18
SCARNA23
Dcaf12l1
Olfr59
Btbd7
Ppih
Pex14
Pnpla8
Rbm42
1700001P01Rik
Tmem165
Prpf40a
Enox2
Pex7
Srcrb4d
1600012F09Rik
Acaa1b
U6
Gm10606
Psip1
Polm
Anapc1
Canx
Tnp1
Olfr161
Dcaf11
Itch
Gm9439
1700027L20Rik
Bod1l
Olfr700
Il1rap
Dbh
Tbl3
Gm2451
Crebbp
Lrrcc1
2010002N04Rik
Arfgef1
4930505A04Rik
Wdr83
Gm13377
Zfp191
Xpo7
Luc7l3
Gm5793
Slc6a14
Nrbf2
Sft2d3
Mir339
Pfdn5
Nup210l
Abcb8
Olfr231
Arl13b
Vdac3
Btbd1
Cpt2
U1
Rragc
U6
Col4a3bp
Dpm2
Psenen
Polr2f
Spr
Rps4y2
H2-Ke2
Map3k4
Zfp827
Gm13410
Dpys
Olfr403
U6
Rpl27
Dynlt1a
Fam84a
Mybl2
Kcna5
Cd300e
Arl2
Mirlet7b
Gm11225
Wnt8b
Copa
Meox2
Copa
Rrn3
ORF63
Zdhhc17
Plekha6
Aup1
Derl1
Swap70
Ppm1h
Patl1
Hnrnpul2
Allc
Alg10b
Samd4b
Hmbs
Ssr3
Gbf1
Spt1
Cdr2l
Cetn2
2610029G23Rik
Sar1a
Nck2
Olfr954
Acox2
Zfp58
Gm9519
Zfp105
Ifitm6
Cdh23
Actr2
2-Sep
Foxc2
Entpd4
Rragc
Ndel1
Gkn3
A330084C13Rik
Cd1d1
Slc26a6
7SK
Zfp128
Gm6313
Olfr263-ps1
Cdh23
Gm10396
Sorbs3
6330403A02Rik
Gm5113
Ccr5
Ccr5
Tmem129
Hp1bp3
Ripply3
4930470P17Rik
Gm9951
Gjd3
Nr1h4
Smek1
Olfr1305
Smndc1
BC031181
Tprkb
Nudt2
Olfr981
1700010M22Rik
Dscr3
Nfkbid
Fastk
Anapc1
Olfr133
AC134452.1
Bgn
Ifna5
Ptx3
SNORA55
Gm8761
Anapc1
Zcchc5
Hs3st3a1
SNORA32
Fkrp
Apoa1bp
BC049688
Birc3
Dhrs1
Vmn2r43
2310079N02Rik
Commd5
Xpo7
9530085L02Rik
Cic
Rinl
AI987944
Dhx36
Txndc12
St8sia4
Il1f10
Bhlha15
Rpl13a-ps1
Huwe1
Mageb1
Mageb1
Epb4.1l4a
Gm5128
Gm5128
Gm17006
Gm17006
Dscr3
Lrrc57
7330403C04Rik
Ddrgk1
Mmp28
Exosc3
Cdv3
Ildr2
Tacr2
Rras2
1700001C19Rik
U6
Gm5187
U4
Mir29b-1
Gm12058
U1
Rock2
Hp1bp3
Kcnmb2
Hp1bp3
Gm626
Rab11fip5
Ctsb
Dcn
Ctgf
Anapc1
Ccnd2
Lynx1
Fam19a5
Hyou1
Taf5
LOC100039753
C87414
C87414
Vmn1r49
Tmem182
Herc2
Csmd3
Mir302a
C330006D17Rik
Canx
Rnf220
Vldlr
Gm6306
Ppm1a
Mrgpra4
Olfr1504
U6
9130011J15Rik
1110002B05Rik
Gm10205
Gm5644
SNORD30
Eif5
Gm8174
BC017158
Usp53
Olfr788
Olfr137
Atpaf2
Arfgef1
Mrps18b
Olfr71
H2-M10.2
Fam103a1
Hiat1
Vmn1r122
Gm14661
Gm4832
Serpinb2
Arfgef1
U1
Csgalnact1
Thsd1
Atg5
Gm5429
Chd7
Fshr
4930517O19Rik
Gm5316
Olfr1510
C530025M09Rik
Mios
Afap1l1
C1qtnf3
A830080D01Rik
Apaf1
Ube2g1
Olfr180
Gcm1
Olfr51
Golm1
Unc45b
Brd9
Dnajc13
Nat15
Ero1l
Olfr1053
Tnks
Psg28
Trappc4
Copg
4932412H11Rik
Gm8325
AF366264
Tbx22
Garnl3
Psmb8
Dhrsx
Abhd16a
Xpo7
U1
Rps4x
Anapc1
Psma1
Prdx4
Abhd16a
4930449I04Rik
Ddr1
Ascl2
Tas2r139
Pdha1
Usp49
Syt9
Csnk2b
Amacr
S1pr1
Tmem27
Psen1
Pls3
1700027L20Rik
Pik3cb
Tcrg-V4
U1
Vmn2r65
C87499
Olfr145
Gm10351
Rgag1
Urgcp
Zfp1
SNORD95
Tmem165
Adipoq
Fam98b
Ccdc137
Trmt2a
Olfr495
Dpm2
Rnf220
Trank1
Ppdpf
Krt1
Dnahc3
Arfgef1
Zfp772
U7
9130011J15Rik
Dscr3
Mars2
Pank1
Gm8261
Spats1
Zfp212
Ccdc108
Adad1
Stk11
1110002N22Rik
Ube2q2
Mapkbp1
Gm10304
Rragc
Gm6083
Nhlrc2
Tex14
Gm15514
Riok3
Prl4a1
Cdh23
Ywhaq
Cartpt
Zcrb1
Ftsj3
Clec4b2
Gbf1
Gm17348
Gm17348
Copa
EG665031
0610008F07Rik
Mc5r
Hp1bp3
4930556A20Rik
1700067P10Rik
Tsen15
Fam46d
Hmox1
Kiss1
Sh3rf1
Chchd1
Psmd9
U6
Fam19a2
Akap2
Rpl11
Pmf1
Cic
U6
Tomm5
Ube2g1
Hdac5
Sprr2f
Tmem184c
Cic
1200011I18Rik
LOC100043371
1110054O05Rik
Shisa2
Timp2
Mif
U6
Copa
Gm4922
Lpcat1
Chd5
2410131K14Rik
Cngb3
AI316807
Pan3
Pja1
Sorbs2
Apobec3
Gm10776
Gm13893
Szt2
Gm10811
Gm8840
Slc17a1
Hrc
U6
4921511C20Rik
LOC435333
Fam83h
Rnf128
Abhd16a
Cdv3
Slc44a4
H2afy3
Ccdc57
Col25a1
Pdgfa
Mir181d
Polr2f
Gm10064
Tsga14
Golga7
Ube2g1
Rpl34
Cic
Pabpn1
Cbl
Ubl5
Stox1
Dbn1
Rpl28-ps4
SCARNA23
Usp32
Abtb2
Olfr452
Gm9924
Nudt15
A430110L20Rik
Mir23a
Etv3
Copa
U1
Six6
Olfr1296-ps1
Ly6a
Gsdmc4
Olfr179
Ppargc1a
Txndc3
Stmn3
Vmn1r18
Gm12754
Copa
H2-Ab1
Adamts2
Ddx42
Synrg
Shox2
H2-Ke2
Fbxo34
Hoxb8
Sit1
Krtcap3
1700108M19Rik
Gm12782
---
Cfi
H2-T22
U6
U6
Itch
Ccdc101
Cacna2d1
Cic
U6
Fchsd2
Gab3
Frrs1
Gnrhr
Chrna6
Dlg1
Snora65
Zc3h15
Zfp30
Hp1bp3
Esyt1
Gm648
Arfgef1
U1
Cluap1
Pion
Mtif2
Rpl17
U7
Slc4a3
Mrpl21
Mrm1
Rps2
Anapc1
Necab3
Eif5
Fggy
Rnf20
Htr2b
Gm5356
Ccdc70
Olfr933
Vamp5
Gpld1
Snora19
Snora19
n-R5s97
BC018473
Dlg1
Smok3a
Itch
Anapc1
Prl2a1
Rbm17
Mir686
Gm12669
Reep1
Bmp8b
Plk1
A930006D01Rik
Pex1
Dnmt3a
SNORD115
Canx
A430084P05Rik
Sly
Il20rb
Atoh8
Arpc4
Tor3a
Dscr3
Lmbrd1
Wars
Hmcn1
Helb
Ppm1a
Igkv2-137
Tbx18
Olfr554
Vmn1r21
Son
Fxn
U6
Mup2
Copg
Ttc9c
Nacc1
Fggy
Hp1bp3
SNORA32
Senp8
Gm15514
Olfr108
Hyal3
Cep192
Tram1
Atf7ip
Defb18
Cdk13
4930505O20Rik
Lgals9
Cdk2ap2
Ptp4a1
Ppargc1a
Ccdc55
Hp1bp3
Hdac5
Gm5244
Golm1
Prlr
Klhdc5
Serpind1
Fam108b
1110032A03Rik
Tubal3
U6
Ankrd11
Pnmal2
Hp1bp3
Rnf8
Spam1
Cxxc1
1700015E13Rik
Rgl2
Tead3
Klra6
Vmn1r41
Spc24
Zc3h12c
Copg
Psma1
SNORA20
Rundc1
Numb
Pla2g4e
Tbl2
Jmjd8
Pdia4
Ms4a10
Anapc1
Gm1631
Gm10058
Rapgef3
Zfp663
Zmiz2
Huwe1
H2-D1
Rarres1
SNORA70
Cycs
Atox1
Gm14137
Mlxip
Cspp1
Kcnn1
Gm10482
Mtif3
Spire2
1700024P04Rik
Hmcn1
Olfr1173
Slc22a12
Fgf5
Gusb
Slc18a3
Itch
Fbxw14
Gulo
Atf7ip2
Taf4a
Pdxp
SNORA71
Gm12967
Rpl26-ps5
Tmem129
2510006D16Rik
U7
n-R5s95
Olfr1055
Olfr1182
Ptgs2
Tmem129
Cd2ap
Cdv3
Cd40lg
Ncoa2
Sar1a
Cyp8b1
Gsdmcl-ps
Copa
Ott
Chrna9
Gm13501
SNORA70
Kirrel3
Olfr869
Cyp20a1
Cpsf7
Gm9816
Ccno
Dlx6
Olfr1321
Nkx2-4
Ckap5
Fam83g
Tmem135
Sell
Eya4
Smok3a
Gm10762
Vmn1r40
Gm11382
Tmem190
Slco1b2
Copa
Olfr95
SNORA4
Ndufaf2
Top1mt
Clock
4930428D18Rik
Fem1b
Ceacam11
Olfr711
Clasp2
Klk10
U6
Rsl1
LOC380994
Gm9816
Fryl
Scn2b
Rdh12
10-Mar
Olfr54
Pabpn1
Gm382
Anapc1
Olfr1499
Gstm1
Gm5913
SNORA24
Rab14
Serinc4
Kcne4
Itch
Arfgef1
Nrtn
Tmc5
Pvrl2
Dclk1
Hdac5
Brpf1
Zmiz1
Cdk2ap1
Mir10a
Naa35
Rnf220
Psmc5
Amd1
EG665031
Dcp1b
Nr2f2
Gm5753
D1Bwg0212e
Tas2r118
Psph
Fance
Wdr74
Ube2v1
Timm23
Timm23
P2ry13
U6
Hmcn1
Cflar
LOC100046692
Rps7
Bloc1s2
Xpo7
Olfr745
Gm5299
9030624J02Rik
Cct6a
Nudt12
B9d2
Vps4b
Copa
Nr5a2
Pppde1
Arfgef1
1110003E01Rik
Bambi
Gm10759
Rpl35a
Copa
Yars
Defb39
Olfr360
3830403N18Rik
Alb
Wfdc2
Gm9816
U6
Zfp78
U1
Cic
Mdk
Trdn
Rnf220
Cic
Olfr1359
Canx
Cpsf7
Tbl3
Fam158a
Hhipl1
Atp6v0d1
Trdn
Gm5533
A630033H20Rik
Fam126a
Cic
Dlgap1
Cstb
Polr1a
2900092C05Rik
Snrpa
U7
U6
Ythdf1
Arid1a
Dlg1
Abhd16a
Mtif2
Huwe1
Pou4f2
LOC100040223
H2-M10.5
Traip
Gm10473
Ctbp1
Hpcal1
Rpl21
Hdac5
Gm6322
E030019B06Rik
Telo2
Prkar1b
Cd8b1
Mt1
Cfh
Gan
Vmn2r18
Copg
1190007F08Rik
Mysm1
Gm5944
Atp6v1g1
Gm17535
Mett5d1
Psma1
Lipt1
Gm15573
Tusc5
Krt71
Ankib1
Rwdd4a
Trip11
Lypd2
Siglece
Pkp2
Nars2
Hdac5
Rpl23a
Dscr3
Cytl1
5730522E02Rik
Arfgef1
Gm628
Ppm1a
Copa
Gm10854
Atg5
Calu
1110035H17Rik
1110035H17Rik
SNORA67
Gm8237
C330018D20Rik
Copg
Gm12020
U1
Itch
Nlrc5
Vmn1r-ps27
U2
Olfr1033
Mtif2
Chst4
Rab14
Gm8140
U6
Eed
Olfr101
Rfxank
Scgb3a2
Gm9846
Pptc7
LOC100046275
Golm1
Il20ra
Smok2a
Psp
Fbxo6
Rpl37-ps1
Naa35
Rnf220
Golga7
Mir25
Copa
Znhit6
Mup5
U6
Huwe1
Ect2l
Olfr1228
BC088983
Lce1m
Fam111a
Canx
Srxn1
Ost4
Rfk
Golm1
Kdsr
Sugp1
Olfr1458
Gbf1
Tnfrsf4
Zfp141
Fbxw20
n-R5s168
Hpgds
Ccdc105
LOC380994
Inpp5a
Slc4a3
Tagln3
Tmed10
Gm12253
Mill2
Slc2a5
Copa
Timp3
Vmn1r34
Psph
1700054O13Rik
Srsf10
Slc34a2
U6
Pds5a
Actr10
Mir145
Il33
Pabpn1
Ing5
Prr3
Vmn2r93
Fam71e1
Gnpda1
Entpd2
Spcs3
Trappc3
Gm10370
Fis1
Trmt5
AC155261.1
Hdac2
Fbxw26
Epm2a
Ott
1700010B08Rik
Try4
Ubxn8
Endog
Mettl7a1
Gnb1l
Snora7a
Lrrc66
Stfa3
Magea1
Hdac5
Saa4
Egr3
Sap30
Vmn2r-ps53
4930422G04Rik
Extl3
Gm1604b
Gm15456
Olfr1249
Anapc1
Mrgpra6
Snx21
Wfdc11
AC116121.1
Bub1b
Cdh23
Hspa1l
Olfr829
Wbscr22
Wdr64
4930517O19Rik
Olfr510
1110004F10Rik
Gm1679
Antxr2
Prss53
Tnks
Agmat
Olfr332
AC120136.3
AC120136.3
Slfn3
Rab23
Lpar3
Plekho2
Gas2l1
Zfp157
Zcchc12
U6
Creld2
Foxn3
Col6a6
Olfr1360
Gbf1
Tnfrsf8
Spink14
Me1
Gm12582
Taar8a
Scx
Pabpc4
Plrg1
Ptbp2
Omp
Cgrrf1
Anks1
Lactb2
Mir218-2
Terf2ip
Fbll1
Hdac5
1700065I17Rik
Cobll1
G3bp2
Gm10786
Gm12070
H3f3a-ps2
Ppp2r5c
Olfr165
Stk24
Olfr821
Spp2
Gtf2e1
Hmgb1
Ttc32
Pklr
Rb1cc1
Taf7l
Txndc12
Slc35f3
G3bp2
Atr
Thoc1
Htr1f
Dqx1
n-R5s88
Bcl2
Cdv3
Tmem214
Gtsf1
Olfr400-ps1
Olfr1241
Pot1a
2010110P09Rik
Il4
Tns1
H2-Q6
Gm6970
9130011J15Rik
Fancc
BC031181
Hdac6
Adc
Gm9894
2310001H12Rik
Rps2
Rragc
Mettl8
Arfgef1
Ddb1
Ceacam15
Vapb
Slc5a2
Mapk9
Ccl8
Vmn1r213
Tet1
Mrps2
Mrps33
Megf8
Bmp5
Nat15
Olfr46
Cxcr1
Xpo7
B4galnt4
Tgif2lx1
Klra6
Cml1
Klc2
SNORD18
Copa
A130023I24Rik
Wars
Olfr1014
Zfp507
Nmd3
Fhl5
Nav1
Cps1
Hmcn1
C1qbp
Ddb1
Prdm15
Sar1a
Gm12026
Olfr892-ps1
Foxj3
Cct5
Ccdc14
Gm10724
Pglyrp2
Pitpnc1
Gm13051
Zfp738
0610011F06Rik
SNORA70
Lyg2
Cntn1
Zmym1
Spata1
Tmco1
Mrgpra4
Olfr43
Vmn1r26
2610528A11Rik
Il28ra
U6
6030499A19Rik
Kcnt1
Olfr982
Fezf1
Calm5
Gm7457
Anapc2
1700008I05Rik
Arfgef1
Bsn
Pla2g12b
Olfr1276
Cer1
Glg1
Hmcn1
Vav2
Mpv17
Hp1bp3
Mir126
Ube1y1
Crtc2
Fryl
Clock
Olfr557
Slu7
Hp1bp3
Fgf21
Rragc
Mmp7
Dpp10
Gm10238
Gm4975
F630201L12Rik
Rasa1
Rps4x
Rnf213
Cyp1a1
Adamtsl3
2310057J16Rik
Uevld
Tbl3
Pml
Abhd16a
4933434E20Rik
Phf14
Taf1d
Nhsl1
Cldn14
Nek11
Pmpca
Copa
Gm17383
Huwe1
Gm6982
Hmgb1
Hgfac
Acaca
Gm5828
Snrnp27
D330041H03Rik
U4
Slc18a2
Pqlc1
Dnahc3
Tshz2
Gm6084
Ppia
C87977
R3hdml
2010109K11Rik
Adam3
Anapc1
Gm14085
Olfr640
Rbm44
Akr1c13
Adam25
Ranbp3l
Anapc2
Ypel1
Rnf220
Pfdn5
Zkscan4
U6
Cbfa2t2
Dpm2
Lrrtm2
Ccdc8
Haus5
U6
1700122O11Rik
D19Ertd737e
Ifna11
Pi4ka
Tmem17
1700090G07Rik
Hsd17b7
Hnrnpu
Alg11
Olfr1198
Orm1
Npff
Ddb1
Dnajb8
Gm6787
Gm8312
Uqcr10
Cyp2s1
Actn2
Ube2i
Itch
Fryl
Igkv1-35
Cic
Tmbim4
Ibtk
5730407I07Rik
Ppm1a
U1
U1
Arc
Gps1
Dguok
Dlg1
Rassf10
Ltv1
Huwe1
Alk
Zfp40
Lrdd
Rfwd2
Arhgef2
Slc46a3
n-R5-8s1
Comtd1
Trp53bp2
Rln1
Cnksr1
Il20rb
Serinc1
Copa
Fam170b
Srbd1
Rpl26-ps5
Hmcn1
Yif1a
Rpsa-ps12
Olfr320
Vps18
Olfr847
Psma1
Clasp1
Xpo7
n-R5s210
Tmem199
Fat3
Ppp1r13l
Chd7
Gm13949
Dtx3l
Brwd1
Tmem5
Sumo1
Gmppa
Ube2g1
Ces2d-ps
Rpl23a
Med14
Dnpep
Cnn1
Plunc
Dip2c
Arfgef1
Pnrc1
Sash3
Dnajc5b
Adam29
Kdm6a
Zkscan3
Aqp4
Tbcc
Ormdl3
2510006D16Rik
Tnfsf18
Psap
Rpl35a
Cnot10
Cic
Pcsk4
Klhl12
Heatr7b1
U6
AC124732.1
Krtap6-1
Cxcr2
H2-Ke2
Sftpb
Aup1
Gyltl1b
Wdfy4
Prl2c3
Pcbp1
Hmcn1
Anapc1
Hdac5
Gapdh
Gapdh
Dhodh
Zbtb34
Pabpn1
Hip1r
Pdk4
Zfyve21
Hmcn1
Ssr3
Ppp4r2
Mta1
Tcrg-C
Lgmn
Gm15573
4932411N23Rik
U6
Angptl4
Gip
Raet1d
H2-T22
Tmed11
G3bp2
Wdtc1
Ccr1l1
B3gnt4
Ube2g1
Tmod4
Cyp3a57
Snora69
Gm11741
Rab14
Pramef12
Slc10a6
Dlg1
Klra6
Ptpn13
Tmem160
n-R5s97
Cd84
BC061194
Clec2j
Klk1b21
Bag1
Pnlip
Copa
Hp1bp3
Eaf2
Nlrp6
AC149599.1
Usp16
Nphs1
Samd7
Bnip3l
Ncstn
Tctn3
Hmgb1
Gm16420
Gm9829
C1qtnf1
Sqrdl
Fryl
Dck
Dct
Psma1
2810021G02Rik
Tirap
Zfp143
Tceal5
Olfr833-ps1
Ubc
Olfr890
Hmcn1
Cbx3
Gm1027
9130011J15Rik
Vmn1r-ps27
Olfr482
Gm13939
Tlx1
Nat14
Usf2
Itpa
Acads
U5
Cox18
U6
H2-DMa
Txlng
4933400C05Rik
Zap70
Sar1a
Tubb1
Gm10430
Zscan30
SNORD113
Cdh22
Hp1bp3
Exosc7
Wapal
Copa
Nfs1
Cpne7
Mrps23
Slitrk5
LOC674846
Arfgef1
Fezf2
Aup1
Mir183
Nmt1
Ythdf1
Hdac5
Dppa1
Krt25
Fsip2
Ctcf
Ube2g1
Snrnp27
Cbx3
Foxo4
Zkscan3
Chkb
Susd4
Mill1
Gcet2
St8sia4
Cabp7
BC051142
Olfr1344
1810022C23Rik
Kctd20
Gm10629
Y_RNA
Dot1l
Gm5870
2310037I24Rik
Gm15413
U7
Copa
Rps24-ps2
Fancb
Atoh1
Frat2
Zfp384
Mtif2
Ubn1
Panx3
Pdgfra
Zfp180
Ube2f
Kif22-ps
Ffar2
Klhl9
Nr1i2
Dld
Dub1
Gm12248
U6
Ppp3cc
Mtif2
Gpr81
Vmn1r48
Ccdc21
Pisd-ps1
Itch
Klhl20
Zfp112
Cpsf7
Rragc
Carkd
Lpgat1
Itch
Kcnmb4
Krtap4-1
n-R5s169
Pphln1
2010003K11Rik
Lpar2
Vmn2r70
2310021H06Rik
Prss3
Irx1
Tmem180
Canx
Uncx
Naip1
Ftl2
Spnb3
Erc1
Olfr1382
Lcn5
Nmt1
U6
Sprr2e
Slc30a6
Anapc2
CT030240.1
Spag11a
Cd34
Sar1a
Hyal6
Atp6v1c2
Ccdc109b
Gm6484
Hp1bp3
Kif1a
Gapdh
Clock
Vac14
Rbm28
Cngb1
Szt2
Prcc
Rbx1
Olfr1112
Hmcn1
Gm14047
7SK
RP23-367H8.2
B4galnt3
Tctex1d1
Gm5544
Gm9125
Gm9125
Nf2
Cyfip2
Gm7735
Armcx2
Otos
Tbl3
4930558J22Rik
Gm9894
Ankrd2
U6
Ufc1
Hdac5
Ugt2a1
Mif
Gm10694
3222401L13Rik
Hpcal1
Mark4
4933434E20Rik
Hdac1
4930564B18Rik
Hbxip
Setdb2
Cyp2c37
Sval1
Cyb5rl
Tulp1
Scp2
Mrgpra1
Spryd3
Gm7932
Mrpl27
Rpl17
Gm10542
Psenen
Cic
Mir489
Mgrn1
BC026439
Lins
Fbxo41
Usp48
H2-M11
Gata3
Copa
Olfr589
Rfwd2
2310044H10Rik
Ube2q2
Cox7b
U7
Nol4
I830134H01Rik
Man2a1
U7
Vsig1
Vmn2r65
Gm4795
Hdac5
U6
Rhbg
Fam122c
Aqp7
2510006D16Rik
Ube2d2
Slc12a3
Zfp558
Pabpn1
Abcb1a
Dlg1
Copa
Dpysl4
Rgnef
Kcnk1
Ddb1
Copa
Bcl7b
8430419L09Rik
Gm10414
Terf2
Olfr1177-ps
U6
Olfr1410
Zfp7
Sh3bp1
Serf2
Ythdf1
Trim67
Gm17348
Zdhhc11
A730011L01Rik
Lipo1
Nacc2
Kif1c
Vmn2r27
Rpe65
Fryl
Gm7189
Olfr727
Vmn1r214
1700020C11Rik
Dlg1
Olfr97
Spnb5
U6
Alppl2
Phf6
Vmn1r67
Fam108c
Ccnh
Olfr738
E2f8
Myh9
Etv1
Psap
Lyrm1
Npm1
Rbfox2
Cdca8
SNORA58
Ccdc157
Krtap6-3
AC175033.1
Fam108a
Tex24
Gadd45g
Ddx24
Itch
Dnajb6
Mgp
Dqx1
Y_RNA
Cic
Rpl23a
Rpl23a
Ppia
2510006D16Rik
Gm12616
4930402F06Rik
Aldh1a1
Dmxl2
Tmem176a
Fam116b
Cldn8
Eif5
Gm7084
Fgf23
St8sia4
9430038I01Rik
Gm13889
U6
Arfgef1
Gm5127
Kif26a
Anubl1
Copa
Med6
Hbxip
Itch
SNORA29
Uqcrb
3110052M02Rik
Cic
Olfr1462
Dido1
Peli2
Unk
Glt6d1
Rspo4
Olfr631
AC102561.1
Cage1
Gm8800
Serpina1f
Tmem189
Mnat1
Vmn1r203
Slc22a4
Wnt11
Sin3a
Casp12
Midn
Olfr24
SNORA36
Mdfi
4932438A13Rik
Pdia2
Sim2
Olfr1350
Aars2
Lgsn
Atoh7
Dhdh
C030017K20Rik
BC026782
Ces1g
Map1lc3a
4933407I18Rik
1110032F04Rik
Cdv3
1700031M16Rik
Phf19
A130082M07Rik
Jup
Ankrd17
F2rl1
Kcnk12
Ifitm1
Sytl5
Aadat
Fryl
1300010F03Rik
Gm10825
Ckm
Gm4759
Olfr892-ps1
Vta1
Haus2
Tcf20
Pcdhb10
Olfr601
Psenen
Ccdc12
Cntnap1
Iqcf1
Zfp764
Olfr64
Anapc1
Snora21
Dcaf4
Thsd4
SNORA71
Pomc
Zfp386
1810035L17Rik
Anapc2
Rnf220
Acer3
Smtnl2
Zfp644
Gm7862
Dlg1
Hp1bp3
Nmt1
Stk35
Sh3tc1
Tbl3
Itch
C030048H21Rik
Adam24
Fktn
Brca1
U6
Txndc12
Mcart6
Tmem141
6720416L17Rik
Bcas2
Hdac5
Wdr5b
Smarce1
Ptp4a1
Cngb1
Cmtm8
Mudeng
Cln6
Rai2
Nudt17
Sucnr1
Rnf220
Matr3
Ccnd1
Zar1
Gm1006
Nrg4
Nek3
Snrpd2
Ddx24
Gm9750
Snrpc
Sft2d1
Sft2d1
Gmnn
Gm11401
Tmem35
Olfr695
Tgfb1
Rdbp
Fam159b
Psenen
Canx
Gm16067
Sprr2a1
Sprr2a1
Dscr3
U1
Huwe1
Tnfrsf13c
Dcaf12l1
Ube2v1
Olfr594
4930435E12Rik
Golga7
U1
Cyp3a11
Zhx1
Olfr844
Gm8087
Ccs
Syt10
Amz2
Syngr4
Lrrc8e
Ltbp1
Usp24
Cdv3
Kbtbd11
Gm15730
Lelp1
Rgs19
Abhd16a
BC031181
Gm5270
Sufu
Slc25a23
Tardbp
Sod2
Zic5
Anapc1
E330016A19Rik
Fryl
Nxnl1
U6
Tspyl3
Zkscan17
Zfp740
Aldh4a1
Cic
Akr1c12
Ccdc101
Phtf1
Mug-ps1
Fryl
Aym1
Trpc2
Rragc
Arhgap31
Il1a
Npas4
Prkd1
Sh3pxd2a
Anapc1
B430212C06Rik
SNORA71
Asb12
Tmem165
Huwe1
Vmn1r198
Alkbh7
Abhd16a
Crkl
U6
BC037156
Cln3
6430704M03Rik
Trp63
Cyp2j6
Cwc25
Olfr453
Dapk2
U6
Copg
Copa
Actn1
Fryl
Mir302d
Hmcn1
Ube2q1
Dtx2
Gm15573
Igk-V21-2
Ncstn
0610007L01Rik
U6
Ap4e1
Chrna10
Vkorc1
Csmd1
Anapc2
Trim44
Vdac3
Vdac3
Canx
Gm7103
Cep290
Cyp4a12b
Elf2
Anapc1
Plxnc1
n-R5s151
Gm1141
Ube2g1
Dlg1
Rpl34
Rasgrp3
Olfr826
Nptx2
Cdkn2c
Eif2b2
Pls1
Noxo1
Smarca5
Taf7
Dennd4a
Creb1
Ucp2
Si
Olfr926
D11Wsu99e
Polg
2510006D16Rik
Otop2
Huwe1
Olfr891
Arfgef1
Setd2
Olfr955
Sidt2
Pitx3
Zfp322a
Olfr538
Tbl3
Rragc
Gm17348
Hdac5
AI314976
Gm13487
Has2
Tek
Fbxo2
Cic
Amigo3
2210011C24Rik
Gm11556
Dnttip1
Copa
Olfr1500
Spaca1
Rps2
Zkscan3
Hint1
Golm1
U6
Gm8174
Gm13007
Gm2027
Tc2n
Mrps10
5730494N06Rik
Gm10058
Gm10058
Mov10l1
U6
Hmgb1
Gm10295
4922502B01Rik
Vmn1r237
Sstr3
Rps6kl1
SNORA41
Dhx8
Zfp691
Spg11
SNORD77
Cc2d2a
U6
5330416C01Rik
Taar7c-ps
Bcl6
Gm2799
Ankrd56
Csrp1
Olfr134
Pex26
Olfr478
Eif5
Olfr531
Acsl5
2510006D16Rik
Wars
Abcb6
Psma1
9530003J23Rik
Mtif2
Krtap31-2
Pttg1
U6
Fam110c
U6
Gm5229
n-R5s96
Gm12597
Skint9
Ep400
Olfr1
Anapc1
Cnot7
Olfr719-ps
Loxl2
Fbxo3
Tas2r121
Anapc1
Olfr1385
Adarb2
Olfr543
Ctrb1
Dnahc3
Huwe1
Nutf2
Nutf2
Rpl23a
Rpl23a
Dad1
Tbc1d9
Arfgef1
Psma1
4930579C15Rik
Capn1
Anapc1
Dscc1
Psmc5
Ptcd3
Eif5b
Skint4
Ctsq
Cnot4
Mir686
Spdyb
Orc6
Vmn2r-ps11
Ect2l
Il17ra
Ncstn
Wars
Ms4a1
Gdf11
Egr2
Atp6v0d1
Arfgef1
Haus5
Arfgef1
Olfr1023
Gm2799
Gm2799
Nmt1
Cybasc3
Anapc1
Ermn
Pcgf2
Hdac5
Olfr1153
Fbxl8
Slc25a37
Gapdh
Gm13154
Med13
Hdac5
BC049635
Pdilt
Hmcn1
A930005I04Rik
Rnf220
Ube2j2
BC056474
Mrpl48
Klf17
Git2
Nrk
Rpl9
Rbbp7
Psmc5
Mogs
Slc25a15
U4
Comp
Ccnl2
n-R5s58
Gm6133
Psph
Usmg5
Copa
Krtcap2
4930579K19Rik
n-R5s1
Olfr1013
Snora41
Ivns1abp
Sstr5
Pabpn1
Itch
Fryl
Ankrd9
Kdm3b
Hoxb4
Olfr1257
Mtr
9130011J15Rik
Myadml2
Prlr
Arfgef1
Tbc1d24
Copg
Mir186
Amigo1
Cyp2b9
Ramp2
U1
Akap7
Speer2
Aup1
Cybrd1
Vegfb
Dhrs1
Rnf222
Krt40
2310009B15Rik
Ncrna00086
Wdr72
Rad51l1
n-R5s3
Eif5a2
U1
Wars
Akap4
Gm10505
Pcp4
Hdac5
Akap2
Ube2g1
U6
Lig1
Mtnr1b
Omd
Gm10781
Dscr3
Itch
Espl1
Hp1bp3
n-R5s183
Gpr173
Heg1
Guf1
Dok6
CT573034.1
Col4a5
Wars
Ube2v2
E430024C06Rik
E430024C06Rik
Snrnp27
Zfp558
Thap2
Aqp5
1700011I03Rik
6430628N08Rik
Bdkrb2
Pon1
Cdk11b
Ptpn3
Eda2r
Ly96
Cdk5rap2
Gm10058
Gm10058
Gng4
Gm14812
Naa15
Ctdspl2
2810408M09Rik
Rnu1b1
Rpl17
A930001N09Rik
Tec
Atg5
Klra6
Acsf3
Gm4989
Mir496
Fabp6
Pigm
Orc2
Snrnp27
Gm1614
Gm5434
Psph
Zfp955a
Phc1
Hsd3b7
Piwil4
Nagpa
Rbm42
A930004D18Rik
Ces2c
U6
Gm628
Fbxl5
Rpl21
Eif5
Mir541
Haus5
Mtif2
Pabpn1
Ccdc27
Gm10466
Mapk1ip1l
Gabarapl2
Olfr1126
Hp1bp3
Slc4a10
U6
Oog2
Pogz
Canx
Gm11907
Kdm2a
Nat15
Copa
1700034I23Rik
Dsc1
Olfr1150-ps1
Eif2ak3
Defa25
1810049H13Rik
Atg2b
Epo
Eral1
Fam63b
Prx
U4
Gm16294
Cox7a1
Tgm1
Snrnp27
Vmn1r-ps79
SNORD113
Fryl
Gm11675
Itch
Itgb1
Mrpl52
Dlg1
Txndc12
1700055N04Rik
Pcnxl2
Nt5c2
Myo18b
Hnrnpul2
AU015228
Bhlhe22
Mir148a
Gm10649
Cul9
Trrap
Olfr1137
Cisd1
Kif5a
Pkhd1
Gadd45a
Gm5828
Numa1
Stard13
Lrrc9
Tprg
C030039L03Rik
Ranbp2
Adcy1
Rpl17
Xpo7
Ptprr
Gm11485
Gbf1
1110049F12Rik
4930515G13Rik
Anapc1
Mrpl52
Shroom4
Dhrs1
Cul7
Nudt1
Dnajc4
Cdk20
Cnih2
Cic
Taf13
4930505O20Rik
Atxn10
U6
Copg
Ubiad1
Olfr1385
Zfp790
LOC100505143
Tmem165
Smyd4
Armcx5
Nmt1
Gm6548
Mms19
Pcnxl3
Entpd6
1700008J07Rik
Ott
Klhl26
Ppm1a
Atp6v1f
Cd81
U6
Tnpo3
Ptp4a1
Trav14d-1
D430042O09Rik
Gm1604b
Stat5b
Kremen2
Pdgfd
Gm15401
Polr2f
Usp29
Pbrm1
Gbf1
Arfgef1
Dcdc2b
U2
Ngly1
Rps2
Mlh3
3110021A11Rik
Btbd1
Eif4g1
Tmem59l
Gprc2a-rs5
Gprc2a-rs5
Nmnat2
Dohh
Hyal1
Mff
Mir686
2700062C07Rik
Snrnp27
SCARNA23
Rps2
Anapc1
Psma1
Brf1
Sap18
H2-Ke2
Olfr1051
Gm6181
Rfk
Syn2
Gm3209
Naa35
C1qb
Gm3053
Hcls1
Fcrl1
Zfp651
Vmn1r192
Zbtb2
Rhoq
Yipf7
Dlg1
Icmt
Gdf1
Ntn4
Nat15
2410018L13Rik
n-R5s161
Gm189
Copa
6430548M08Rik
Abhd16a
Ndufb8
A830021K08Rik
1700016C15Rik
Dennd1c
Huwe1
Ppm1a
Lrrc16a
BC005705
Gm13894
Slc12a7
Zfp869
Ptgfrn
Nup37
Anapc1
Gm10906
n-R5s27
Mrpl41
A630001O12Rik
0610012H03Rik
Gm3395
Adh5
Xcl1
Ankrd52
Ppm1a
Pdpk1
Xpo7
Kif4b
Ccdc94
Huwe1
Gm2710
Mosc1
Wbp11
U6
Abcc2
Ankrd1
Ppia
Gm8444
Gm17348
Ghr
Dlg1
Mtif2
Pilrb2
U6
Kcnh5
Rps2
Haus6
Rps6
Prl8a2
Ccdc38
1700027A23Rik
Sh3d19
Ccdc64
Olfr888
Psph
Gxylt1
Nckipsd
Mfng
Svs6
Vps26a
Tnfsf4
Slc2a7
---
Uevld
Cyp2d22
Sap30l
Mrap
Ptprb
Caps2
Ppm1j
Srsf5
Olfr1115
Aprt
Vmn1r201
Tcra-V8
Naprt1
4932438A13Rik
Hsh2d
U6
AC120136.3
U6
Crybb3
Olfr697
Derl1
Copa
SCARNA23
Copa
Mpp7
Rbm19
Dnahc9
Olfr466
Col2a1
Tmem117
Chml
Cap1
4931431F19Rik
Psma1
Arhgef4
U6
Copa
Mir686
Ube2g1
Fryl
Scn2a1
Rpl17
Cic
Gucy2c
Zfp93
2810047C21Rik1
Arfgef1
Fsip1
Ctbp2
Anapc2
Itch
Wars
SNORA70
Gbf1
Ppm1a
Znrd1as
Bmyc
Xpo7
Mrpl52
Egfl6
Cd44
Trim13
Olfr354
Rars
Chd7
Cfhr1
Dctn2
Mst1
Gm13466
Klk1b26
Canx
Cfl2
2810428I15Rik
Ctsc
1810014F10Rik
Zfp141
Zfp667
Zkscan3
H2-Ke2
Lcn8
Psmc5
U6
Scd2
Ythdc2
Hp1bp3
Olfr433
Slc47a2
Gm13927
Gm13927
Ppp1r3e
Fgb
Oxsr1
Tmem206
Dyrk2
Rnf13
Mtif2
Park2
Rnft1
Rap1a
Slco6b1
Snord37
Abhd16a
Rpl21
Elovl1
Gm10629
Vmn1r191
Abhd16a
Tnrc6c
Amd1
2700029M09Rik
Gm6907
Ubr2
Zbtb46
Vwa3b
Hdac5
Zfp113
Cic
Trim46
Xkr5
Echdc1
U6
Fam115c
Kti12
Ppm1a
Ubash3b
Crebzf
Gorab
Psma1
Vamp2
Hnrnpul2
Gm9918
Rnf220
Tas2r120
Slc36a3
Gm5169
2210404J11Rik
Tnfsf13b
E230008N13Rik
Clec2h
Psmb7
Sar1a
Lrrc2
Suv39h2
Rps4y2
Cenpw
Vmn2r10
Nol8
U1
BC005764
Anapc1
Hoxd12
Cox18
Hesx1
U6
Derl1
1810065E05Rik
Cox7a2l
Taf1a
2510006D16Rik
Abhd16a
Gm14367
Dscr3
Gm11559
H2-Ke2
Dhrs1
Ptrh2
Cd59a
Gm14115
Nol9
Gm6155
Gphn
Psph
Fam73a
Lrrc15
Glb1
Rab14
Ptchd2
Gbf1
Gm4983
Rps2
Rab14
1300018I17Rik
Mvp
SNORA32
Gm14489
Vmn1r36
Hdac5
Gm13242
Ralgds
Hdac5
Polr3g
Tubb6
Dusp16
Rpl26-ps5
Gstt1
Olfr366
Pin4
Gm10298
Hp1bp3
Ints10
H2-T22
Cox18
Arfgef1
Trim37
Ddb1
Lypla1
Taco1
Zc3h12c
Rps17
Cic
Glipr1l2
BC048403
Nps
AC134596.1
Mkrn3
Ankdd1a
Mir382
Lce1j
Gtf2e2
Lyar
Tarbp2
Ptger4
Bnip3
Anapc2
Hmcn1
Anapc1
Gm16381
Eif3j
Col6a2
Mthfr
Gpc4
Anapc1
Rpl21
Pigy
U6
Esyt2
Copg
Zmym2
Ppm1a
1700049G17Rik
Gm6990
Mfsd2b
Poll
Phxr2
Cox5a
U1
Arpc3
Ccdc102a
n-R5s54
Gm9829
Psg20
U6
Gm7123
Ankdd1b
Psma1
SNORA70
Olfr984
Hmgb1
Slc5a4a
Fam129c
Pld6
Apoa1bp
Gm5921
Olfr309
Rgs5
U1
Huwe1
Tigd3
Unc13a
Slc38a4
Jakmip2
Mrps11
Mlf1ip
Gm2799
Homer2
Gm5623
Gm17570
Ptp4a1
4932438A13Rik
Tor1aip1
Mzt1
Gsk3a
Asxl1
Gm12616
Gm10375
SNORA63
Grik4
Hmcn1
Olfr124
Cotl1
Oas1d
Ccdc66
Hp1bp3
Med7
Ifi205
Phf20
AI467606
Itgad
Rnf217
Soat1
Lor
Pabpc5
Gm7076
Rhd
Niacr1
Trappc4
2310001H12Rik
Rnf213
Shisa4
Olfr843
Rapgefl1
2610020H08Rik
Rpl17
Copa
Gcg
Rhoa
Ube2l3
Nlrp4e
Rragc
Gal3st4
Copa
Psmc5
Tmem106b
Gm10757
Npm1
Canx
Phlda2
Sardh
Trhr2
Arfgef1
Wdr44
Lrrc41
LOC672291
Pkia
Gm9931
Vmn1r208
1500011H22Rik
Gm10794
Dsg1c
H60b
Tmem110
A630007B06Rik
Ccl5
Ube2l3
Doc2a
Cebpz
Hnrnpa3
Rnf213
Gaa
Gm5161
Tmem204
Abca12
Gm270
Trabd
Zmym3
Lamc2
Vmn2r75
Gm216
Trim72
Slc16a5
St6gal1
Copa
n-R5s1
Gm6304
Otop3
Olfr18
RP23-390N24.3
Lgals12
U6
Anapc1
Cntnap5b
Rpl36al
Olfr1246
Tpm3
Zdhhc17
4932438A13Rik
4732418C07Rik
AI413582
Skiv2l2
Gm1673
Dkk2
Abhd16a
Grpel1
0610009B22Rik
Nbea
Alg9
Zfp456
Ighg
Mslnl
Fam173a
Ppm1a
Gm10477
Cox7a2l
Rab42-ps
Gabra5
Hdac5
Gm9908
Olfr167
Abhd14b
Gm17067
2310028O11Rik
Prss8
Gm13979
Gm13979
Psap
Padi6
Ankrd7
H2-Ke2
Snhg1
Psma1
Tmem38b
Abcf1
Il17rc
Lman1l
Prkcdbp
Arfgef1
Epn2
1700012A16Rik
Vmn2r28
Stxbp2
Mir155
Gm10100
Dlg1
Sccpdh
Hdac5
Gm6829
1810010D01Rik
Cenpp
Zc3h4
Zfp72
Fpgt
Gm626
Mir494
Gm1070
Syt4
Slc1a7
Gm11292
Sema3g
Eif5
Apon
T2
Gm11624
Golga7
Mab21l1
Gimap1
U4
Gm10465
Hnrnpf
Vmn1r84
Ptgir
Fat3
Narfl
Fuz
Socs7
Stk36
Peg12
Sdhaf1
Acap1
Nr1h2
Spryd4
Mknk1
Spink5
Tas2r143
Epn3
Lcmt1
mt-Rnr2
Cdh23
Radil
Gm9846
4930503E14Rik
Gk5
Ube2dnl
Abhd16a
I830012O16Rik
Fasl
Acacb
Ppia
Syne1
Abca14
Mir92b
Copa
Rbmxl2
Jmjd4
4930408F14Rik
Dpm2
Olfr1127-ps1
Stam
Gm6792
Arfgef1
Olfr916
Bche
Rsph3a
Fryl
AC161829.1
Galk1
Grm1
Cldn9
Slco1a5
Gm10822
Cic
3426406K10Rik
Emp3
Eif3h
Ccdc126
Arhgef19
Klhl30
Efemp1
9630028B13Rik
7SK
Ccl11
4921501E09Rik
Gimap5
Bex4
Cast
Copg2
Mtif2
Copa
Aup1
Mir22
Wars
Scn1b
Gzma
Pgk2
Tmbim1
Gm10309
Rps2
Edem3
Edar
Phf20
Vps35
Tas2r107
Cdh18
Dnahc12
Ydjc
Ccne1
Creb3l3
Olfr1191-ps1
Gm5082
Tomm5
Olfr1465
Nmt1
Sval3
Hook1
U6
Reg4
Hectd3
Dlg1
Pop1
SNORA55
Ranbp9
Zfp688
U6
Rpl36a
BC057022
Sln
Olfr291
Tm9sf2
Iigp1
Cd59b
Gtf2h3
Zdhhc15
Fgfbp3
1110031I02Rik
Gm7957
Rnf7
Anapc1
Alg14
Ccdc50
Rpsa-ps5
Eps8l3
Ssrp1
Hp1bp3
Gm10861
Olfr136
Anapc2
Ott
Ott
BC048599
Rasip1
Nmt1
Slit1
Vmn1r80
Parp9
SNORA70
Rnf220
Rps7
Rnf130
Gm10106
U6
Psmg2
Copg
1700067K01Rik
Nat15
Arpc1a
Snora28
Angel1
Pgcp
Lzic
Gm10033
Arhgap42
A630023P12Rik
Fam35a
Cnnm2
Prss34
Mrps21
Ghrhr
Gm5174
Arfgef1
Tha1
Copg
Cdh23
Wars
Wars
Copa
4921528I07Rik
Rara
Tas2r130
Rps4x
Rpl26-ps5
2700050L05Rik
Pabpn1
Gpn1
Gm12581
Cdca7l
Adam30
Hp1bp3
Asz1
Anapc1
Plekha8
Flot2
AI413582
Olfr936
Ptprc
Polr2f
Dydc2
Olfr851
Fat4
Abcf3
Shank2
E230008N13Rik
Dlg1
Fez2
Itch
Olfr659
U6
Sp110
Sp110
Olfr1212
Cep76
Mei1
Lrrc31
Sidt2
Rnf103
Ifnk
Polr2f
Olfr1329
Xlr3a
Ddb1
Copg
Rpl28
Myo16
Itch
Olfr1031
Prkg2
Nxph2
Igf2
7SK
Ptchd1
Copg
Dscr3
Bms1
U6
Hgsnat
Trem3
Mdm1
Gpr114
Lypd6b
Gm13125
Tm9sf3
B3gnt1
Nanos2
Wdr59
Vamp7
Cwf19l1
Mrps30
Slc27a1
Txndc17
Tmem80
Arf6
n-R5s1
n-R5s1
n-R5s1
Dpy19l2
Cdh11
2510006D16Rik
Pcdhb11
Csnka2ip
Kbtbd5
Cpne8
Gm1322
Abhd16a
DXBay18
Rab36
Olig3
Olfr772
Ndufa1
Gm12070
Ighv1-72
Jtb
Eif4a2
Copa
Fryl
Gldn
U2
1300003B13Rik
Fdx1
n-R5s37
Capza3
Sar1a
Arfgef1
Sprr2g
Os9
Uspl1
Cwc25
Rgs6
Tbl3
Psmd11
Tmem93
Bcl2a1b
Kpna4
Setd6
LOC634012
Olfr1461
Anapc1
Haus5
Gipc3
Rab7
Zg16
Ssty2
Ssty2
Gm14676
Olfr585
Gbf1
U4
Copg
U6
Psma1
Ppwd1
Pla2g16
Lima1
Dscr3
Gm5912
A430033K04Rik
Pabpn1
5031434C07Rik
Gm3571
Arpc5
1700030F18Rik
Lcn12
C530030P08Rik
U6
Sypl
Gm12019
Tesk1
Nlrp4c
Nccrp1
Ly6g6f
Arhgef18
Gja5
U1
4930408F14Rik
Olfr617
Scgn
Ms4a4a
Hp1bp3
Agps
Olfr448
Brp44l
Olfr498
Galc
Zfp326
Igk-V28
Rpl28-ps4
Syt2
Vtcn1
Shoc2
Snrnp27
Actn3
C130026L21Rik
Atp4b
Camk1
Olfr780
Arfgef1
Cir1
U1
U6
Pmpcb
Olfr450
Gm7102
Copa
Gm14489
Snord49b
Atrip
Nipa2
4933403G14Rik
Gm8325
Olfr895
Gm10664
Rps17
Nrxn3
Ddx19a
Ppp1r12a
Vmn1r6
Gria3
Pak6
U1
Tomm20l
Olfr435
Abhd16a
SNORA51
Hdac5
Dpm2
Gpr133
2810408P10Rik
Gnao1
Anapc1
Txndc12
Map3k15
Las1l
Mrps5
Ufsp2
Rab14
Ipo7
Caml
Ltn1
Trdn
Olfr109
Clca6
Rufy1
U6
Tnp2
Nnt
Lmtk3
Snrpd2
Rbm42
Sult1e1
Npc2
Tceb2
2310043J07Rik
Pdzd4
U6
Fbxo11
Pax8
AW146154
Gpha2
Eme2
BC023105
Herpud2
Zfp423
Tslp
Ltbr
Olfr63
2310037I24Rik
Golm1
2810403A07Rik
Htra2
9630013D21Rik
Dcpp3
Olfr878
Fam108a
Vps33a
Cand2
Wars
Mir124a-3
Cox18
G930009F23Rik
Cluap1
Slc10a2
Foxr1
Htr3b
Tmem8b
Saa2
Gm3109
Golm1
U6
Gm8074
Vamp3
Vmn2r60
Vmn2r60
Gm4909
Krt84
Sash1
Clca6
Heg1
Gm7224
Catsperg1
Gm4831
Arfgef1
Anapc1
Wdr70
Olfr905
Clec5a
Lats1
Gsdmc
Copg
Dlat
Clec4f
1700084E18Rik
Usp35
Rps15a
Atox1
Gm8165
Gm16452
Rps2
Clic4
9230115E21Rik
Gm826
Pbp2
Gm15730
Hsp90ab1
Pabpn1
Bsdc1
Olfr247
Olfr247
Copa
Cbs
SNORA32
Pla2g4b
SNORA17
Olfr682-ps1
Xpo7
Adamts6
B230312A22Rik
Olfr1274-ps
Tbca
Fgf7
Rnpc3
Gm9993
Gm14245
Slc5a10
Arhgap12
Gmpr2
Mat1a
Myl6
Dnajb6
Mir470
Nlrc5
Dffa
Hsd11b2
Pfkfb2
Xpo7
Unc13b
Cnih3
Cdk10
Atp7a
Tas2r105
Nat2
Slc39a3
Tmem129
Pkhd1l1
Snord82
Wnt7b
Gm4983
Naa40
Med13l
Rragc
3425401B19Rik
Man2b1
8430426H19Rik
1700017B05Rik
Itch
Ddx3x
Gltpd1
Zfp606
Gpr87
Ptpdc1
Snord16a
Nrsn1
Snord85
Tmem102
Vezt
Olfr552
Olfr672
Olfr915
1700106N22Rik
Gm13089
Olfr576
Dlg1
Nfxl1
U7
Mir302b
Gm10457
Olfr140
Wfdc6a
Pabpn1
U6
Rragc
Pofut2
Pafah1b2
Ighg
Loxl3
Gm9959
Myl9
Ssr3
SNORD83
Ets1
Cdkn2b
Pacrg
Mtus2
Ddx58
Pxt1
Pknox1
Mir686
Olfr773
Ralbp1
Phf21a
Rsph3a
Stxbp6
Huwe1
Snord15b
4632419I22Rik
Eif4a3
Bag2
snoZ39
Zfp68
Acot6
U6
Ube2v1
Cdhr5
Abhd16a
Fhdc1
Gzme
Acsm2
Abca5
Gm960
Ube2v1
Mrpl17
Nat8b
Magea2
Cd96
4930503H13Rik
Gm17368
Rps28
2700094K13Rik
AL589870.1
Nkiras2
Lasp1
Med4
Celsr2
Ifi27l1
1700019G17Rik
Gstm2
Olfr401
Elovl4
Snora52
Eif5
5830416P10Rik
Ebf3
Rpl27a
Mecr
Hmcn1
Zcchc10
Pard3b
Gm9159
Mtif2
Ccbl2
Anapc1
U6
Orai1
Olfr1094
2410016O06Rik
Rpl36
D1Ertd622e
Olfr202
2410016O06Rik
Vsx2
Serp2
Anapc1
Hmcn1
Itpa
Ndufa4l2
EG654453
E230008N13Rik
Gm15573
Olfr1349
Krt13
Gm9292
---
4921524J17Rik
Spr-ps1
Tmem132c
Arl4c
P2rx3
Acot10
Zfp640
Zfp879
Rpl28
Gm10832
Hnrnpf
Gm13235
Gm13235
AA066038
Anapc2
Adamts17
Gm6905
Ppih
Asgr2
Trim2
Tspan13
Slc16a14
Rpl6
Uxt
Sdhd
Paqr8
Sepw1
Gm13926
Gm13926
Refbp2
LOC382693
Ipp
U6
Olfr1264
Slc16a9
Lrch2
Bcorl1
Rpl17
Snx30
Thumpd1
Tlr11
Gm10058
Gm10058
Gm10058
Gm10058
Gm10058
Nt5m
Gm17330
Glyatl3
Mybl1
Ccar1
Mtif2
2610524H06Rik
U6
Wnt6
Srsf9
Olfr550
Olfr965
Dact1
4930426L09Rik
AB010352
Slc2a1
Psme2
n-R5s50
Cic
Myst1
Dennd4a
Gm11488
Stxbp4
Hp1bp3
Ide
Fhl2
Gm16488
Snx15
Copg
Ssr1
Gbf1
7SK
Psma1
A430005L14Rik
Tmem30a
Srsf11
Coro7
C1qtnf6
BC051628
U1
SNORA57
Emr1
Olfr1132
Myo1d
Slc25a30
Vmn1r85
Msh3
Nme6
Psph
Anapc2
Gm11232
Ctsl
Cic
Bat3
Otud6b
Ttc8
Cwc27
Ganab
Smarcad1
Alpk1
AC122057.1
Psenen
Eif5
Nlrp1a
n-R5s54
Lcn6
Dlg1
Neurl3
Cyp4a14
Rnf220
Wdr7
Klra1
Nrxn2
Birc5
Kcnj14
Mtif2
Thnsl1
2010015L04Rik
Nox1
Anapc1
Pcsk1
Sass6
U6
C1ql3
Nr6a1
Gm16410
Arfgef1
Agpat5
Serpinb9d
Dlg1
Kctd13
Copa
Rab14
Fryl
Cpsf7
Gtf3c2
4632434I11Rik
Fam165b
Gtpbp8
Rbm19
Mfap1a
Scamp4
Hdac5
Gm10618
Zfp648
Arfgef1
Gpr45
U2
Clec4a3
Sbno2
Canx
Fryl
Huwe1
Olfr934
Kel
Cep192
Gm12983
Cd3e
Trim31
Hoxb1
Arfgef1
Prrg2
Tmco3
a
Gm10286
Gm16176
Kank2
Cct8
Tspo
Ercc8
Nup210l
Olfr224
Olfr74
Nut
Rad21
n-R5s88
Ppm1a
Trank1
Arfgap1
Prl8a1
Trp73
Psg17
4930402K13Rik
Zfp108
Pf4
Gm17067
Defb14
Vta1
Sap18
Pax1
Vmn2r34
B020018G12Rik
Pde4a
Hp1bp3
Nfia
Slc6a7
Hars
Gm5689
Abhd16a
Zkscan16
Mrpl52
Gnl3l
U4
Chrng
Gm9885
Foxi3
Rprd1b
Gm10670
Gm10670
Tcof1
Cab39
Gm12176
Defb22
Fam124b
Birc7
Txndc12
Tanc1
Igfn1
Zfp711
Hmcn1
Gm11487
EG547347
Gm10106
Olfr1080
Stmn3
Olfr920
Psma1
Gm608
Mir133a-1
Rnf38
Fryl
Narf
Igh-6
Rhoa
U2
SNORA44
C530030P08Rik
Rrh
Rhbdl2
Asf1b
9430077A04Rik
Tcta
Hspb11
Mir187
Trpt1
9330182L06Rik
Tgif2lx1
Tbl3
Polr2f
Prl3a1
Smt3h2-ps2
Mapk8ip3
Vnn3
U4
D2Wsu81e
Wars
Hdgf
Gfi1b
Epha6
4930449E01Rik
B430305J03Rik
Tk1
Fat3
Abcc9
Rnf220
Nbn
Psma1
1700003H04Rik
Ttc39c
Ficd
Cse1l
Tbpl1
Arfgef1
Hp1bp3
Gbf1
Olfr1440
Sox2
Gm9034
Spns1
1810063B07Rik
Zcchc17
Itch
Rbm42
Mmp24
BC048502
Brp44
Gm7061
Anapc1
Lin28a
Trmt112
Psph
Gm5532
Cela1
Gramd1c
Lrit3
Zfp429
Etfdh
Canx
Abhd12b
Aup1
Szt2
Gm447
Anapc1
Slc24a4
Gpr150
Sftpd
Cic
8430432A02Rik
Lactbl1
Asnsd1
Prame
Pitpnm3
Cog8
Rbms3
Dppa3
Dpm2
Cfdp1
Cbfa2t3
Zc3h18
2310047B19Rik
Clec1a
Olfr181
Gm10745
Plbd2
Anapc1
Snord4a
Gnas
Dlg1
Gm5840
Slc35a4
Ctnnd2
U6
Dnajb14
Adipor1
Ugt2b5
Gm17348
---
Rab20
Sipa1l3
Zkscan3
Ccdc154
Aph1c
Psma2
Hlf
Gpr33
Gdpd2
Olfr502
Nat6
Wfdc12
Ppia
Ccbe1
Pax6
9230105E10Rik
Rpl30
Itch
Ear2
Rbms2
Anapc1
Rpl36a
Snora21
Rab4a
Copa
SNORA70
Mthfd2
Slitrk2
Gm10653
Mdk
Gmfg
Tns1
Dppa2
Mus81
Fryl
Olfr432
H2-K2
Olfr1356
Pin1l
9230107M04Rik
Gm14391
Gm14391
Gm9816
Gm9816
Olfr603
Haus5
Gm5785
Olfr784
Hnrnpa1l2-ps
Gm14081
Aars
Alx1
Rpl35a
Tbl3
Gm16167
Ube2f
4632428N05Rik
Kat2b
Pabpn1
Tcp11
Actr3
Mir125b-1
Itch
U6
Tyms
1110012L19Rik
Rnf220
Gm10747
Uqcrb
Ddb1
Wars
SNORD115
Abca3
Rnf144b
Olfr1317
Snrpd3
2310002L09Rik
Rfpl4b
Rps17
Atg5
Ifi47
Map4k4
Gm15348
Fam53c
Ccdc150
Steap4
Pcgf1
Edc4
Trip13
Mcf2l
2610024G14Rik
Vmn1r197
Rpp14
Gga2
Cdc6
Gm694
Masp2
Fam177a
4931440L10Rik
Amdhd1
Wars
0610007P22Rik
SNORD36
Obscn
SNORD18
Rhox12
Yipf5
4833422F24Rik
Gbf1
Itch
Rnase4
Aurkc
11-Mar
4930465K10Rik
Ttll6
Vmn1r100
Mtif2
Hk3
Ms4a4d
Srd5a3
Pxn
Gm1862
Psmb1
Xpo6
U6
U2
Psap
Tpmt
Ero1lb
Cyb5d1
Muc19
Cd37
Psma1
U6
Eif5
Copg
Slxl1
Gm711
Cxcl16
D630045J12Rik
Gm16970
Acta2
Heatr5a
2510006D16Rik
Gm4983
Gm4983
Olfr523
Psma1
Rbmy1a1
Rbmy1a1
SNORA75
Ccnk
Gtsf1l
Fryl
Itch
Rps6
Spag11b
n-R5s220
Tcf7l2
Fam108a
Sult2a4
AI837181
Copa
Myef2
Hjurp
Ppm1a
Csnk1g2
Mir133b
Copg
Nat15
Snhg1
Myoc
Zcchc6
Chd7
Nxph3
Itch
Ncam1
Gm11453
Cidea
Rbm20
Galt
Ddx52
Nmt1
Pxk
Olfr113
Gm766
Naif1
Klrb1b
Brix1
Tomm5
9330132A10Rik
Ccdc86
Slc26a1
Spin1
Serpinb9c
Tbl3
Ptpn6
H2-M6-ps
Olfr582
Krt7
Zfp800
Snx12
1700058C13Rik
Hmgb1
C130021O09Rik
4930563E22Rik
Tbc1d25
Copa
Epsti1
Ccnj
Gm10330
Psma1
Pde6g
Olfr503
Cyp3a44
Phkg2
Rcan1
SNORA70
Vmn2r116
Rragc
Ces1h
Slmo2
Gm10024
Tsc22d1
Huwe1
1110035H17Rik
Sdhc
Gm628
Amd1
U6
Gtf2i
Itch
Fam123c
Lmnb1
Rsl24d1
A630055G03Rik
Pdik1l
Gm5420
Ccdc9
Copa
Ltn1
2700078K21Rik
Ccin
Etd
Tomm5
Tnfaip8
Rps6ka6
Muc15
Eif2c4
Rel
Vmn1r200
Capg
Oca2
Rragc
Gm9059
Abhd16a
Dscr3
Olfr358
Pyroxd2
1700007B14Rik
Wdr1
U6
2610044O15Rik
Gm9078
Cdkl5
U90926
Gm10616
Mup-ps13
Homer1
Y_RNA
Rab14
Pja2
Akap3
Itch
Fbxo45
Slc35a4
Stfa1
Tmem69
Odz4
U6
Cdrt4
Golm1
Klk1b27
Sp9
U12
2410127L17Rik
2410127L17Rik
Olfr721-ps1
Slc4a8
Best3
Bace1
Acot13
Grsf1
AC165092.1
Wnk4
U6
2310003F16Rik
Cd74
Trdn
Styxl1
Golph3
Nmt1
Epgn
Inpp5j
Ngfrap1
Leng9
Nphs2
Gm806
Cpa2
Snora21
Atp5o
Gm10728
Uaca
Phf10
Gtse1
Gm11507
Il1r2
Mcart1
Krba1
Hdac5
Gm7005
Gapdh
Krtap15
Amotl2
Nap1l3
Rps12
Olfr362
Olfr1144-ps1
Mir203
Insr
Defb26
Npat
Mrpl45
Vmn1r45
Arfgef1
Olfr1001-ps1
Gdf6
Ppp5c
Elof1
Zfp763
Klhdc7b
Adamts17
Apoh
H2-Q10
Gm8325
Nutf2
Canx
Cspp1
Dock1
Abtb1
Tmem213
Rab43
Gm10524
Scfd1
Ccdc141
Thoc2
Gm10696
Gm10696
Gm10696
A1cf
Birc2
Gm3765
Rnf26
Gm7461
Rab14
Rpl28
Mier2
Cnot2
U6
Npm1
Hdac5
Gm10445
Reg1
Copg
Asb14
Ttll8
Rpl17
Psma1
B4galt4
Fryl
Dcdc2b
Rps2
Fbxo9
Top3a
Cdyl
Hp
U6
Sgpl1
Tmem101
Rnf220
Haus5
Apoa1bp
Ppp2r5c
Cd300lf
Gm9894
Gm17348
Cox6a2
4930412M03Rik
Rcvrn
Gm4340
Huwe1
Gm11541
Copa
Mir686
Anapc1
Mir101a
Vta1
Fam96a
Olfr481
Vmn2r17
Ttc39d
Git1
Gucy1b2
Ptcd2
Aida
Plekho1
Arl6ip1
Copa
Fam123b
SNORA55
Olfr1166
Serpina3a
Olfr683
Haus5
2510006D16Rik
Trf
Mir210
Acap2
Atp6v0d1
Anapc1
Gbp11
Gbf1
Arap2
Zer1
B430203G13Rik
3830406C13Rik
Anapc1
Morn2
Rragc
Rnf213
U6
Arfgef1
Hp1bp3
Arfgef2
Atp6v0d1
Sgms2
Map2k2
Gdpd4
Iqsec1
Itch
Zkscan3
Spats2l
Nrip2
Slco1a6
Anapc1
Rps21
Olfr816
Cic
U6
1300018J18Rik
Tomm5
6-Mar
Copg
Ndufa12
U1
U6
Anapc1
7SK
Mthfsd
Pigu
Clvs2
Lrriq4
Slc7a12
2310030G06Rik
BC030867
Plekhh3
Dusp12
Ftsjd1
Gm505
Apobec4
Hdac5
U6
Ikzf5
Gbf1
Anapc1
Shc4
U6
Impdh1
Trpm7
Rnf220
2310057N15Rik
AC161829.1
U2
Zfp781
Nipsnap1
Gnpat
2410091C18Rik
Pard6g
Atp6v1a
Ddb1
Slc26a11
Ube2g1
Sohlh2
Zfp286
Hdac5
Gm15144
Gm15144
Gm5346
Ywhab
U6
1700017D01Rik
Gapdh
Unc45a
2010111I01Rik
E130306D19Rik
Psma1
Klhl34
Nmt1
Olfr1195
2610002M06Rik
Daxx
Ptplad1
Plac1
Rab11a
B3gnt6
Osbpl1a
U1
Lpin1
Vmn2r107
Mir33
Gm10682
Ttc26
Mslnl
Mir106a
Sepsecs
Kirrel
U1
4930403N07Rik
Traf1
4930542N07Rik
Mtif2
Snrnp27
Csn1s2a
Hmgb1
Chpf2
Gm6054
U1
Gm5385
Ube2i
Utf1
Tmem165
Ubqln4
Dnajb6
Gm9983
Psma1
Rragc
Ttyh3
Tmem144
Olfr1141
Nde1
Bpi
Olfr73
Tgm7
Mrps24
Cpne1
Prkca
Gm17087
Tm4sf4
Lce1c
Ush1c
Pfdn5
Gstm6
U1
D430042O09Rik
5430407P10Rik
Pcdhb18
Gngt2
Cox18
Arfgef1
Dgat1
Tsg101
U4
Itch
2510006D16Rik
U6
Gm13251
Olfr223
Cno
Pkmyt1
Cd276
U6
Bhmt
Gkn2
Cic
Slc38a10
Olfr1181
Stx18
Gm6432
Naip6
Sox6
Card6
Sf3b4
Defa-ps9
Dnahc10
Olfr721-ps1
Fbxw2
Gm13476
Prkag2
Scrn2
Rnf220
Atp13a2
Tmem165
Hspb2
Copa
Ascl4
Anapc1
Fam46c
Zfp251
Zfp422
Dscr3
Rps18
Gm14148
Rtn1
Dlg1
Gm10375
Eme1
LOC100505091
Snora21
Myo9a
A430060F13Rik
Klra6
Atp5f1
Psma1
Prmt7
Gm136
Hemk1
Tex13
Chd7
5033411D12Rik
Mrpl43
Mt3
BC031361
Ltf
Olfr1226
Huwe1
Ube2g1
Slc26a4
Anapc1
Churc1
Gm16088
U4
Fam32a
Ttc38
U6
Olfr1047
Pabpc2
Canx
Serpinb11
Bad
Gbf1
Rnf213
Flad1
Btnl5
Nars
Vcp
AY761184
Copg
Olfr494
Rccd1
Polh
Exosc2
Smoc2
Nid2
U1
Gm10450
Nmt1
Canx
Gm10280
Lrig1
Det1
Atg5
1700029F12Rik
Atp6v0d1
Atox1
Mrpl46
U7
Gm15580
Anapc1
2210406O10Rik
Cluap1
Scn3a
Trdn
1700025E21Rik
Xpnpep3
Hdac5
Apoa1bp
Osgin2
Bcap29
Gm10375
Fancl
Zfp69
Mageb3
Cbr4
Efcab7
Itch
Tysnd1
Gpx3
8030451A03Rik
Gm4951
Anapc1
Syde1
Efhd1
Arfgef1
Ift81
Fryl
Cltb
Hdac5
Sprr1a
Galntl1
Bat4
Clip2
Zranb1
Gm13754
Cit
Rab14
Cyp1b1
U6
Tmem164
Nmt1
Cep78
Ap4s1
Prdm16
Gm11565
Flrt2
Olfr178
Rpl28
Cmah
Gm11100
U1
Senp1
Rhox3a
B130016D09Rik
Rab14
Exo1
Sec63
Snora21
Vmn1r202
Ptpn3
A930002H24Rik
Dyrk1a
AC109299.1
Ankrd17
2610008E11Rik
4921517D21Rik
Oxtr
Lrp2
Krit1
SNORA46
Depdc7
1700025O08Rik
Anapc1
Gpr85
Wdr88
Prg3
Rpl23
Rhov
Apoa1bp
Copg
Myocd
Wars
Nyx
Wsb1
Copa
Abhd8
Zscan22
Zranb1
Lrrtm3
Sry
Gbf1
Dlg1
Mad2l1bp
Cables2
Ankhd1
Hand2
Ddi2
BC066135
Mbd3l2
Rybp
Cnpy4
Tmc1
Aven
U6
Mrps18a
Itch
Zfp831
Tctex1d2
Sdhaf2
Atp10b
Fam129b
Treml4
Cirh1a
Gm12683
Psph
6720457D02Rik
Gm16368
Defb6
Hnrnpf
Fbxw11
Apoa4
Ndnl2
Il16
Calca
Vmn1r28
2610305D13Rik
Arpc1b
1700022A21Rik
Hoxc10
Enoph1
Rpl22l1
Usp31
Hp1bp3
H2-Ke2
LOC100043371
Marcksl1
Zfp607
Ppp2r5e
Defa25
1700013B16Rik
Gpr152
Zfp335
Unkl
Hsp90aa1
Ctbp1
Gbf1
Gm4883
Crcp
Snord14e
Rpl23a
Qdpr
Olfr464
Rpl21
Ecd
Olfr250
Ilvbl
Ensa
Scnn1g
Cenph
SNORA71
Eif4ebp1
Pten
Abhd16a
Rnf212
Gm10563
Cpsf4l
Olfr551
Fgf13
Gm10772
4930544L04Rik
Sae1
Vmn2r-ps53
Dscr3
Morn3
Zbtb49
Haus5
Trim16
Snord22
Mtif2
BC005624
Ear14
Icam4
Olfr714
Tcp1
Phf23
Dhrs1
2510006D16Rik
Atg5
Olfr1450
Abhd16a
Eltd1
Lrrtm4
U12
Olfr1263
Dnajc13
Klra2
Pcf11
Azi1
Atg5
Slc2a4
Olfr399
Trappc4
Scaf1
Sla2
Mdm2
Pusl1
Trdn
Slc35b3
Ppm1a
Add1
Pabpn1
Chit1
Pole2
Anapc1
SNORA70
Gm17348
Gm10866
Rdh14
Olfr70
n-R5s1
Cplx4
Nat15
Rnf34
Ifi27l2a
Eif5
Egfem1
Spg20
Olfr1180
1700028J19Rik
Canx
Ube2m
4930470H14Rik
H2-Ke2
Mtch2
Gm16088
Vmn2r33
Srsy
Zcchc8
Satb1
Gpr101
Hint2
Nmt1
Znrf1
Eif5
Rps2
Itch
Olfr624
Gm8087
Fnd3c2
A630072M18Rik
U6
Dyx1c1
Ankrd17
U4
Grhl3
Plxna1
Anapc1
Hdac5
Foxi1
SNORD115
Huwe1
Anapc1
4930547C10Rik
Kazald1
n-R5s71
Snord33
Plaa
C230029F24Rik
SNORD113
Ephb6
4930474N05Rik
Dok3
Igsf11
Bpil2
H2-Oa
Gm11270
Rbpj
Gm10375
Gm10375
Cryga
Y_RNA
U6
BC031781
9030409G11Rik
Stag3
Cog3
Olfr1446
Dclre1b
Snrnp27
Gm13352
Canx
Dhrs7b
Eif3j
Slc38a8
Got1
B430319F04Rik
Gm9943
H13
Ptpru
Zdhhc21
Wars
Tpm1
Olfr247
Fgd5
Clock
Amhr2
Fkbp11
Rsl24d1
Minpp1
Gbf1
Gm16921
Gm10475
U6
Gm16493
Polr1d
Anapc1
Gabra6
Gm5263
Pdzrn3
B430305J03Rik
Tmco6
Gstm5
U1
Snx9
Olfr328
4833422C13Rik
Krt26
Vmn1r59
Cyp2b10
Gapdh
Vmn1r41
Cinp
Hbxip
4932438A13Rik
4930567H17Rik
Copa
U7
Vmn2r23
St8sia1
4921530D09Rik
Tmx2
Rfesd
Rnase11
Narg2
Prickle4
Luzp4
Olfr1077-ps1
Hmcn1
2610101N10Rik
2210010C17Rik
Il18rap
AC157912.1
Serpina6
Rfk
Huwe1
Six1
Rab14
Dlg1
A330070K13Rik
Acn9
Rpl17
Osr2
Sbf1
F730021E23Rik
4930538K18Rik
Ing1
Pcyt1b
Gm16294
A730076H11Rik
U2
Slc4a9
Hp1bp3
Vmn2r85
U2
U12
Ndufs7
Arntl
1810009A15Rik
Gapdh
Defa-ps9
Hdac5
Copa
Scd4
4921513I03Rik
T
Tmprss11bnl
n-R5s12
Krtap6-2
n-R5s211
Tmem49
BC055111
Ptprh
Psmc5
U1
Dusp5
Zfp866
Gm10826
Tmem165
Kctd12b
Mef2b
Dnahc7b
Llph
Foxa1
Grm5
Gm813
Dcc
U6
Eif2b4
Ttc5
Rad1
Rps2
Wars
Olfr1496
Gm9816
Gm1862
Haus5
Sprr2i
Rab24
A130082M07Rik
Tbx4
Pcyox1
Morn4
Gm10291
Ccdc91
Trcg1
Vmac
Gm9883
Egfl8
Eif5
Phactr2
U6
Hdac5
Zeb1
Rragc
Ccdc114
Vmn1r47
Gm11913
Arr3
U6
SNORA14
Fryl
1700031F05Rik
Ssu72
Olfr112
Tcrg-V4
Gsdmc2
1700049L16Rik
Ppp6r2
Csnk1d
Slc25a13
U1
Nadk
U6
Gm11218
AL590614.1
Lrrn1
Rfx8
Olfr1243
Troap
Arhgap40
Gm9816
Gapdh
Gapdh
Gapdh
Coasy
Olfr1165-ps
Snord87
Plk4
Slc6a20a
U6
Map3k6
Ccl6
Defa-ps9
Gm15144
Adam39
Prickle1
Ssr3
Pdcd7
Tex15
Zranb3
C78339
Ssty2
Snora21
U6
Ubap1
Ankle2
Ppp1cc
Zdhhc8
Hint3
Smug1
Apbb1ip
Pskh1
Plcxd1
Prg2
Mrps15
U7
Ash1l
6530401D17Rik
Fam70b
Vsig10
Fam119a
Kdm1b
Cd3d
Edn3
Gapdh
Atg5
2310022B05Rik
4930522H14Rik
Anapc2
Sdc1
Snora28
Gm8639
Tmem171
Canx
3010026O09Rik
Dnajc9
Rprl1
Mtmr1
U1
Anapc1
Hspd1
Hdac5
Defb40
Gm15571
U1
Eif3f
Heatr5b
Tceanc
Olfr1209
Psph
Usp6nl
Hspe1-ps2
---
Epha3
AW112010
Gm12616
Gjd2
Dhps
Olfr125
Klhl15
Olfr1248
Eri3
1700023E05Rik
Bhmt
Gm9816
U2
Anapc1
Gm10729
Cfd
Tmem163
Pacs2
Dscr3
Ccr3
Hdac5
Rpl29
Prkaca
Taar8b
Rnf220
Itch
Gm12616
Gm12616
Gm12616
Gm12616
Pik3c2b
Arhgef7
SNORA70
Prmt3
4930435H24Rik
Itch
Plek
Snord32a
Wrn
Rps2
Aspn
Slurp1
Msl3
Wnt16
Spcs2
Nmt1
Snx24
6030429G01Rik
Upk3a
Stat3
Gm14609
Vmn2r26
Txndc8
Canx
Gm10172
Rnu2
Rnu2
Rnu2
Rnu2
Ankrd16
0910001L09Rik
Rnf146
Mobkl2b
Rft1
Mir500
Reep3
Rragc
Cops3
Rfx5
Adam18
Olfr272
Snrnp27
3110048L19Rik
Ppih
Pi16
Tmem165
Rbks
Ccdc107
Huwe1
Cd93
U2
C2cd4b
Ccdc141
Cdv3
Scn2a1
Haus4
Itch
Rn18s
Anxa7
Idh2
Fastkd5
Fcf1
Mtmr3
Anapc1
U7
4932438A13Rik
Olfr935
Rps28
Rps28
Hp1bp3
Arhgef12
Hoxc12
4631405J19Rik
Kif18b
Hdac5
Ccdc43
Ccdc99
Psap
Pofut1
Gm8165
Lipc
Prkg2
Olfr698
Gm12616
Gm10441
Rnf6
Prtn3
Trrap
Ndufb2
Ddx24
Vangl1
SNORA67
D730002M21Rik
Afp
Mpnd
Copg
Brms1
Defb44-ps
Dhrs1
Mcm3
Lsm10
Shisa5
AC102628.1
Clock
Iffo2
Cib1
Gm17348
Olfr794
Txndc16
Zfp715
Gm10532
Fbxl15
Gm3395
Olfr119
Mir449a
3-Sep
U4
St14
Gm14160
Elmod3
Gm17635
Scoc
Nlrp2
Chia
Myo18b
Copa
Chgb
Svopl
Dpysl2
Itga9
1110067D22Rik
Fut4
Ormdl1
Mrm1
Rdh11
Olfr1316
Psap
Gm15476
Rraga
Wdr12
Lrrc4c
Slc11a1
AC102862.1
Mup-ps7
Anxa13
Cyp2g1
Gm9818
Fat3
Phrf1
4930421P07Rik
Dhx37
Elf1
Psph
Ttc4
U6
Ndufv2
1810046K07Rik
Cabp1
Ttll1
Eif5
Psma1
Grid2
4930431A04Rik
Etfa
Dscr3
Gm9772
Snx29
Papd4
AC103388.1
Mir720
Cryba1
Bnip2
Lsm6
Trim8
Mir181a-1
Gm13969
Gm13969
Dpysl5
2900026A02Rik
Ctsh
Anapc1
Fryl
Sdcbp2
Gyg
Atp6v1f
Rusc1
Hdac5
Sltm
Rrm2b
Vmn1r30
AI597479
Dfna5
Hmcn1
Prr15l
Plekha5
Cubn
Dmxl2
Amd1
Tff1
B4galt7
Psma1
Golga7
Cyp4x1
Pecam1
Krt4
4732471D19Rik
Rnu73a
Hnrnpf
E130303B06Rik
Nmt1
Naa25
Plch1
Ankrd39
Gm6657
Gm9009
Gm5887
Gm10631
G3bp2
Gm10099
Dlg1
Hdac5
Wars
Rragc
Zranb1
Cd33
Rasl11a
4930503E24Rik
Tnnt2
Arfgef1
Muc1
Rps3
Relt
Gm14150
Lrp8
Olfr116
Gm10852
AI118078
Huwe1
Mtif2
Rnf14
E2f6
Ptp4a3
G730007D18Rik
Rragc
Rab14
4930469B13Rik
Rbm42
2310033E01Rik
Coro1a
Cpsf7
4930553M12Rik
Wipf2
1110038F14Rik
AF357428
Dll4
Zfp407
Saa3
BC030870
Liph
Ect2l
Gpx4
Tmed8
Aff1
U1
Golm1
Hmg20a
Olfr524
Clec2l
Vmn2r-ps14
4933415F23Rik
Usp25
Isx
Gpr64
Tube1
Mmp1a
Paqr4
Myo5b
Fam160b1
Ncstn
Ddx43
Rnf141
Cdkn2d
Olfr1043
U6
Dennd4a
Ccdc82
Ms4a12
Trav13d-4
Copa
Tmem9
3930402G23Rik
7SK
Dnmt3l
U1
Olfr271-ps1
Max
Tbc1d2
Psap
Abcd3
Tpd52l2
Derl1
Gm10542
Trim11
BC049730
Abca16
1700018F24Rik
Sarnp
Hddc2
Scml4
Msx2
Anapc1
Rnf183
Tnks2
Mir452
Ddt
Krt12
Pvrl3
Dlg1
Znrd1
Klhl10
1520402A15Rik
Fn3krp
Gm10765
Gm7284
Nipal2
Dscr3
Lamc1
Canx
Ctbp1
Tmem57
Fgfr1op2
Olfr641
Lrrc56
Vmn1r24
Pawr
Tmem151b
Anapc1
Otp
Olfr1368
Copa
Dixdc1
Itch
Mrps27
Olfr318
Tsc2
Dao
Mfsd10
Trap1
Dscr3
Gm12109
Qtrtd1
Xpo7
Snora21
Them5
Ak2
Stambp
Fhl4
Pate4
U6
Spop
Clcnka
Nlrp1c-ps
Gm10334
Spon2
Pcdh1
Ush1c
Chd7
Gbf1
Olfr1015
Tmed10
Skp1a
Matk
Rgs7
Mirlet7c-2
Foxb1
1810011O10Rik
Stk19
Mtif2
Pabpn1
Eif5
Ddb1
---
Socs5
Cst9
Gbf1
Nlrp1b
Slc25a40
Ppp1cc
BC021785
Gm14053
Rnu2
Gpr137b-ps
Nmt1
Olfr1282
Olfr1431
U1
Gm9920
Ints6
Gak
Fam188b
Epx
U6
Rbm43
Itch
Ccdc125
Olfr1057
E230008N13Rik
Akr1e1
Itch
Myoc
Eps15l1
Rps27a
Canx
4930455F23Rik
Rhcg
Pnpt1
Ect2l
U6
Apitd1
U6
Dusp28
Ccdc87
Snord52
AC149599.1
Olfr138
Plcz1
Plp1
D230037D09Rik
Lipf
U7
Nat15
Vmn2r33
Rps6kc1
SNORA51
Rab14
Serbp1
U6
Olfr360
Tspan1
Itch
Polr2l
Lpcat3
Gm15573
Ifih1
Nop10
Got1l1
Abhd16a
Vsig4
Abhd16a
Ppig
Klhl35
Gm7073
Bet1l
Rictor
Klk1b8
Aup1
Copg
Arhgef5
Hdac5
Hspb3
Map3k1
4930578I06Rik
Esrra
Ppm1a
Atp6v1c1
Naa16
Anapc1
Hdac5
C2
Olfr1316
Hjurp
Mir19a
Gm10516
C4bp-ps1
Hmcn1
Iqcc
Atp6v0d1
Gm9816
Pafah1b1
Ppp1r3d
Zfp640
Rhobtb3
Asb13
4933402J07Rik
Ophn1
Nedd1
Lag3
Ap3s1
Copg
Cep170
Colec12
Gm9816
Lcor
Ostn
SNORA32
Krt75
Anapc1
Ahctf1
Tomm40l
2810026P18Rik
Gm628
Cyp4f18
Phb
Jam2
Ovol2
Copa
1500031L02Rik
Vmn1r194
2810008M24Rik
Vmn2r113
Vmn2r113
Acox3
n-R5s40
Vmn2r34
Olfr193
Wfdc3
Acadl
H2-Ke2
Gm15750
Ewsr1
Rps8
Pam16
Rps23
E230008N13Rik
Hrct1
Mmel1
Vta1
Fat3
Wars
U1
AL589870.1
Aldh3a2
Glt8d2
Naa35
Rnu2
Gdpd3
Vps16
Ncapd2
Cxxc5
Mir450-1
SCARNA23
Rxra
Kctd14
Gpatch3
Gm614
Rpl23
Gm6185
Ect2l
Supt3h
Copa
Gbf1
Dnahc7b
Brp44l
Prkra
Cyp3a41b
Eif5
Cic
Fahd2a
Canx
Syngr2
2210012G02Rik
Dmap1
Ncoa6
SNORA70
Reg3b
Ddb1
Ccl2
U6
U6
U6
U6
Gm14369
Gm14369
Gm6956
Gm6956
Gm6956
Gm6956
Gm6956
Gm6956
Gm6956
Mtif2
Gm13137
Gm13137
Adam10
Muc20
U6
Ankrd40
Gm5607
Gm15190
Tufm
Rps2
0610040B10Rik
Arsj
Sp110
Rpl27a
Fam13c
9230105E10Rik
Gbf1
---
Asb7
Hnrnph2
Gm17067
7SK
U6
Nol4
Itch
Gm626
Cdv3
2510006D16Rik
Mrpl28
Ttc16
Eif5
Snrk
Gm5039
5830418K08Rik
Gle1
Cd7
Pfdn5
Gm9816
Dnajc13
Gm10775
Copg
Slc5a6
Slc25a39
Itih5
U6
Tmem129
Olfr229
Gm13015
Gm8310
Rassf1
Spint4
Flywch2
Psma1
Clec4e
Gm5772
Olfr1085
Larp4
E330009J07Rik
Gm5277
Gins2
Adam15
Sall3
Cpne4
Chd7
Yap1
AC118240.1
Anapc1
Tbc1d4
Mapk1ip1
Clec4a4
Hdac5
Bcl9l
D17Wsu104e
Ppat
---
Ms4a3
Nasp
Dnajc28
Unc5b
Nat15
Psap
E2f4
Snrnp27
Olfr1313
Taf9
Ankrd33
Rnf220
Gm14160
Mid2
Dab2ip
Pabpn1
Vmn1r220
Tdrd9
Pla2g2a
AV249152
Tpd52
Gm12201
U6
Cdv3
1700102P08Rik
Abhd16a
Cnfn
4930525M21Rik
Ttc39b
Izumo3
Olfr985
Ppp4r2
Rabgap1l
Ssx9
Vmn1r73
Eif2s2
Rpl23
Tie1
Gm14326
Krtap12-1
Snap25
Gm239
Pemt
Zkscan3
Hoxd3
Serf1
Anapc1
Copa
Gm7444
Pard6a
Vta1
Copa
Zc3h12b
D19Ertd737e
Cbfa2t3
Enho
Ly6g5c
Ltb4r2
Polr1d
Nkap
Ctsf
Psma1
Ifi202b
Cyp2t4
Hepacam
Kalrn
Bcl3
Renbp
Vmn1r52
Olfr16
Fam178a
Psma1
Nudt12
Krtap5-4
Hp1bp3
SNORA70
U1
Mrpl43
Psph
U6
Dhrs1
Fam177a
n-R5s1
Hp1bp3
Tmem71
5830405N20Rik
Uap1l1
Nupl2
Cacna1i
Dscr3
Rnf220
Ddx11
Nckap5
Ebf2
SCARNA23
SNORA24
Fut1
Gna13
Reg3g
Ddx47
U6
Ifne
Mir367
Cbx7
Hmgxb4
SNORA51
Dhrs1
Dgcr8
C230062I16Rik
Nat15
Plk3
Spry1
Mir450-2
Olfr798
Prss42
Dlg1
Ppp4r1
Mtx2
Snrnp27
Olfr394
Rlf
Fryl
Tbl3
Thap11
Tmem39b
H2-Ke2
2410002I01Rik
0610007P22Rik
Wars
Olfr395
Zdhhc1
V165-D-J-C mu
Mapkapk5
Itgb3bp
Lypd4
Fam55d
Dlg1
Mtif2
Supt16h
Ly6d
Ppef1
Cyp2c68
B4galnt1
Tyr
Clec4b1
Gm8098
Cpsf7
Psma1
Ndufb5
Olfr1167
Prkacb
Nudt3
A630012P03Rik
Fermt2
Ddb1
Pkn1
Iqgap3
Taf6l
E230008N13Rik
U6
Rps14
Qk
Sdccag8
Gbp6
Mut
Ccdc15
E230008N13Rik
Spdya
B930007M17Rik
Rnpep
Dda1
Cdv3
Klk1b24
Zar1l
Htr2c
U1
Gm7284
Olfr335-ps
Gm9816
U1
Gbf1
Rragc
6330403K07Rik
Anapc13
Tpcn1
Ccdc132
Ap3s1
Suds3
Olfr1178
Prdm5
Olfr351
4930404H21Rik
Plekhm1
9930111J21Rik2
Clec2e
Zbtb10
Olfr191
Vta1
Sar1a
Eif5
Olfr187
Cyp2c38
SNORA32
Zdhhc23
n-R5s7
Cuedc1
Nol4
Olfr619
Zscan18
Gm15403
Purb
Mmgt1
U6
Grhl3
Plagl2
Efna3
Ube2l3
SNORA70
Timm44
Lca5
Gm9816
AB056442
Neu3
Vmn1r196
Huwe1
Xpo7
Gm15760
Pdxk-ps
Angptl7
Haus5
Cox15
Six5
Sdr16c5
7SK
Gm7534
Cldn5
AC134452.1
Gm11564
Hps1
Cog6
Klra3
Mc4r
AI894139
Slco5a1
Dlg1
Pkdrej
Vmn1r177
Morf4l1
Prickle2
Polr2l
Ak4
Gm17348
Chmp6
Eps8l2
Tnks
Zfp445
Il2rb
SNORA2
Rpl36a
Zfp511
Gm5185
Atox1
Hsf3
Atp6v1g2
Scarf1
Pln
Arfgef1
Sult1d1
AC087117.3
Mir144
Eno1
Cypt1
Ino80d
Uchl4
5430425J12Rik
Itih1
Hdac5
Caprin1
Mx2
2310011J03Rik
SNORA32
Rnf220
Huwe1
Csrp3
Gm8325
Umps
Tas2r131
Ruvbl2
Prdx2
CT030240.1
Gm5187
Uqcr11
5930434B04Rik
S1pr2
Copg
Cnnm2
Cst8
Spag8
AI464131
U1
Krt34
Gm5084
U1
Cldn13
2210407C18Rik
Fus
Tug1
B230315N10Rik
Gzmg
Psg19
4930401B11Rik
Apol9a
Huwe1
Olfr367-ps
Gapdh
4930505H01Rik
Huwe1
Vwa5a
Pik3ip1
Cep192
Slc30a9
Nlrp14
Canx
Ufd1l
Dzip1l
Prss28
2510006D16Rik
Olfr204
Ect2l
Msh2
Nup205
C1s
BC051665
2900052L18Rik
Tmx3
Gm13688
Dnajc13
Hmcn1
Pla2g4b
Ccdc129
Psmd10
Anapc1
Nmral1
Lrrc43
Zbbx
SNORA55
Arhgap22
Slc25a14
Mark2
U1
Itch
Mir34b
A430089I19Rik
Ttc3
U6
Setbp1
Ehhadh
Sva
Saa1
Olfr850
Parp1
4930578I07Rik
Leprel1
4930588K23Rik
Mtif2
Zkscan3
Gm17646
Thbs3
Sec13
9130409I23Rik
U6
Erv3
Fggy
Pfkfb3
Prl3d3
Foxn1
Vipar
Homer3
Rab14
Ecm1
Cox8a
Eif2s2
Tmem229b
Erp29
4922502D21Rik
Cd82
U1
Olfr636-ps1
U1
Gpr174
Olfr1002
Rdh13
Try5
4833420G17Rik
Olfr446
Nfu1
Dlg1
Adprhl1
Nhp2l1
Thtpa
Defa25
Psapl1
Prg4
Tmem140
Tox4
Akd1
Gm11979
Gm10044
Dleu7
Ube2f
Trpv6
Vmn2r81
Krtap3-1
Zranb1
Ptpre
Crls1
Taar5
Slc10a7
Nfe2l3
Vmn1r212
Prl8a6
Gm6990
---
---
Olfr1373
Zswim2
Hoxa6
Iscu
Ppm1a
Scgb3a1
6530411M01Rik
Wdr25
Sh3gl3
Psmc1
Mpg
Gm6815
Anapc1
5730590G19Rik
Gm7455
n-R5s1
Kap
---
Olfr608
Dhrs13
Mtif2
Zfp296
Pabpn1
Hp1bp3
Tssk1
Aoc3
Olfr391-ps
Lgals4
Rab14
Hdac5
Myl6
Mir697
Mmp24
Fam20b
Rnf220
Evl
Slfn4
Agr3
Rnf186
Sema7a
Mir377
Dlg1
Dscr3
Scn2a1
Tomm5
Olfr1378
Txnrd3
Rpsa-ps5
Itgb4
Anapc1
Mup-ps16
Lce1b
Chrdl2
Aup1
Lhcgr
Snapin
Tspan7
Atp6v0d1
Pbrm1
Dennd4c
Olfr384
Slc38a7
Rab7
Olfr713
Copa
Ppm1a
Gm8237
2010005H15Rik
Mup2
Xist
Hsp90aa1
Zfp414
Pld4
Olfr194
Pank1
Gbf1
Wdr67
Ankrd17
Trdn
Tnfrsf17
Bnip3
Rab14
Wars
Olfr1029
Pfn2
U6
Gm5111
Tm7sf2
Bbc3
Epcam
SNORA70
Jrk
U7
Snapin
Arl6
Dnajb9
Usp4
Anapc1
Dcun1d5
Copa
Map4k3
Anapc1
Dlg1
Gm7847
Plb1
Itch
Tspan6
Jmy
Tlr7
Ctag2
U6
Rab14
Stt3b
Vmn1r103
---
Fbxl17
Lrrc31
A030009H04Rik
U1
Gabrr3
Rprd2
Gm13397
Rnf168
Brd1
Tcfec
4930558K02Rik
2310057J18Rik
Fam108a
Pea15b
Fbxl18
Siglec5
Ddx26b
Apoa1bp
Fam45a
Ptpn3
Tfpi2
Fam167a
Rab14
CT030240.1
AL928544.2
rp9
Huwe1
Huwe1
Snapin
1700030F18Rik
Olfr1247
Ssr3
Rgma
Gm13777
Galnt11
Sox30
Anapc1
Sp3
Tra2b
Ddx6
Tom1
Neil2
Als2cr11
Arfgef1
Smchd1
Psap
Tank
Cdh18
Zcchc2
U6
Alg2
Gm9837
6530403G13Rik
Pycrl
5_8S_rRNA
Rab14
1700019M22Rik
Mc2r
Gzf1
Ankrd17
Gm9874
Glud1
Olfr303
Ncald
Cr2
Cyth2
Tacc2
Yme1l1
Sgsh
Tbl3
Golm1
Pcdh17
Olfr530
Gm4868
Kcnj9
Vpreb3
2510002D24Rik
Cox7c
Klrd1
Scn3a
Casr
Psma1
Wars
4930408F14Rik
Zscan29
Sct
AL589870.1
BC031181
Olfr536
Smurf2
Itch
Tnk1
Zfp617
Rragc
1700021A07Rik
SNORA38
Huwe1
Ccr8
4930539E08Rik
Cox18
Olfr2
Nap1l2
Gm9989
Gm15238
Mir92-2
Tmtc2
Zfp148
Jak2
Upk2
Rtf1
1600014C10Rik
Ltn1
Epha8
Nat15
Gm16294
Notum
Olfr1121
Olfr299
Nol10
Pak1
Tsga10
Rheb
Anapc1
Hp1bp3
P2ry2
Cspp1
Gm9550
Cyp2c66
Dlg1
Copa
1700055N04Rik
SNORA62
Lrch4
Olfr904
Nmt1
Lce1i
Dhrs1
Ndufb6
Emr4
Vmn1r-ps144
Vta1
U6
Olfr1136
Gm15573
Ngb
Anapc2
Zfp629
U1
1700020L24Rik
Gtf3c3
Klhl4
Rpl21
Gapdh
Ier3ip1
Mir488
Anapc1
Olfr411
Vmn1r72
Ces2f
Stxbp3a
Gnpnat1
2510006D16Rik
Aup1
3110053B16Rik
Gja8
Itch
Vmn1r206
LOC100504758
Xcr1
Npffr1
Alpk1
4930502E18Rik
Dlg1
Dhrs1
Nin
Atp5j
Rfk
Zfp352
Gnpda2
Slc9a2
Ube2g1
Ky
4933409K07Rik
Olfr1090
Tas1r2
Svs1
Olfr111
Avl9
Znhit3
U6
Scand3
Eml3
Krt74
Bean1
Gm13619
Zbtb12
Atad1
Copa
Tbc1d12
Hrh4
Ric8
4732415M23Rik
Slc30a3
1700086O06Rik
Romo1
Mir124a-2
Scel
Lpcat2
Ttk
E530001K10Rik
Mir15b
SNORA70
1700054N08Rik
Rpl26-ps2
C1d
Mad2l1bp
4930444A02Rik
Gm14122
Styx
C330024D21Rik
Gm6684
Klhl11
Cox7b
Psap
Zfp498
Msmb
Fam20c
Rpgr
Padi4
Anapc1
Vmn1r22
Gm4894
Kpna7
Abhd13
Gm14403
Gm14288
Pik3ca
Lgals7
Snora31
Xpo7
Gm12888
Spink12
Gpr26
Xpo7
Nt5c3
Cdv3
SNORA54
Spop
Fam124a
Anxa11
Gm9958
Efs
SNORA2
Rragc
Gatsl3
Asprv1
Dhtkd1
Ddb1
Ube2g1
Slc39a8
Gm8618
SNORA4
Eif4h
Gm1564
Smurf2
Eps8l1
Gm14488
Copg
Cox18
Cpsf7
Krtap16-7
Dlg1
Nif3l1
Olfr103
Rnf213
Gm13194
Psma1
Itch
Sap30l
Atg9a
Bnip3l
Kctd11
Itch
BC048671
Mfap1a
Mks1
---
SNORD62
Agtrap
Gm17348
Tor1aip2
Ces2b
Rny3
Hp1bp3
Bak1
Vmn1r62
U3
Dpp10
4930522N08Rik
Vmn2r34
Atp8b3
Spint1
Dus4l
5730494M16Rik
Dnaja4
Galnt11
Sh3d20
Sult3a1
Agk
Mir320
Pappa2
Gcsh
Gm4924
Sfn
Enpp3
Lyg1
Sat1
Il13ra2
Gm10373
Wars
Rnf220
U1
Olfr1283
3110082D06Rik
Abhd16a
Gm10655
Rab1
Gm10419
4930451E10Rik
Zfp354a
Gm1045
Slc9a8
Ngf
Cyp2r1
Ppib
D930020E02Rik
3010003L21Rik
Chat
Ablim1
U7
Abhd16a
Cdv3
Copg
U6
Myl2
Gm16425
Gm1110
Igf1r
Atg5
Myl6
C330046G03Rik
Snora21
Zfp354b
Vmn2r78
Hdgfrp3
Ythdf1
Nmt1
Dnahc10
Anapc2
Afg3l1
Nae1
Mir30d
Copa
Taf1d
Eif3c
5730507C01Rik
4933427G23Rik
Psph
SCARNA23
Reg3d
Gm10545
C1ql1
Hp1bp3
Hp1bp3
Art3
Lekr1
Trappc9
U1
Cenpt
Olfr300-ps1
5830411N06Rik
U6
Gm15730
Suv420h1
Cggbp1
Hmcn1
Gdpd1
Kif6
4933409K07Rik
Dlg1
Arhgap26
Gm12901
Dclre1a
Olfr1039
U7
Olfr99
Hormad2
Med4
Cox18
Canx
Socs6
Gm6812
Cdv3
Dscr3
F830016D02Rik
Canx
Spata21
U6
Lnp
Mir463
U6
Agrn
1700056E22Rik
Neu1
9130230L23Rik
---
Gm14371
Kcnh8
Gm5155
Mas1
Gm10565
Cdkn2aipnl
Olfr421
Rab14
Slc35f2
Rpl39l
Pstpip2
Rbm42
Frmpd4
Rftn1
Psph
Tcf15
Gng2
Ddx41
Ube2d2
Phf13
Igkv5-45
Retnlg
Olfr273
Utp11l
Gch1
Ar
Olfr694
Olfm1
Scai
Actl7a
Gm13955
Gm13955
Gm9816
9330175E14Rik
Dusp21
Wtap
Gm16478
C130039O16Rik
Txndc12
Hmcn1
Cdh2
Gtf2ird1
Grin2c
Snhg1
Huwe1
H2-K1
Anapc1
Rab11fip3
Vmn2r-ps60
Tram1l1
Prpf3
Ddx24
Hdac5
Lcp1
Arl1
Csnk1a1
Phldb2
Trappc4
Tmem63b
Olfr828
Canx
Zfp62
Rnf220
AL808023.1
Cyfip1
Cpsf7
Tom1l2
Slc17a2
Prss23
Stk40
Rps2
Rhox6
Olfr983
Otog
Sp6
0610010O12Rik
Fthl17
Asb17
Cstf2t
U6
Copg
Mir677
Dis3l
Rexo1
Naip5
Rpl17
B3gat1
Rplp1
Rnf220
Scn2a1
Tph2
Clec12b
Atad5
Stam2
Sox13
Pank2
Hsf5
2310003H01Rik
Hdac5
Nmt1
Rbm42
AL589870.1
Rfk
Ccnd3
Ticam2
Rnf220
Tcte3
Doxl2
Tifa
Gm4822
SNORD36
Cdk8
1110034B05Rik
Col13a1
Olfr804
Capn3
Crtac1
Krtap7-1
Mtap1b
Sfxn4
Syngr1
Lsm6
Arfgef1
Mrgprd
Krt27
Cyp2c55
Rab14
Olfr807
Olfr1374-ps1
Psap
Dpp3
Ssr3
Gm15730
Gm10531
Cdkn2a
Gm10803
Ccdc62
Il18r1
Tom1
1700037C18Rik
Slfn5
Macrod2
Gm15573
Cyp4a12b
Crygc
n-R5s204
Gapdh
Cmtm6
Anapc2
Vmn1r199
Fam103a1
Anapc1
Txndc12
Aup1
Chd1l
Serpina3m
Gm1043
Loxl1
Gm9846
Pgpep1
Abhd12
Heatr3
Zfp523
2510006D16Rik
Dscr3
Cyp2c70
SNORA70
Tmem126a
Olfr1134
Xpo7
SNORA73
Casc3
Cma1
Thrb
Adrb1
Gng8
Mfsd8
Lnx2
Tmc6
Gpx4
Zfp708
Nudt22
Vmn2r43
Rprd1a
Grlf1
Tmem170
Zfp618
Gm11292
Ppif
Canx
Copg
Fgfr2
Snora21
2310047B19Rik
Cox18
Dio2
Olfr913
Hp1bp3
BC005537
Rfx1
C2cd4b
Canx
Gpr157
Mafg
Ncstn
Hmgb1
Defb41
Fam161a
Gm7682
2310002L13Rik
Zfp455
Asphd1
SNORA63
Vmn2r17
Golm1
Mrpl35
U6
Fbxl20
Vps4b
Arfgef1
Olfr460
Gm156
Spata5
Lims2
Anapc1
Olfr50
Zfp563
Baz1a
Psph
Olfr595-ps1
Gnmt
3230401D17Rik
U1
Dnajc7
Slc37a4
Psph
Impa1
Ndufaf4
Mtif2
Huwe1
1700020N01Rik
Man1a2
AW554918
Atp5g1
Olfr630
Nmt1
Txndc12
AI314831
Myo5a
Cdh23
Szt2
Mpzl3
Prkx
Golm1
Ptx4
Hvcn1
LOC100503047
Vps41
Hnrnpul2
1700003O11Rik
Gm11197
Cpsf7
Dlst
Derl1
Dpy19l4
Rab3a
Gm11191
Wdhd1
Tbc1d17
Khdrbs1
U4
Xpo7
Cdh23
BC016495
Olfr818
Pigc
Gm9816
Rab14
Pitpnb
Tmem165
Snord61
Gpr1
Gapt
2310046K01Rik
Trdn
Vmn1r27
Alpi
Adprhl2
Ddb1
Vmn1r-ps79
Pde1a
P4htm
Zfml
Yipf4
---
Adora2b
Grb2
mt-Nd3
Fryl
Olfr908
Ccdc83
Pibf1
Ralgapb
Psmd7
Eif4ebp3
P2rx1
U6
Nap1l1
Apol8
Rbm11
CT025619.1
Canx
Hdac5
Rbm42
Rnf220
C3
Cypt12
Huwe1
AY026312
Hmcn1
Gm7682
Gm7682
Gm7682
Gm7682
SNORD24
Dlg1
Nkain1
Gm10238
Fh1
B230307C23Rik
Lrrc14
Pop5
Psenen
Igsf3
Cyp2c50
Fryl
U6
Kcnn4
Rpl6
Vmn1r83
Itch
Mrpl52
Anapc1
Elp2
Dnajc8
Nhp2l1
Aagab
Dscr3
LOC100503763
Gm6812
Anapc1
Gm16487
Hdac5
Cyp2d11
3110082J24Rik
U7
Olfr490
Copa
Mtif2
Rnf220
3110082D06Rik
Fthl17
Slc2a2
Gapdh
1700001K23Rik
Aup1
Lgi1
Olfr1240
Ano8
Wdr92
Cpsf7
Adm
Vmn1r42
Zbtb43
Igkv8-24
Rag2
Rpl22l1
Fcrls
Naaladl1
1810013L24Rik
Ccdc34
Mtif2
Unkl
Itgal
U5
Ccdc112
Flii
Dusp1
Eif4e
Tcfap2c
Mmp25
Gpr126
Postn
Ralb
Psph
U2
Ssbp1
Accn5
Gm7682
Nat15
Psmb5
Rptn
Il6st
Hp1bp3
U6
Zfp260
Defb25
Rnf220
Mrgprx1
Olfr707
Prmt10
Ddb1
Lyz2
1110057K04Rik
Dsp
Mir190
Ddx59
Ctr9
Psd3
Pirt
Cst12
Olfr1491
Amd1
Strn3
Pdlim1
2410002O22Rik
Tbl3
Rab3il1
Trim38
Myo9a
Rnf220
SNORD45
Psma1
Trim45
Tdh
Wars
AC134596.1
Susd3
U6
Rhox9
Cox18
Gm13238
Got2
Gm12261
Kif2a
Pcdhb21
U1
Hp1bp3
Il17d
Dcp2
Bpil3
Sun3
Slc39a11
1700055D18Rik
AI747448
U2af1l4
Gm6065
Pigz
Sgce
Gm5591
Cyb5r4
Adam6a
Ssr3
Ms4a5
Anapc1
8430410K20Rik
En1
Bpgm
Dscr3
Clcn2
Anapc1
Speg
Tspan10
Klhl22
Cic
Suox
Dscr3
Rpl39
Krt17
Olfr376
Gm9558
Mir133a-2
Ctbs
Gm8721
Ppp1r9b
SCARNA23
Car7
Bphl
1700030J22Rik
Cpvl
Arfgef1
Tacc3
Gm9816
Lrrn3
Olfr155
Gm5546
Snora21
Ntn1
Gtf2a1
Olfr368
Rnu2
F11r
Armc4
Ppargc1b
Txndc12
Nat15
Hbxip
Aldh1a7
U6
Fbxl22
Fndc3b
Ppm1a
Nlrp4e
Sf3a1
Osta
Aup1
D8Ertd738e
Hbxip
Snord68
n-R5s95
Tmem30c
Atl1
Aldoart1
Cdv3
Serpinb7
Huwe1
Xpo7
Plac1l
Acss1
Wdr90
Mir215
Atg2b
Ugt2b36
Ctxn3
Syne2
Skap1
Rpl34
Dlg1
Olfr1083
9930014A18Rik
Rps23
Dcdc2b
Vps72
Ascl5-ps
Cdsn
Gbf1
Ikbkap
Il6ra
Olfr704
Rps3a
Naa20
Khsrp
Krt39
Hnrnpul2
1600021P15Rik
Gm10650
Tmem20
Dscr3
Mdc1
Traf6
SNORA70
Gm10152
Vmn2r15
Mtif2
Klra9
Olfr1333
Rps23
Hoxc13
1700034H15Rik
Il17b
Inppl1
4930520O04Rik
Grrp1
G3bp1
Gpi1
Txndc12
Akr1b8
Pin4
Rab14
Tnfrsf10b
4933403F05Rik
Rpl10
Olfr945
Gm6116
Klrb1-ps1
Abhd16a
Clstn2
Myh7
Slc32a1
Gm5784
Gm6027
Txnl1
Nmt1
9130011J15Rik
Notum
Cybb
Gzmf
Itgb1bp2
Prpf39
Wdr48
Slc13a2
Mrpl52
Prpmp5
U6
Gps1
Tbl3
Olfr1065
Kif4
Bmp7
1810020D17Rik
Adck5
Nat15
SNORA2
Clcf1
Cldn16
Pdlim3
Usp36
Gfap
Gm71
Gm15698
Snora21
Cdca3
Dph3
Gm2695
Gapdh
Mir17hg
Eif5
Muc16
Mup-ps16
Gnpnat1
Zfp600
U6
Pgap3
Surf1
Dlg1
Psma1
Pglyrp4
Tecpr1
G3bp2
Olfr1100
Gnl1
Pgm1
Prdm10
Gm7862
Trp53i11
Ythdf1
4930599N23Rik
U6
Wdr61
Rps28
Gpx5
Olfr1206
2410080I02Rik
Cox18
Gm12416
Slc35c2
Olfr834
Gm10683
5730507C01Rik
Mrpl34
Tfb1m
Atg5
F11
Hoxa3
1700013N18Rik
Copg
Rnf220
Slc16a7
Klf9
4933409K07Rik
Atrx
Fryl
Mtap4
Bclaf1
4932422M17Rik
Gm10222
Baat
Shf
Gcnt1
Nanos1
Aspdh
Mir471
Zfp786
Ppp2r1b
Mcm10
4932438A13Rik
Pdcd5
Nat15
Opn1sw
Vta1
U6
Upf2
Klra5
Rfk
Htr3a
Kifap3
Csrp2bp
Ccdc88a
Mrpl27
Gm5581
Tsc22d2
Psph
Rnf220
Gm10716
Gm9987
Gbf1
Mirlet7i
LOC100505199
Mfsd11
Gm17348
C630004H02Rik
Rffl
Dnajb5
U6
---
Mlph
Pou5f1
Ube2r2
A430105I19Rik
Cdc42ep5
Wibg
Gm10706
Hc
Zfp85-rs1
Rnf39
Txndc12
Aplp2
Anapc1
Thbs2
Hpn
Rbm42
AI462493
Anapc1
Atp6v0d1
Fbxo42
Olfr310
LOC100043371
Fxyd2
Dlg1
Ppm1a
Snord53
Dlg1
Sar1a
Cldn3
2310005G13Rik
Rpsa-ps11
Myo9a
Tbx10
Xpo7
Copa
Mtmr4
5S_rRNA
Jmjd6
Copg
Olfr979
Copg
Gm10336
Vmn1r158
Apool
Tsen54
E230016K23Rik
Scly
Fam163a
Fyttd1
Entpd8
U6
Cops3
Olfr1303
Obox3
Olfr610
Gm5532
Cox8c
Cyb5
Atg16l1
U6
Tspyl2
Gcnt7
Slco2b1
Barx1
Zbtb41
Nup62cl
Anapc1
Huwe1
Tk2
Elavl3
Cluap1
Giyd2
Nop58
Dcst2
2610030H06Rik
Olfr996
1700001L19Rik
Gm15573
Cyp3a41a
Spcs1
Gm17348
SNORA70
U6
Stk17b
Hdac5
Fzd7
Hrnr
U1
Usp37
Gng12
Psma1
Surf2
Rpl17
Copa
Rfk
Slfn9
Cox7c
Ldlr
Dio1
Fignl2
2410042D21Rik
Prorsd1
Chd7
Map1lc3b
Tmem70
Ppm1a
Cd320
Wdr54
AL671173.1
Nfrkb
Hectd1
Hoxa5
Crat
Pnp
2410127L17Rik
Wisp3
Mpzl2
2510006D16Rik
Mfn2
Hmcn1
1810048J11Rik
Olfr420
Tbl3
Itch
Nrf1
Rps27a
n-R5s176
Csnk1g1
Mir686
Trim36
Zkscan3
Mfsd1
Anapc1
Slc30a5
Gm12950
Itch
Erlec1
Rragc
Hmcn1
Cx3cr1
Xpo7
BC048679
Snora28
Lrp1b
Dscr3
Mapkbp1
Cpsf7
Serpini2
Bpnt1
U6
Adcy4
Ccna1
1700019N19Rik
Asb6
Cd300c
4930503B20Rik
3110062M04Rik
Golm1
Gm15573
1500001M20Rik
Nmnat3
Mup-ps16
Aup1
SNORA63
Psmc5
Rps27a
Tufm
4930529F22Rik
Gprin2
Gm10139
Mir122a
Adam12
Tssk3
Tub
Ldha
U6
U3
Olfr1200
Golm1
Zfp353
Anapc1
Copa
Ppm1a
Atp6v0d1
Gm10636
Abhd6
Gm8754
Btk
Ralgps2
4930451E10Rik
Nek7
SNORA67
Nipal1
Vmn1r46
Mcee
Gm12920
Golm1
Xpo7
Cpe
Oog1
Klf14
Ppp1r12c
Prr14
Adam34
3110003A17Rik
Derl1
Cic
Hells
Hhex
Has1
Itch
Tlx3
Pou2f2
Nipa1
Sar1a
Rabggtb
Mir717
Cdcp2
Zfp759
Spock1
E030037K03Rik
Cyp4f13
Nmt1
Frmd4a
Lrrc28
Nmt1
SNORA65
Psmc5
Gm5805
Podxl2
Grin2b
Derl1
U1
Xpo4
Lgi2
Gm9779
Hpx
Olfr1084
Gm7847
Atp1b3
Pdcd2
Copa
1700013H16Rik
1700109F18Rik
2310004I24Rik
Dimt1
Rgag4
Rhbdd3
Pim1
Gm1060
3110052M02Rik
Aig1
Mterf
Vmn2r101
Bri3
Cic
Rnf213
Hp1bp3
Anapc1
Mmp15
Parp10
Fam135b
Olfr893
Mageb18
Spink4
Olfr126
Anapc1
Olfr591
Gm9846
E330021D16Rik
Adam23
Huwe1
Gm12616
Ccnf
Zfp628
Zfp281
Gpr37
Larp6
Phf21b
AL671993.1
Bod1l
Zbtb24
Arhgap30
2510006D16Rik
Rps19
Tmprss15
Arfgef1
Gm7847
n-R5s1
Gm15573
Neurl1a
D630037F22Rik
BC094916
Bmp2
Snai2
Tstd2
Hes7
Pim2
Olfr670
Tmem229b
Wdr37
2510006D16Rik
SNORA41
Rnf220
Trim58
Armcx1
Elf2
Gm8979
Accs
Vmn1r87
Supt5h
Ick
Pctp
Krtap5-5
St6gal1
Efhd2
Rbm34
Naa35
SNORD50
Rpl41
Krtap3-3
Rab14
Ifitm2
4932435O22Rik
Nsl1
Adig
Gm13238
Ptafr
Gm9949
Cdc5l
Cdc5l
Cdc5l
Cdc5l
Cdc5l
Cdc5l
Vmn2r83
Cox18
Arfgef2
Gpr151
Cir1
Oog1
Eif5
Hmcn1
Trappc4
Txnip
Ndufa13
Mup1
Itch
Gna14
Dscr3
Clec2d
Hp1bp3
Vmn2r76
Atox1
4930412D23Rik
Lhfpl3
2610039C10Rik
BC046331
Map2k7
Nlrp4b
Ccdc36
Fryl
Ubb
Dmd
Smek2
SNORD58
Vat1l
Ccnl1
Anapc2
2310067E19Rik
4833424O15Rik
Anapc1
Adamts9
Clca4
U4
Gm9763
Fcgr4
Loxl4
A530053G22Rik
Hbxip
Gm3988
Mtf1
Rab14
Hp1bp3
Gjc3
E130201H02Rik
Wfdc3
Slc22a19
Slc25a46
Cfhr3
Gm973
Tmem19
Fas
1700008F21Rik
Elk1
Hbxip
Rab6
7SK
Mtif2
Chsy3
Gm10715
Edem1
Dpagt1
4930506C21Rik
Anapc1
Rps23
Vgll2
Abpa
Nptx1
Gm5647
Tnpo2
Khdrbs2
Lhx9
Hnrnpul2
Igsf10
Fam136a
Cd151
Ikzf5
Gm12902
Plagl1
Shpk
Hsd3b3
Rbm22
Prkd3
Plcg2
Gpr39
Tmem147
U6
U6
Ndufa4
Snora26
Itch
Reg2
Arfgef1
Fbrsl1
Gm16394
Atp6v0d1
Copa
C030034I22Rik
Gm14613
Myo9a
Cpxm1
Grik3
Zp3r
Lrrc20
Ddb1
Nmt1
Anapc1
Arrb2
Selenbp2
Phb
Zfp820
Rpl41
Rpl41
Rpl41
Txndc12
Pnpla1
Vrk2
Ust
Txlna
Nab2
Mcam
Chd7
Anapc1
Ube2v1
Hspa13
Dock2
Htt
Psmc5
Rfk
Gm6578
Taf5l
4933405O20Rik
Raet1d
Mxd4
Ctnnd1
Macrod2
Zbtb7a
Atg5
Olfr410
Itch
Trim32
Psme2
Vmn2r43
Cyp11b1
Olfr152
Gm13445
BC037034
Myo9a
Arhgef3
Arfgef1
8-Mar
Prss37
U1
Copa
Ppm1a
Cd209f
Htra3
Canx
Hdac5
Tor2a
Kpna1
Bicc1
Clec9a
Nit2
6430598A04Rik
Hp1bp3
Plcd4
Arfgef1
Zfp568
Oaz3
Tex9
Itch
Gm10113
2810007J24Rik
Rnf220
Plekhb1
U6
Snora21
AC150277.1
D130079A08Rik
Hdac5
H2-T22
Hira
Gm12644
Slc22a3
Mir465c-1
Mir465c-1
Cic
Gm5595
Cpsf7
Adamts5
Eif3m
Flna
2510006D16Rik
CAAA01128729.1.15794.1
Dkk4
Anapc1
Spink11
Vmn2r37
Id1
Gm10879
Olfr1193
4933409K07Rik
Marveld3
Skint10
Olfr205
Gm9921
Znhit1
Kctd15
C030048B08Rik
D030074E01Rik
Fam175a
Olfr220
Pisd
Cpsf7
Slc37a3
Fat3
Zmpste24
Cnpy1
Ppm1a
Rps8
4930564D02Rik
Igf2bp2
Esco1
Snord38a
Sirpb1b
Zkscan6
1700023I07Rik
Ncoa3
Rbm42
Pfdn1
Olfr166
Nudt15
Rab7
Psma1
Zkscan3
Aim1
Myl6
AL672269.1
Plag1
Ppm1a
Aknad1
n-R5s1
Rnf32
Fabp5l2
Pgr
U1
6330408A02Rik
Akna
Cpsf7
Wnt5a
Rragc
Tmem165
Sirpb1a
Anapc1
U7
Asap1
Mxd1
Ptf1a
Chd7
---
Cyp2d12
Ugt2b35
2810001A02Rik
2810002N01Rik
Tnf
D16H22S680E
Gm9987
Calhm2
Taz
Pacsin3
Dyrk1b
Canx
SNORA33
2510006D16Rik
Nhlrc4
Atg5
Palm3
Zranb1
Rab14
Sh3bgrl2
Anapc2
1700084J12Rik
Mad1l1
Defb23
Ssxb2
Kcnk15
AL596117.1
Kif2c
Sdad1
Preb
Olfr1447
Cul2
Tmprss13
Fcgr1
Mtif2
Gm4968
U4
Nat15
Tomm5
Zkscan17
Sigmar1
Fam43b
U6
Ube2d3
Slc6a2
U1
Atp5g1
Taf11
Dbndd2
Lpo
Copg
Gm16519
Hnrnpul2
Kbtbd11
Gm16633
Rpl5
Brf2
Mir154
Bud13
Spdef
Apoa1bp
Lyrm7
Mir216b
Cbwd1
Tspyl1
Atp6v0d1
Copa
6-Sep
Zfp111
Cyp39a1
Vmn1r168
U1
Hsdl2
Vmn2r19
Copa
Gm11954
Olfr492
Fam82a1
Ighv8-5
U6
Atxn7l3
4930579G24Rik
Gnptab
Aox4
Cic
U7
Cic
Ppp2r3c
Ppp2r3c
Rnf220
Copg2
Il12rb1
1110002L01Rik
Npr1
Copa
Myf5
Snord15a
Gm10025
Gpihbp1
Olfr1408
Gm10267
Eif5
Vmn1r35
Jag2
Rpl10
Golph3l
Hspa12b
Anapc1
4930412D23Rik
Map4k5
Rnf141
Sbp
U6
Kbtbd3
Gm9796
Pcgf3
Anapc1
Laptm4a
4832428D23Rik
Cnbd1
Nup210l
Gm10403
Tbl3
Rps6
Gapdh
Il1rn
Psph
Maml1
Acd
Xrcc6
Olfr379-ps1
Mir146
H2-Ke2
Dnajc21
Scn2a1
Med8
1110003E01Rik
U6
Abhd16a
Taok1
Canx
Vmn1r190-ps
Fbxo43
Papd5
Rfc4
Hpcal1
SNORA42
Eid1
Clec3b
Alkbh1
Dock9
U1
Zranb1
5430419D17Rik
Tmem220
Arfgef1
Vmn2r122
Gm16088
Trpm8
Hexb
Gm9884
Edc3
U1
Fryl
Dlg1
Gm12070
4930408F14Rik
4930408F14Rik
4930408F14Rik
Gjd4
Chi3l3
Triap1
Sar1a
Bbs5
Snrnp27
SNORA29
Syt17
Psma1
Olfr716
Micall2
Gapdh
Nubp2
Olfr150
Cd248
Rab14
Atox1
Rpl39
Gpr120
H2-Ke2
U6
Sirt7
Hbxip
Atp5f1
D17H6S56E-5
B230317F23Rik
Gm9956
Gm9846
Tbc1d5
Fadd
BC021614
Fbxl4
Sos2
Cecr5
Olfr803
Ctla2a
Col18a1
Gm12696
Oit1
Psmb11
Mre11a
Ddc
Trav8d-1
2610015P09Rik
Ctss
Gm10647
Phip
Kntc1
Rhog
Cdk7
U1
AL928544.1
Canx
Gm11271
Tmem129
Dennd4a
Tmem183a
Rasal1
Copa
U7
Acad8
Ankra2
---
Ifna7
Sema6a
Klk15
2010109K11Rik
Cdkn1b
Olfr201
Rpl17
Snx1
Arfgef1
Arl6ip6
Ctbp1
U1
Scgb2b1-ps
U1
Copa
Huwe1
Rex2
Chst5
Rpl9
Lefty2
Trim30d
Il23r
Cnn2
Ott
Xk
Zfp874a
Rps19
Rps19
Snapin
U6
Dlg1
Fam40a
Shfm1
Anapc1
Gli1
Usp10
Cpb2
Map4k1
Styx
Fryl
Hnrnpul2
Rdh9
Cdh3
Hepacam2
SNORA38
Psenen
Nlrp3
n-R5s1
1810030J14Rik
Mep1b
Prl7a2
Csn1s1
Ythdf1
Gm14636
Olfr293
Mug-ps1
Insc
D4Wsu53e
Selk
Hic1
Serpinb12
Stra8
Ube2j1
Dlg1
Szt2
Wars
Gbf1
Anapc1
Smg7
Yrdc
Smpx
AC175033.1
Lrfn4
Cic
Rps6
Acsbg2
2610028H24Rik
Usmg5
Prosc
Stx2
Nfxl1
Gbf1
Psma6
Rgmb
Olfr974
Sirpb1a
Smcr7
Mir201
Gm10802
Rassf7
Olfr1275
Olfr1018
St8sia4
Duox1
Dmc1
Gm10556
Samm50
Prima1
U6
Plcg1
Mum1l1
Ahnak
Med21
Cyp2a22
1700018B24Rik
Rps28
Ube2g1
Arfgef1
Anapc1
Olfr768
Mir146b
mt-Th
2900055J20Rik
Shkbp1
8030411F24Rik
Olfr340
Nr5a1
Anapc2
Wee2
Arih2
Fbxw8
Gal3st2
Ppap2b
Rrp36
Ramp2
Igf2bp1
Rpl5
Hp1bp3
Naa20
Rps23
Zzz3
Eif1ad
U1
Olfr392
Haghl
Rbms1
Maml2
Fastkd3
Pkdcc
Anapc1
Smarcd2
Anapc1
Olfr748
Gimap3
2510006D16Rik
Abhd16a
U6
Gm6650
Anapc1
Gm13895
H2-Ea-ps
9430097D07Rik
Lamb3
Gm9772
Tcf7l1
Tnfaip8l3
Olfr544
Olfr338
Dlg1
Nhsl1
Copa
Olfr488
Gm4985
Hdac5
Tgfbr2
Gpr180
Tmem45b
Ddb1
Olfr1438-ps1
Gm10732
Gm9818
Timd2
Upf1
Fbxw5
SNORA55
Dlg1
Anapc1
A430072C10Rik
Cox18
Gm3258
Gm9805
Cic
Srsf1
Snhg8
Ube2v1
Hbxip
Ddb1
Fbxo28
Accsl
2510006D16Rik
Stx4a
Fut7
Chi3l4
Mlycd
Prr16
Uts2d
Mad2l1bp
Mrpl43
Zscan12
Ssxb5
Gm6683
Bsnd
Azin1
Ahctf1
Rab7
Olfr390
H2-Ke2
Hormad1
Fbxw19
Olfr1093
Pan2
Trim54
Cdh23
Nos1ap
Qser1
Gm15070
Zfp236
Anapc1
Pcgf5
Adam26b
A430089I19Rik
A430089I19Rik
A430089I19Rik
Hp1bp3
Olfr702
Fryl
Psph
Fam133b
Prom2
Gm15573
Chd2
Ermap
LOC100504608
Itch
Xrcc3
1300017J02Rik
Apol7c
Nmt1
Rem1
Psmc5
4921517L17Rik
Ankrd17
Aup1
Umodl1
N4bp1
Odam
Btbd12
Odf2
Cttn
Als2cr4
Srr
Dnajc14
Rap2c
U6
Mrpl54
Myo10
Myh3
Mipol1
Adora3
Anapc2
Zfp125
Rnaseh2a
Cyp4f39
Rplp2
Abcb4
Hdac5
Fgf15
E030002O03Rik
Stat5a
Zbtb3
Sar1a
Syne1
Rpl22
4933407C03Rik
Syce2
Gm9848
Aup1
0610007P14Rik
V1ra8
Eif5
Nat15
Vgll3
U1
Plekhm2
Fam118b
Vmn1r183
Olfr776
Itch
Cxcl2
Snx31
CT030240.1
3110009E18Rik
SNORA2
Olfr373
Ang5
Vmn1r45
AA388235
Trak1
Olfr682-ps1
Olfr159
U6
Nol3
Arfip1
4930451E10Rik
Olfr825
Kcnab2
Ccl19
Dnajc17
Mobkl2b
U6
Anapc1
U6
1700029P11Rik
G3bp2
0610010F05Rik
Pabpn1
Vmac
Cox18
Nmt1
AC101659.1
Anapc1
Hand1
Fryl
Gm11968
Mir29a
Psap
Dlg1
4931428F04Rik
Olfr1445
Ccl19
U6
Chrnb4
Igkv8-18
Mad2l1bp
Itch
Cdv3
Gatc
6430601O08Rik
Golm1
Olfr872
AI607873
BC046404
Itch
Sh3pxd2a
Ube2t
Itch
Gm1965
Cxcl10
U6
Hdac5
Copg
Cyp2a12
Trim30e-ps1
Grin1
Pdzd11
Lrp5
Eno2
B4galt3
Mir19b-1
Gm5037
Rsrc1
Dlg1
SNORA42
Gm9925
Mirlet7f-2
Map2k5
Zfp59
Jhdm1d
Rpl15-ps1
Cyp24a1
Hdac5
AU018091
Lca5l
Cblb
Pou4f1
Ube2g1
Gm9816
Pogk
Fnta
Ilf2
Dpm2
Gm15800
Slc39a14
Chadl
Gm8780
Taok1
Oxct2b
Dnajb6
Obox3
Clec3a
Dusp23
Huwe1
BC031181
Sar1a
Gm10710
---
Fam46a
Haus5
Canx
Wars
Tbck
Dclk2
Dscr3
Mirlet7d
Ctsh
Slc4a11
Pum1
Mlkl
1500011K16Rik
4933434I20Rik
Hmcn1
Abcg8
Foxl2
Wars
Lhfpl4
Gm15498
U6
Fpr-rs4
U1
Gm10722
Serpinb3d
Sub1
Arl5a
Clec4e
Vmn2r22
Vmn2r22
Cnih4
Dlg1
Anapc1
Sart3
U6
SNORA71
Gm9869
Gm10092
Golm1
Fgf8
SNORA70
Gtpbp3
2610030H06Rik
2610030H06Rik
Mtif2
U6
Gm15107
Ccdc22
Mrpl52
Hyal4
Psma1
A530054K11Rik
Cth
Tlr2
Derl1
4933407H18Rik
Snrnp27
Gm12185
Rab39b
Olfr733
Snora21
Calb2
Slc17a7
Fam89a
5033414D02Rik
Cox18
4930432E11Rik
Izumo1
Ttc23
Mrpl1
U1
4922501C03Rik
Fryl
Gbe1
Sar1a
Uprt
Ica1l
4930583K01Rik
Sertad3
Kank1
Sprr4
Ms4a13
EG665031
BC040756
Psmg3
Rfx7
Canx
Rnf213
Gm6590
2310057M21Rik
Ddb1
Cdv3
Arfgef1
U6
Rpl21
Gm4884
Psph
Trav14d-1
Trav14-3
Hdac5
Psenen
Cyp26b1
Rpl36
Vmn2r43
Cdv3
Ass1
Fgf3
Mrpl52
Ddb1
Ska1
U6
Mesp2
Dfna5
Rps27a
Copa
C2cd4a
Olfr1254
Fitm1
Os9
Gm17348
Hp1bp3
Acadm
BC107364
n-R5s162
Gm4461
Csnk2a2
Vmn1r222
Itpk1
Ibtk
Impdh2
Dnajc12
Cox18
Cog8
Klk11
Ndufa10
Sirt1
Rpl23a
2510003E04Rik
Olfr844
Pccb
Phox2b
Copg
Meox1
SNORA58
SNORA36
Lsm2
Psma1
Crhr1
Tmem188
Cd200r2
Irgc1
SNORA29
Fundc1
Hp1bp3
Pla2g12a
Igkv6-13
Pi4k2a
Sike1
Tsen15
Ceacam13
Gm9816
Apoa1bp
Sap30l
Gbf1
Psph
U6
Gkn1
Olfr493
Rnf19a
Cdv3
Itch
Pcsk5
U6
Copg
Gm15644
Ppp1r13b
Atp6v1d
Hdac5
Huwe1
Gm10660
AI427809
Pip
H2-T9
Chm
1700008A04Rik
Ppl
Smarca1
Ptrh1
9330154K18Rik
Pabpn1
Ube1y1
Ube1y1
Arhgef4
Adam9
Gm13892
Arfgef1
Rasl10a
Gm9
Gm12271
Ccl19
Ccl19
Bptf
Pes1
Plac8
4833442J19Rik
SNORA73
Slc25a40
Huwe1
Josd2
U6
Hapln1
Dhx40
C030048B08Rik
Gm7337
Olfr1218
Olfr45
Olfr1116-ps
Atrnl1
Huwe1
U1
Anapc1
Olfr521
Prdm11
Erap1
Sf3b4
Car13
Tmem173
Ott
Tmem41b
G930045G22Rik
Zc3h14
Gm15191
Tex21
Ambp
Zfp420
Gm12
Gm9897
Nek4
Ear11
Mir30e
Tmtc3
Tmem218
Ppp2r3a
Avpr1b
SNORA42
Mtif2
BC023829
Tubgcp4
Klra6
Pramel
Mir547
Tdpoz3
Etaa1
Eif1
Huwe1
Rsf1
Mrps36
Gm10144
Abhd16a
Lipk
Rps8
Comtd1
4933409K07Rik
Cbx3
Lrrn4
Stard4
U1
1110021L09Rik
Olfr1183
Sar1a
F12
Il28a
Serpine1
U6
Ankmy2
C230055K05Rik
Plod3
Rasa2
Mir135a-2
l7Rn6
Ube2n
Gm15772
Ddx3y
Whamm
Rab14
Zfp3
Tmem165
Gmps
Rgr
Cyp2c67
Pth
Gm5959
Lypd3
Psph
U1
Clec1b
Mrgprb3
Pprc1
Rdh18-ps
Fga
Gm10009
Samd9l
Cep135
Chst3
Zfp87
Dscr3
Gm9961
Pcx
Tomm5
Copa
Rgs21
Wasf2
Adam17
Copg
Tmem217
Clca5
Rab14
Unc50
Gm10845
Polr2f
U1
Olfr902
Mir193
Lyl1
Sart1
Psma1
Amn
Dgcr2
Mir676
Pabpn1
Esrp2
Vmn1r37
Gm9785
Psap
2410066E13Rik
Zfp119b
Rab14
Rbm4b
Ppapdc1b
Ncl
Lbh
Gm12384
Fryl
Mtif2
SNORA70
Klrg1
Cstl1
1810027O10Rik
SNORA24
Dhrs1
U1
F630110N24Rik
Sdr9c7
Mir686
Cic
Vmn2r122
Zbtb45
Olfr473
Copa
Olfr106
G3bp2
Flywch1
Pttg1ip
Snora44
Ctxn2
Acox1
Ebp
Gm17635
Rpl23
Olfr964-ps1
Rps8
Gm10673
Cuta
Krtap26-1
Gm5356
2010005H15Rik
Nme2
Slc7a9
Ppm1a
Nmb
Lce6a
Anapc1
2610318N02Rik
Ren1
Rdx
Pdcd10
Ppp1r14d
AC124732.1
Atg5
Ppm1d
Olfr1306
Prph2
B230206H07Rik
1700029G01Rik
Zbtb25
Ggnbp1
Fryl
Mal2
Edn2
Rn7sk
Prl2c5
Anapc1
Mis12
Dscr3
Egflam
Dcaf15
Trafd1
Dlg1
Huwe1
Angel2
Pfdn4
Slc5a5
Ddb1
Usp9x
Fryl
Nat15
Gm9816
Olfr1423
Oxsm
Gm10864
Olfr653
Snrnp27
Olfr605
Rnf220
9930032O22Rik
Gfra1
Polrmt
Dlg1
Zkscan3
A430089I19Rik
Klhdc2
Pi4k2b
Gbf1
Ssr2
7SK
Foxp4
Sys1
Rps2
Gm10109
Copa
Trim29
Slc16a6
Gm11624
Traf2
Mll5
Fam108a
Anapc1
Gm11599
Top1
Acot11
5430411K18Rik
Olah
Tmem14a
Gm6128
Mir615
Ltn1
Itch
Defb28
4930433I11Rik
Olfr972
BC018242
H2-Ke2
Ano7
Ankmy1
Hp1bp3
Wdfy4
Fcer1a
Prkcd
Cic
N4bp3
Lims1
Sema4b
Tnip1
Hipk4
Rab3ip
2610017I09Rik
Eif5a
Atp6v0e
Rps14
Mbp
Ott
Hspa12a
Hemt1
Gm1123
Dlg1
Gng12
Arfgef1
AC122119.1
Olfr168
Olfr419
Gm10604
Pip5k1c
Anapc1
Tbl3
Psmc5
Spna1
Anapc1
Coq7
Vsx1
4933409K07Rik
1700066M21Rik
Igfbp5
Hoxd8
Rpl9
Gm10435
Fbxo22
Crabp2
Tln1
D930016D06Rik
1700001G17Rik
Lrrc18
Myrip
Ube2r2
Chd7
Trpa1
Cab39
Anapc2
Rmnd1
Ncapd3
Nmt1
Copg
Wiz
SNORA70
Mapk8ip3
Ppm1a
Olfr154
Fbxo33
Gapdh
2410018L13Rik
Snord35a
Jhdm1d
Hdac5
Mir34a
Olfr1219
Hp1bp3
Stmn2
Ifi30
Ptges3
Notch3
Hao1
4930524N10Rik
Mypop
Tro
Riok1
Crb2
Gm9848
B930036N10Rik
Copa
Uros
Olfr547
Strap
LOC635992
Wrb
Vmn1r181
Myo5c
Huwe1
Sar1a
Caly
Cldnd2
Vmn1r178
Tpsg1
Dpep3
Olfr227
Ano10
Pcdhga12
Grhl2
SNORA67
Gm2799
Awat2
Eps8
U6
Gm11501
Rps26
Dohh
Atp6v0e2
Slc5a7
I0C0044D17Rik
Arfgef1
Gm11956
Snx11
Hnrpll
Olfr107
Diablo
0610030E20Rik
Psma1
Copa
3110040N11Rik
Mir137
Spinlw1
8030462N17Rik
Hmcn1
Hp1bp3
Trp53
B430305J03Rik
Txnl4b
Mylip
Agpat9
Olfr504
Psma1
Ampd2
Canx
Atg4b
Txndc12
Zkscan3
Tnr
AU019990
Gm10646
Mybphl
Nlrc5
Gm8624
Gm10512
Tas2r122
Mtx1
AC134596.1
Cdan1
Nras
Cilp
Rnf149
BC028528
Bcl2l11
Psenen
Moxd2
Fgfr1op
Ctbp1
Rhot2
Vmn2r29
Sar1a
Zfp640
F830116E18Rik
Olfr1414
Gm8325
Eif5
S100a7a
Lin9
Pter
Ctdp1
Rgs1
Farsa
Olfr9
Glb1l3
Y_RNA
Foxk2
E130006D01Rik
5330426P16Rik
U1
Comt1
n-R5s5
Pfkm
4921528O07Rik
Psma1
Phgr1
Rpl41
Rbm42
Crlf2
Trem1
Atp6v1h
7SK
Esrp1
Amph
Cox18
Dcp1a
Haus5
SNORD45
Manbal
Aup1
Acan
D6Mm5e
Olfr846
Anapc1
Anapc1
Gm12474
U1
Runx3
Gbp5
Cct3
Olfr1508
Copg
Vmn2r121
n-R5s109
6720489N17Rik
Kcnf1
U6
Cluap1
Dnahc7b
Chga
Hgd
Pola2
Ighv1-83
Golm1
Nmt1
2210012G02Rik
U6
Dlg1
Aip
Sumf2
Cyp2j11-ps
Prkag1
Tmem222
Fbl
Ppp3r1
Tsc1
U1
Mir134
Angpt4
Cox18
U1
Faah
Rbbp7
G3bp2
Map3k12
Vps13d
Zfp60
Ranbp10
Manea
Ltn1
Csrnp3
Huwe1
Arfgef1
Gm13819
Mir450b
U6
Mzf1
Met
Mtif2
Rhebl1
U6
Rpl29
Hnrnpd
Copa
Ankrd17
Fhl3
Pcdhb3
N6amt2
Megf6
Mir297-1
D430041D05Rik
Polr3f
Tppp2
Syce1
Tuba3b
Olfr1179
Vmn2r12
Ifnb1
Camk2g
Itgb6
Hnrnph2
Olfr855
9030625A04Rik
Gm1553
Nup210
Atox1
Plxnb1
A430089I19Rik
A430089I19Rik
Fbxo3
Copa
Ptgs1
B3gat3
Copg
U1
Olfr775
Derl1
Dpy19l1
n-R5s36
Tdp2
3110003A17Rik
SCARNA17
A430089I19Rik
Itch
Rab7
Npepl1
Lpcat4
Gpr153
Olfr243
Gm6251
Coq10a
Vmn1r204
Prkrip1
Gm10855
Zfp867
n-R5s33
Ddx43
Foxl2os
Pdgfrl
Aoc3
Aup1
Usp20
Agk
Otof
Anapc1
Dhrs3
Mpl
Gm17383
n-R5s197
U1
Thap4
Gm9816
Tmem85
Zfp219
BC048355
SNORA4
Dlg3
BC043934
Rab14
Nhp2l1
Adamtsl1
Lrrc3b
Tbc1d2b
Sbsn
Wdr43
Hp1bp3
Recql
Nsf
Dscr3
Psg22
Stard3nl
Dscaml1
4932414J04Rik
Car11
Fbxo15
Gm5486
Gm9816
Dr1
Stfa2
Pde11a
Chd3
Matn2
Psmc5
Olfr527
Palld
Rab8b
Gm8682
Gdap2
Rtn4rl2
Ddx23
Ttc28
Abhd16a
Crlf3
Copa
Mtbp
Snap23
Cdc34-ps
Npm1
Angptl3
Ccl7
Esr2
Derl1
Myo18b
Clrn3
Golga3
Aff3
Bard1
Chmp5
Slc6a1
1700001C19Rik
Papolg
Slc25a29
Gm9992
Ift88
Cog5
Ect2l
Gm12800
AY512931
Fam108a
Ddb1
2310042D19Rik
Olfr642
Mfge8
Bfsp1
U6
Mir686
AA415398
U1
Dapk3
1700027D21Rik
Pik3cg
Rps6
Atxn7l3b
Olfr1293
Rab4b
Olfr44
Ubxn2a
Pde3b
Arfgef1
Olfr1262
4930578C19Rik
Olfr1326-ps1
Fkbp3
Ugt2b37
BB287469
Mrgprb13
Hdac5
Nat15
Rpl9
1700006E09Rik
Trdn
Anapc1
Lsm5
Gm101
Rps27a
Ism1
Srp54b
2310035C23Rik
Sntg2
Slc44a1
Gm4910
Gm10482
Gm10482
E230008N13Rik
Lrrc27
Fdxacb1
Nmt2
Naa30
Olfr736
Mtg1
Tmeff1
Olfr1199
Gm12642
Ino80b
Tmem201
Dscr3
Olfr91
Ptger1
Bhlhb9
Dmrtc1b
Tpd52
Syngap1
Sim1
Ceacam1
Hist2h2be
Hp1bp3
Ap3s1
Krtap4-7
Dlg1
Sft2d2
Dscr3
Plek2
Olfr1425
Cic
Dnajc13
4933434M16Rik
Tmem38a
EG665031
Daam1
Copa
Keg1
Anapc1
Ass1
Bcl7a
4932415M13Rik
U6
Lce1g
1110038D17Rik
Nup214
Mtif2
Fkbp2
---
Copa
Nckap5
Tceal1
Snora21
Adnp
Chd7
2210404O07Rik
Tmprss12
Sf3b2
Gng11
Olfr174
Slit2
1110018J18Rik
Arhgap5
Ppp3cc
Dtx1
Scoc
Cdkn2aip
Pign
1700017N19Rik
6330409N04Rik
Vezf1
Ltn1
n-R5s77
Crebbp
Copa
Cdo1
Atp2c2
Gprc5d
Gbf1
Ndufs5
Carf
Celf3
Wars
Rpl34
U1
U1
Xpo7
H2-t9
Gm1220
Prpf6
Sox1
Csk
9230106D20Rik
Tnfsf9
Fabp2
Nucb1
Tcstv3
Sar1a
Eif5
Dach2
Ldlrap1
Mir135a-1
Robo4
Car4
Gm13570
Snx2
Gm11019
Tgfb1i1
Gm9816
Ksr1
Med25
Abhd16a
Lysmd2
Osgep
Cdkn3
Mycs
Snx27
Pabpn1
Olfr1501
Inpp1
2310067B10Rik
2310014H01Rik
Nat15
1700014D04Rik
Gapdh
Slc7a11
Dnajc22
Olfr924
Gsdmcl1
Serpinb1b
U1
Sec14l3
Psap
Engase
Isca1
Snx3
Mrpl33
U6
Zfp560
Myom2
Zfp295
Olfr77
SCARNA23
U6
Chd7
D130052B06Rik
9130011J15Rik
Galns
Snapin
Gm10109
E130203B14Rik
Cic
Gnat1
Gbf1
Olfr723
Y_RNA
Chmp1a
Gm10564
Ndufs6
Lonrf1
Olfr1494
Naf1
Slc25a25
Nfkb1
Rbm42
Tbl3
Mir653
BC022713
4933404M02Rik
Gm15730
Txndc12
Uck2
Olfr1038-ps
Slc30a7
Barhl1
U1
Hdac5
Scfd2
Baalc
Ubr3
Gm10714
Hdac5
Gm14113
Myo1a
Olfr844
Gm11100
7SK
Hdac5
Card11
1810034E14Rik
Cox18
Relb
Slain2
Gale
Tns1
Ggt7
Pus7
Ppm1a
Ube2n
Tlcd1
Tbata
Ly75
Mrpl52
Gm6180
Mapk4
Slc25a32
Cyb5b
Dpm2
Agap3
Ddb1
4930430D24Rik
Olfr1436
Ddb1
Dnahc3
Gm6624
Tex2
Hmcn1
Itgb8
Ddb1
Il27ra
Psap
Copa
n-R5s92
Gsk3a
Klk1b5
SNORA70
Tspan5
Pros1
Taf2
Txndc12
2010012O05Rik
2310022A10Rik
Grpr
Haus5
Fam109b
Nudt8
Olfr975
Rtn4ip1
Kcns3
Rpp40
Gm996
U1
1700023F06Rik
Nrbp1
Mir363
Padi1
Mtif2
Gm6723
Vmn2r-ps87
Ift74
AC079245.1
Rangap1
Fzd4
Golm1
Abhd16a
Rpn2
Abhd16a
Rgs11
Chaf1a
Ppnr
Polr2f
Snph
Gm6878
Ankrd56
Nop16
Hdac5
Gm11517
Lce1h
Zranb1
Ankrd17
Olfr1497
Abhd16a
Slc17a4
Hspb8
Olfr912
SNORA67
SNORA67
SNORA67
Tmem200a
Zfp760
Hmcn1
Mef2d
Nudt6
Olfr1452-ps1
n-R5s205
U7
Upp1
Zfp809
Fam19a4
Mog
Tspan14
Immp1l
Klk7
Tmem165
U1
Tcfap2a
Zfp513
Dnahc8
Olfr1390
Olfr491
Abca8b
Hdac5
Psph
Olfr139
U6
Olfr1099
Dscr3
D730045B01Rik
Gm6531
Cic
A430089I19Rik
Ap4b1
Ddb1
Slc33a1
Stk3
Olfr868
Copa
Gm15800
Picalm
Slc9a7
Gm15355
U7
Ampd1
Ppm1a
Taf1d
U6
Nap1l4
Clnk
Zc3h15
Glis2
Fbxo8
Anapc1
Smek2
Rnf220
U6
H2-Ke2
U2
Gpr31c
Serpinb8
Cyp2b13
Gm10730
Theg
Tbl3
Rbm3
Acad10
4933409G03Rik
Tmem120b
Anapc1
A430005L14Rik
Ascc3
Gm10503
Srprb
Rab14
U6
Fzd10
Hp1bp3
Heca
Slco6c1
Ugt3a1
Olfr17
Hp1bp3
Paip1
Dnase2a
Nat15
SNORA32
Evi5l
Olfr1162
Aggf1
Myo9a
Cdh23
Mta2
Nudcd2
Anapc1
5-Mar
Rps19bp1
Tmem100
Skor1
Mtif2
Gm839
Herc4
U6
Gm9816
H2-Ke2
Copg
Timm23
Cnr2
Gm4792
Mir429
AC124732.1
Arhgap21
Cry1
Afap1l2
Tmx2
Olfr944
Ddx39
Olfr5
SNORA18
Gm11708
Vmn1r25
Myl6
Dlg1
Ddb1
Eaf1
Fabp4
Mir20a
Hp1bp3
Gm10293
U1
Canx
Iscu
Ralgapa2
Rpl10
Ahdc1
Vmn1r5
AU040320
Exd1
Armc7
Bccip
Itch
Abhd16a
Sav1
Rragc
Rbm39
Psma1
Mtif2
Gm9005
Eif5
Atp6v0d1
1810030O07Rik
Tbx20
Eras
Ndc80
C130036L24Rik
Klhl7
Gm15573
Aup1
Pvt1
Arf6
Itfg3
Gbf1
Gbf1
Sh2d1b1
Tmem202
Sstr4
Gapdh
Gapdh
Gapdh
Gapdh
Gapdh
Olfr290
Fndc3c1
Derl1
Olfr729
Gm10578
Atp6v0d1
Rgs12
Akap10
Rpl23
Ankrd52
Iyd
Hdac5
Mrp63
9030425E11Rik
Derl1
Tjp1
Gm8325
Gsdma3
Fam24a
Igsf6
3110035E14Rik
Gm11444
Olfr617
U1
Rpl5
Cyp4v3
Rad54l
Gsdma
Mphosph6
Ces1e
Cd47
Atox1
Fryl
Madd
Cox18
Fkbp15
Ubxn2b
Rnf165
Psph
Tet2
Olfr877
Cnot2
Dcbld2
4930584F24Rik
Cpsf3l
Thy1
Tnfaip6
Zmat2
Zscan2
Ugt2b38
3110047P20Rik
Atp6v0d1
U6
Fxyd6
Nipsnap3a
Nudcd1
Tbx15
Gm12703
Unc5a
Prl5a1
Anapc2
Rps27
Tmem195
Magt1
Copg
U3
Gabarap
Mag
Phospho2
U6
Gm10813
Hdac5
Ddb1
Psmc3
U6
Gm6288
Canx
Sap30l
Pam16
Olfr402
Sult1c2
Copg
Rer1
Ube2j2
Pcdhb17
Kif17
Gpc2
Ppp2r5c
Calr3
Lce3b
Abhd16a
Olfr538
Bex4
Psmc5
Tmed9
Olfr739
Aqp2
Icam1
Tmcc2
5031439G07Rik
Klra8
2810422O20Rik
4930555K19Rik
Ilf2
Myot
Psap
Hmgn5
Anapc1
Pigq
Ddb1
4930455C21Rik
LOC100503669
Shank2
Anapc2
Dhrs4
4931440F15Rik
Rab14
Kif3b
Cic
Sema5a
Oprd1
Nup188
Tmem165
Gnat2
Sar1a
Olfr487
D330028D13Rik
Gm8005
Huwe1
Cdv3
H2-T3
Fbxo24
Mtif2
Mefv
Esd
Sec22b
Mir383
SNORA70
Ddb1
2610002I17Rik
Alpk3
U2af2
Hoxa1
Anapc2
Dscr3
Gm14710
Nudt16
C3ar1
Cldn22
Gm10136
Olfr1230
Pilrb1
9930111J21Rik2
Map3k14
SNORA29
Als2cl
Nov
Senp6
Ostc
Actr5
Gm5759
Lrrc10
Slain2
Hp1bp3
Cdh18
BC048546
Oxgr1
Zfp71-rs1
Gm12416
Prox1
2210411K11Rik
Slc29a1
Canx
Gm11222
Anapc1
1700030C12Rik
Prok1
Slc39a12
Dip2c
F2rl3
Susd1
Nat15
Gm12504
Arhgef15
Men1
Olfr1048
Kif3c
Rab14
Frmd8
Ccl19
Ankk1
Agtpbp1
Med12l
Pde12
Stxbp4
Aicda
Snta1
Foxd4
Ogdhl
Ccr4
Anapc2
B230118H07Rik
Hdac5
Nudt15
Smchd1
Mir1-2
Decr2
Atg5
Mrgpra2a
Ythdc1
Krtap10-10
Rfk
Gm10767
Rpl5
U2
Hdac5
4930486L24Rik
Fam166a
Ndufb4
Fam117a
Anapc1
Tomm5
Osmr
Hao2
Med29
Ceacam16
Srgap3
U1
Gm9816
Anxa1
Zbtb42
Rab14
Sar1b
Cbx2
Wars
LOC100043371
Ltn1
Dleu2
Abcc1
Psap
Grwd1
Dgkh
Rps26
Rpl23
Scamp3
Gm11469
Cdipt
Vmn1r13
Cchcr1
Scn2a1
Olfr1260
U6
Ttc17
U6
2900062L11Rik
Krt23
Rps18
Tcerg1
Mfi2
Mageh1
Abcc12
Chrna2
Commd4
Mtif2
Abcg5
Cmc1
Gzmd
U6
0610009O20Rik
U6
Sar1a
Trappc4
Ugt1a9
SNORA42
Catsper1
Pms1
Osbpl7
Ppm1a
Fcrla
Hdac5
Ankrd11
Anapc1
Cpne3
Gm10800
Defb35
Ndufs5
EG665031
EG665031
Hap1
Ebna1bp2
H2-Q2
Olfr1442
Mtrr
Lyn
Mmadhc
Bmi1
Lsm1
Vmn2r9
Brdt
Tspan11
9030624G23Rik
Abhd16a
Olfr1292-ps1
Sdc2
Mthfd1l
Adamts9
Scn2a1
Acss3
Fcna
Atg7
Kdm1a
Gm6450
Eif2s1
Gm4858
Copa
Zmat5
Ckmt2
2300009A05Rik
Psma1
Ribc2
Gm4893
Rpsa
Timm8b
Rimbp2
Trip10
Zkscan3
U1
Smad2
Mtif2
Mtap1s
1810037I17Rik
Tspyl5
---
Psma1
X99384
Zranb1
Arfgef1
Ddx3x
Phc2
Golt1a
Zfp593
Nek10
Tspan8
Olfr611
Tmem29
Lamc3
Hdac5
Tmem165
Ncbp2
Nubpl
Fbxo46
Cpsf7
Rbmy1a1
Rundc3a
SNORA71
Atcay
Ryk
C730048C13Rik
Mier1
Dnajc13
Cdv3
Xpo7
Vps37d
Nepn
Lonp1
2400001E08Rik
Psma1
U4
Cacna1h
B630005N14Rik
Rln3
Tbl3
Nsun6
Zdhhc22
Chrm5
Qsox1
Rhpn1
Arfgef1
SNORA67
Gbf1
Gabarapl1
LOC269472
Ppp1r3a
U6
Olfr1201
Usp11
Dnajc13
Gm15441
Snora3
LOC100038422
Me3
Sdf2
Olfr46
D5Ertd579e
Snora3
---
Dram2
mt-Th
Ccdc124
Itk
Ect2l
Zcwpw2
Mir10b
Usp44
Fuz
Snrnp27
Gm10728
Mzt1
Gm10831
Psap
BC027231
U6
Olfr363-ps
Mfsd7a
Rab14
Gm11502
Ints2
Slc38a1
Ppil6
SCARNA15
Tmem165
Ehbp1l1
Slc27a4
Copg
Psph
Pdcd4
Cd48
Prkaa2
Nceh1
Nat15
Olfr1148
Gm4971
Ctbp1
Cic
Ftl1
Lsm14a
Fmr1
St6galnac4
Onecut1
Cyc1
Rab14
Hcfc1r1
Gm10690
Cck
Hdac5
Hspe1
Gm12186
Srcin1
Obp1a
Vta1
n-R5s1
4921539E11Rik
Psca
4921528I01Rik
Elf4
Zfp654
Pdcd1lg2
Olfr586
Xrcc1
Gm6616
Rragc
Ppm1a
1700030K09Rik
4831426I19Rik
Cluap1
Dnlz
Gm7061
Pabpn1
Jkamp
Ndufa2
Rtn2
Slc35e4
Gm9951
Gm13950
Zfp709
1300001I01Rik
4933402D24Rik
Arrdc3
U1
Gp5
Atg4a
Mtif2
Zcchc9
Huwe1
Anapc2
Il10
Blnk
Gm9816
BC003331
Olfr1294
U6
Sp5
Adad2
Hdac5
Cfb
Lrrc50
Shprh
Hmcn1
Olfr461
Gm13007
Tmem167
Tmem88
Limd1
Gm8325
Cdc42ep2
Olfr1232
SNORD50
SNORD50
Foxd3
Abhd16a
Irgq
U6
Anxa6
Cox18
Mtif2
Snip1
Armc5
2510006D16Rik
Aurkaip1
Aup1
Tsku
Siglech
Pcdhb16
U6
Snrpe
Mir431
Neurod6
Ptpn1
7SK
Gpr35
Yjefn3
Eif4e
Cldn21
Rpl36
Ssfa2
Mir207
Ildr2
Itch
Gm16167
Ces2e
Zmynd15
A530054K11Rik
Tlr9
Hfm1
U1
Zranb1
Cbfb
Upk1b
Erlin2
Tas2r126
6720457D02Rik
C130050O18Rik
Hdac5
Alg5
Cyp3a13
Slc30a10
Rnf123
Cdx4
Rabep1
Taf3
Larp4b
Pga5
Tmem154
Mir103-1
Haus5
Gpr31c
Gm11167
RP23-32K16.2
RP23-32K16.2
Gm4425
RP23-32K16.2
Ankrd29
Cwh43
Rpusd2
Ccdc50
Tor1aip2
Ttc27
Efcab10
Olfr1086
Atf2
AC122359.1
Aplnr
Ddx24
H2-Ke2
Klf8
Gm10172
Olfr1474
Mypn
BC031353
Gm14746
Huwe1
Otx1
Nmt1
Fat3
4931406P16Rik
Cpz
Isy1
Lcn3
Rbm42
Adssl1
Phldb3
Snora21
Nat15
Rhox10
Mocs2
SNORA61
Guca1b
Lrig3
Tyw1
Derl1
Anapc1
2810004N23Rik
Derl2
Cnot8
Rars2
Tpp2
Adamts18
Dlg1
Ube2g1
Gstt3
Itch
Anxa8
Gm11949
Gm5512
Dhrs1
Galk2
Gm13915
Rab7
Ccdc134
Trdn
Capn10
Mtif2
Junb
Wbp1
Unc119
Hist1h4c
B4galt6
Pnoc
Trappc1
Hp1bp3
Abcb7
BC031181
Olfr749
Grin3a
Tmem165
Cic
Olfr1449
Olfr1290
Ftmt
Mir686
Efcab3
Vcpip1
Dpcr1
Spata4
Zfp51
Rpl13a
Plekhg3
Eomes
Gm12902
Fam164b
Corin
Psmd12
Sfi1
Gm5978
Olfr1459
Gm10324
Gm5878
Nmt1
Gm14485
Copa
Chmp2b
4933402N03Rik
Ube2u
Vstm2b
Gm13909
Gm13909
0610007L01Rik
Tmem61
Mir130a
2210018M11Rik
Nup54
Rab7
Ranbp17
Rps8
Lsr
AW146020
Abcb1b
Psmc5
BC005624
Ppm1a
Tff2
SNORA63
Ppp3cc
Cpsf7
---
Arfgef1
Rela
Bok
Olfr806
Smad1
Cpsf7
Rps18
Gm12902
D130050E23Rik
Cic
Arhgap29
Vmn2r71
Polr3e
Ndufs2
Dnaja3
Pus3
Serpina11
Herpud1
Elane
Copg
Gm10748
Dlg1
Itch
Fam193a
Olfr1307
Rpl9
Fbp2
Gm10249
Satl1
SNORA4
Chst10
Cc2d1a
Tceal6
Mir143
Galnt4
Pcdhb5
Gm12110
Nub1
Tagln
Magea5
Snord58b
Atp1a4
1700128E19Rik
Aup1
Rtkn
Eif3h
Svop
Ak4
Gpr111
Hmmr
U6
Cic
Gm16699
Zfp182
Trim41
Jam3
Nrg2
Crot
BC031181
Xpo7
U1
Gm10209
Ptrf
Aup1
Hp1bp3
Mrpl50
Cox6b1
Olfr1006
Megf9
Pik3c2a
Dlg1
Plvap
Ythdf1
Huwe1
Rnf220
Psph
Stx17
Dscr3
Xpo7
Vmn2r34
U6
Npbwr1
Fat3
Grip1
1700011E24Rik
Ppp1r12b
Olfr907
Ppm1a
Nup98
Mir1929
Itch
Ppm1a
BC002059
Trappc4
SNORA32
Ddb1
Klra1
Ccl12
Crhr2
Slc10a4
Gpr25
Slc38a1
Defb10
Ppp1r15a
Fxyd3
Nufip1
Olfr1229
Itch
Shc2
Cdv3
Fryl
Rab12
Fam78a
SNORA2
Wars
Ndst2
Psma1
Cic
Arfgef1
U6
Anapc2
Gm10548
Hdac5
Vps45
Vmn1r223
Timm23
Snora5c
Tlr6
3110018I06Rik
Wnt10a
Olfr469
---
Gm7103
Cic
Slco6d1
Anapc1
Gbf1
Vars
Nxnl2
Mybpc1
A930038C07Rik
D6Wsu163e
Hck
Dact3
Tceal3
Gm15573
U1
Olfr663
Lrit1
Nup155
Gfpt1
Rps18
Defb30
SCARNA23
Higd1a
Fastkd2
Mcf2l
2510006D16Rik
Cdt1
Lix1
Sla
Mfsd6l
Faim
9230112D13Rik
Rad9
Btbd16
Cntln
Ifitm1
LOC100504157
Vmn1r101
Xkr9
Hdac5
Izumo2
Mir192
Zfp648
Rragc
Arfgef1
Gm10706
Ino80
Sirpb1b
Olfr762-ps1
Cacybp
Cdk2
Parp3
Rpl9
Klra9
Crhbp
U6
---
Gm10560
Krt36
Mboat1
Chad
Tmem208
Psmb10
Psma1
Dhrs1
Gm10567
Strada
Cct6b
Bat2l
Axin2
Olfr860
Rab14
Ghrh
Cdh8
Rpl38
Copa
Tmem9b
SNORD115
Gm3213
Sar1a
Rpl23
Gm13472
Olfr870
Rad51
Magea9-ps
Ddx24
Olfr128
U6
Alpk1
Ctsj
Olfr735
4921510H08Rik
Clcn6
Gm10564
Olfr1311
Tapbp
2810416G20Rik
Rpl26-ps5
Irf1
Mir686
Ltb4r1
EG665031
EG665031
Cd38
Daglb
Mtif2
Ppm1a
BC003267
Hp1bp3
Olfr800
Vars2
Fcho1
EG214403
Vdac2
Trbv29
4932416K20Rik
4933421E11Rik
Cygb
Top2a
Vkorc1l1
Mir686
Gapdh
Rab7
Tm2d1
Schip1
SNORA42
Gps2
U7
Il2ra
Hp1bp3
U2
Anapc1
4732456N10Rik
SNORD16
Huwe1
Hdac5
Ctbp1
Zdhhc14
U6
4930485B16Rik
Ssr3
Rdh19
U6
Adam26a
U7
Gm4938
H2-DMb2
Ikzf4
Copa
Trim15
Abhd16a
3230401D17Rik
Cmbl
G630090E17Rik
Atp2a2
U1
Olfr1234
Anapc1
Lpin2
Dlg1
Psg27
Ddb1
Mcm3ap
Ly6e
Gm9232
Gm13126
Nudt11
Gm7325
Gm13038
Myl7
Bard1
Gapdh
Larp4
Lpxn
Cript
Hnf1a
Ndufa6
Olfr1008
Psmc5
Wars
A530006G24Rik
U1
Myog
Ppm1a
U6
Gstk1
Metrnl
Cep97
Grinl1a
Gm10452
Ofd1
Ube2v1
Stk10
Rfk
Nphp4
Olfr32
Esco1
Gm12164
Fam199x
Gpr15
Tagap
9930013L23Rik
U6
Il10ra
9330101J02Rik
Fsd1l
Dsg1b
Slc43a1
Trib2
Taok3
Rnf152
Cyp27b1
Atxn7
Xpo7
Dhx15
Psap
2010107G23Rik
Ccdc23
Taf1d
Fen1
SNORA33
Tdrd12
Gm626
Atp6v0d1
Nlrc5
Ube2l6
Hdac5
Gm6625
Arl4d
U1
Gm10242
Ccnjl
Taar8c
U1
Cdh5
1700066B19Rik
Rb1
Gm13679
Coq9
Gm9846
Trpv3
Olfr781
Med30
Obox2
Obox2
Hspe1
Rab7
Gm16387
Braf
Dip2c
Mup-ps16
Madcam1
Dars2
Apobec2
E230008N13Rik
2810055F11Rik
AI314180
Olfr976
Gm5087
Hmcn1
Klraq1
Hp1bp3
Tbl3
Mrpl43
Plac8l1
Ctbp1
Cyp1a2
Olfr298
Olfr183
Hsd17b4
Hp1bp3
4930443G12Rik
Dnajc3
Dnajc3
Wrap53
Bcan
Obscn
U6
Gm13238
Tmem232
D630013G24Rik
Pus7
Copg
Igsf21
Rprml
Hk2
SNORA16
Sar1a
Abhd16a
Gm5919
Canx
Zkscan3
Gbf1
1700014N06Rik
Dear1
Qsox2
D3Ertd751e
Rps8
Rps8
Arl16
Rgs13
Gm10733
Anapc1
Ttll10
Zfp324
A130042E20Rik
H2-Q7
Tlr13
U1
Olfr1287
Dlg1
Cpxcr1
Ell
Sar1a
1700045I19Rik
Cyp4a31
Gm6420
Ankrd27
2410004A20Rik
Gje1
Xpo7
Hdac5
1700018C11Rik
Rpl5
5730522E02Rik
Ncaph2
Lsm12
1600014C23Rik
SNORD36
Pparg
Ddb1
Tmsb4x
Ubiad1
n-R5s170
Lmbrd2
4930550C14Rik
Canx
Wee1
Abcf2
Mmp1b
Grk6
Olfr859
Olfr132
Gm7820
Myh14
Nlrp4f
Pou2f1
U4
Canx
Amd1
Gm10517
Olfr816
Ube2v1
5330437I02Rik
Anapc1
Unc119b
U6
Naga
Foxl1
Dntt
4932430I15Rik
Mrpl42
AC154187.1
Mmp20
U6
Canx
Olfr1037
Ubac1
Arl14
Rab14
Fxyd5
D630023F18Rik
Vps4a
Gm13931
Pam
Gm10801
Canx
Gsx2
Klhl32
Mrpl43
Itch
U6
4930444G20Rik
Dlg1
Rpl26-ps5
Olfr1284
4921513D11Rik
Ext2
Psap
Chst13
Abhd16a
Rcor1
Inpp5f
Tbl3
Dip2b
Ikbke
Zfp429
Rab38
1500015L24Rik
Gm15514
Gm14335
H2-M3
Tor1b
Pcnp
Olfr474
Cic
Mir206
Arfgef1
Olfr1045
Olfr922
Gsdmc4
Rpl9
Gm8979
Uchl1
Gm5689
U6
Gbf1
Snora5c
Snora5c
Ssx2ip
Ltn1
Snora20
Dnalc1
Spata19
Olfr48
Edem2
Gramd1b
Syt1
2610528J11Rik
2310002J15Rik
U4
---
Gk2
Y_RNA
Trappc4
Mir375
Vmn1r29
2700049A03Rik
Ccdc25
Anapc1
Cox19
9530002K18Rik
Kcnma1
1700001O22Rik
Sec31a
Trdmt1
Rgsl1
Slc25a20
F7
Nbl1
1110051M20Rik
Elf4
U6
Sirt1
Gimap9
Ppil3
Olfr1231
Copa
Cic
Ccni
Psph
Paics
Fstl1
Bdkrb1
Snx32
Gm5571
Ankrd32
Plekhm3
Krt33a
Eef1a2
Anapc1
Mir693
Elf5
Olfr545
Olfr319
Slc24a1
Pfdn5
Vwa5b1
Paox
Gm12070
LOC100503696
Cox6b2
Olfr397
Vmn1r180
Rpusd4
Prom1
Zfp746
Olfr1102
Cope
Xpo7
Olfr378
Olfr669
Prssl1
Aasdhppt
Ociad1
Pias3
U1
Hmx1
Dlg1
Pmm2
Olfr1256
Kti12
Etnk1
Pcnp
Tmod3
1110008P14Rik
Plch2
Pabpn1
Hp1bp3
Dcaf5
Anapc1
4921506M07Rik
Gm10588
Gm6304
U7
Cklf
Gm15754
2010001E11Rik
C920016K16Rik
Pdc
Hp1bp3
Rfk
Olfr483
Gm15514
Sar1a
Atp6v0d1
Rims2
Acnat2
Lcorl
Lrrc3
Rragc
Vmn1r230
Fsip2
Aloxe3
Sulf2
Zbtb32
Neurod4
Rab7
Kctd4
Rfk
Agxt
Gapdh
Mir652
Mir670
---
Chek1
Anapc1
Slfn3
Tbxas1
Jund
Myo7b
Vmn1r158
Rsbn1
Kcnrg
Megf10
Kcnb2
Snap47
Nxt1
Fgf4
Gm9985
Ktn1
Fam179a
Mir465
Nhedc1
Ppm1a
Gpr108
Tbl3
Unc93a
2700060E02Rik
Cic
Mospd2
Sult1b1
Tnpo1
SNORA42
Mrpl43
Rbm42
Spem1
Copg
Esrrb
Nr4a3
Gm16497
Itga8
Eef2k
Cox18
Crisp4
Cdkn1a
Mctp2
---
Mbnl3
Fpr1
1810055G02Rik
Gm6031
Fryl
Olfr1164
AC175033.1
Azi2
Gm12009
Zfyve1
Hamp2
Mup21
Hmcn1
B230359F08Rik
Slc1a3
Rpl9
Igsf1
Nt5dc3
Pfdn5
U1
Il9r
Sycp2l
Riok2
n-R5s42
Gm14403
4930579G22Rik
Tmem129
Olfr1302
A130014H13Rik
Olfr1082
Gm266
Ankrd13c
Tomm5
Mup-ps14
Xirp2
Zfp597
Gm10925
Cnot6l
Col20a1
Gm11452
Secisbp2
Carm1
Nod2
Olfr1089
1700123K08Rik
Higd1a
Olfr1339
Unc13a
Mnx1
Gdf7
Rnasel
AC165092.1
Zfp850
Sh3gl1
Rps23
Olfr237-ps1
Mobkl2c
Gjc2
Tktl1
Gm16459
Nmt1
Ptpn22
Olfr96
Fryl
Rbx1
Zfp758
Tm2d3
Btrc
Isoc2b
Gpr149
Zfp167
Olfr1424
Vmn1r90
---
E130309D14Rik
Frem3
Bmp7
Amac1
Anapc1
n-R5s197
U2
Cnot1
U12
Slco4c1
Gm9969
2810405K02Rik
Ercc4
Mkl2
Bzrap1
Eif5
Cdr2
U7
Gm6912
Trim42
Polr2g
U1
Hdac5
Ppm1a
Erbb2ip
Tbl3
Sytl3
AI593442
Adamts15
Art4
Clec14a
Ctu1
Ap4m1
Pbrm1
Foxn2
Cyp2e1
---
Mrpl43
Arl2bp
Olfr832
B3galt4
---
Arfgef1
Oaf
Trerf1
Als2
Psma1
Hmgcl
Net1
Slc31a2
Minpp1
9130404H23Rik
Clec4d
Gm10012
Cpsf1
Heyl
Olfr467
Zfp616
Isca1
1700019D03Rik
D10Bwg1379e
Mrgprb2
Nedd8
Zfp120
Fam118a
Il2rg
Mup3
Lcn13
Obox1
Hdac5
Cmtm2a
Cic
Gnb1l
Gm10839
Nudcd3
Mtif2
Nfatc1
A430089I19Rik
A430089I19Rik
Trav7-6
Map3k8
Cdc5l
Cdc5l
Dcdc5
Vmn1r236
Rpl38
Gm10778
Fbp1
Cdc5l
Cdc5l
Gm4925
Slc28a3
Gbf1
mt-Ta
4930544M13Rik
Ankrd17
1500012F01Rik
Olfr1484
Gm13753
2810055G20Rik
Rarg
Rtel1
Rhoh
Gm9932
Tada2a
Olfr330
U6
Gm17430
Copa
Anapc1
Olfr837
Txndc12
n-R5s69
Rps8
Nradd
Tal1
Tmem68
Ucma
Nrap
A230051N06Rik
Nxf7
Ip6k2
Olfr1186
Sar1a
Kmo
Fam167b
Gabbr2
6330545A04Rik
1700016H13Rik
Anapc1
Gdap10
E230008N13Rik
Ugt3a1
Stard7
C730037M02Rik
Psmb5
Kdm5d
Gm10739
Aup1
AC122359.1
Psma1
Tdpoz5
Tdpoz5
Pbld
Pla2g4d
Capn13
Cntnap2
Spred1
Vapa
Tfdp1
Plg
Eif5
Gm4871
Olfr883
4930430F08Rik
Zfp646
Fbxo30
U7
2410075B13Rik
Snrnp27
Copa
Hrsp12
Gpsm2
U6
Aox3l1
Haus5
Efna1
Rassf2
Mlh1
Olfr57
Sec11c
SNORD113
Zfp735
E030010N08Rik
Dph1
Nat15
Rab18
Cxcl13
Slc12a6
Gm5965
Klhdc10
Gm6194
Olfr1295
Ppp6r3
Gm11810
Cltc
Mir1-1
Tm7sf4
Rpl10
Trpc4ap
Mb
Olfr963
Taf12
Qprt
Cox18
Vps52
Hmcn1
Fbn1
Dnahc14
Xpo7
Anapc1
Snrnp27
Olfr1426
Poteg
Hdac5
Cic
4932443G14
Gm9875
Gm12618
Kif16b
Eif5
Cmtm3
Tinag
Tdrkh
1700021K19Rik
Gm4996
BC053393
Canx
Msh5
Cnnm4
Ankrd13a
Trappc2
Six2
Dsp
Gsbs
Copa
BC053749
S100z
Mboat4
Lgr4
Olfr844
Lsm6
Sec22a
Pomp
Cdc73
Cog3
Meaf6
Olfr1138
Fabp1
Ogfrl1
SCARNA23
Gm13668
Nfatc4
Zar1
Gpr55
Sarm1
9330121J05Rik
Olfr513
Cfh
Cyb5r4
Zswim7
Morf4l1
Snora21
A830093I24Rik
Sparc
Trappc2
Gm10428
Steap2
Suclg1
Rnmtl1
Rnft2
Rpl7a-ps9
Pfn1
2210408I21Rik
Rragc
Lrriq3
Senp7
AC103388.1
Mtif2
Gsdmd
Cyp2b19
Eri2
U6
Btbd9
Olfr769
Dhrs1
Gm16478
Tnfrsf26
Cdh23
Pla2g15
Iapp
Dyrk2
Limch1
Copg
Gpr97
Nfkbia
Mto1
Kcnk5
Olfr119
Cacng6
Gm9987
5830473C10Rik
1700010D01Rik
Gm7847
Snrnp27
Ugcg
Haus2
Bcr
Cnbd1
U6
Ctage5
Fam71a
Slc48a1
Glcci1
Rit1
Zfp280c
Tmem91
4930403L05Rik
2900064A13Rik
Hdac5
D330045A20Rik
Olfr782
Olfr782
3110043O21Rik
U2
Arpc1b
Xpo7
Rab28
Msgn1
Setd8
6030419C18Rik
Uso1
Dlg1
Atg4d
Vmn1r231
Spink7
4930412F15Rik
---
Xpo7
Rilp
Ctla4
Olfr1413
U6
Cd3g
Psg-ps1
Gpr116
Psmc6
---
Dlg1
Zfp114
Spo11
Gm10433
Mtif2
Qrfpr
Fam108a
Zfp2
Mul1
Hist2h3c2-ps
Rab14
2510006D16Rik
U6
SNORD113
C4a
Mybbp1a
U6
Gm5129
4930451E10Rik
9330175E14Rik
Myl12b
Atp5sl
Gm4775
Rgs16
Nav3
Scn2a1
Cxcl14
Pdzd9
Copa
SNORD60
Ammecr1
Mtpap
Sec11a
Cysltr1
Stil
Mcts2
Anapc1
Tcea1
Slc25a2
Psph
Tas2r124
Rab14
Clpb
Igsf9
Syp
Wdr5
Gtf2h4
Mtap4
Klhl6
Scarb2
2310042E22Rik
AU019823
Tmem211
Mstn
Apoa1bp
Gm12902
Tcl1
Atp6ap1l
2810032G03Rik
4921515J06Rik
Tmem156
Nmt1
Glt1d1
Psph
Hs3st4
Ccdc111
U6
A530040E14Rik
5S_rRNA
Gm1862
Dbr1
Elp4
Tmco4
Neil3
Nmt1
Col6a3
Nmt1
Gm13668
BC060267
Papln
Prp2
Copg
Olfr648
Zfyve19
Atp6v0d1
Rnf41
2410127L17Rik
Gm6754
Ptpro
Zfp668
Zfp202
D2hgdh
Vmn1r82
Prss54
Olfr685
---
Six3os1
Capn7
2200002K05Rik
Dlg1
1110008J03Rik
Hmgb1
Nsun4
Kif7
Olfr1157
1110037F02Rik
Tradd
Ttc17
Fshb
Ihh
SNORA14
Apof
Hpse2
Cyp3a16
Igk-V1
Gm11895
Ube2g1
Gbf1
Rab14
Jrk
Sacs
Ccdc19
Brd3
Arfgef1
Ube2nl
Zfp524
Trap1a
Zdhhc18
Cd163
Rps26
Sema4a
Rab14
Exoc3l
Abhd16a
Hnrnpul2
Dnahc7b
Galntl4
Pcdhb20
Gm1568
Myoz1
Tomm5
Dhrs13
1810037I17Rik
Mageb5
H2-T22
Bves
Zfpl1
3300002A11Rik
U6
Ypel5
Ywhah
Olfr127
BC032203
Foxred2
Dnajc13
Pitx1
Prdm1
Atp2b3
Cep63
Anapc4
Alpk2
Rpl27a
1810008A18Rik
Bco2
Igf2bp1
Gm4794
Gm10136
Mrpl43
AC163389.1
Kctd5
Cyp2c54
Kif5c
Vmn1r14
2810030E01Rik
Cox18
Rundc1
Anapc2
Gm9816
SCARNA23
Dennd1b
Cenpl
Gapdh
Fndc5
Gadl1
Anapc1
Dennd4a
Capza1
Snrnp27
Stt3b
AC122359.1
Snord49a
Tax1bp1
Gm11567
Hp1bp3
Rps18
Phospho1
Cdv3
U6
U1
Gm13961
Kdm4d
U6
Rnpepl1
Usp21
Abp1
Ndufa5
Pdk3
Tada1
Ceacam20
Nck1
Gm10216
Lrit2
U6
Gm9999
Zfp428
Ovgp1
Psma1
Gm8237
0610009B14Rik
Cic
Zfp503
Mecp2
Trim68
Fcer1g
Huwe1
Morc2a
Pfdn5
---
Igsf5
Poc1a
Mrpl27
Anapc1
Fryl
Ropn1l
Tlr12
Gm12501
Exoc1
Dcaf17
Hdac5
Canx
Tomm5
Anapc2
Zfp36
Psap
Taf6
EG665031
Adrb3
Cic
Siglec15
Rnf220
Etv4
Dhh
Vrk3
Tgfb3
Olfr1065
Lrrc68
Olfr814
Nup210l
Gm5887
Olfr732
Gbf1
U6
Btg3
9230009I02Rik
Gapdh
---
Akr1c19
Coq2
Mllt6
B330016D10Rik
Hdac5
Zbtb7c
Tnfrsf23
Cldn18
Gm4968
Hdac5
Zkscan3
Slc26a7
Dscr3
Abhd16a
Olfr1419
Ccdc28a
Zfp647
Rps28
Arid4b
Phtf2
Aox1
Rps27
Gm10540
U6
Icosl
Rps18
Olfr815
Ighv1-72
SNORD50
SNORD50
5930412G12Rik
Krtap16-5
Trmt6
2900010J23Rik
C530028O21Rik
Olfr512
Lias
Dnajc13
Tmem11
U2
Zfp273
Nr4a1
Rgs18
BC049762
Rap2a
Apoa1bp
Fam105b
Dusp8
Gm597
Fam176a
Cic
U7
Far1
Ppm1a
Olfr730
Abcd1
Slc39a13
Ankrd58
Grk5
E130309D02Rik
Pla2r1
Ppfia2
Tmtc4
Wdr78
Copg
Mkrn2
Psma1
Kcnip4
Gm15495
n-R5s37
SNORA9
4930449A18Rik
Itga1
Heatr5b
Abhd5
SNORD50
Mecom
Ssr3
Rgs17
Cyp17a1
Tbl3
Ubr5
Klk4
Vmn1r229
Rnf220
9430025M13Rik
Pglyrp1
Foxg1
Xrcc5
Itpripl2
Ndufs1
Psma1
1700029J07Rik
Pinx1
Gm5326
Psph
Gm13531
Polr1e
Hephl1
Cnga4
Xpo7
Olfr960
Haus5
Ccdc97
Il22ra1
Tbx3
1700074P13Rik
Derl1
Ddx24
Hagh
Lhx6
Sspn
Rps8
Xpo7
Ctdspl2
Rbm15
Msc
Snord47
Hbxip
Vmn1r19
Retnlb
Clic3
Ipo11
Hmcn1
Fat3
Ldoc1
Mrto4
Trmt2b
Gm4980
Cyp2d40
Olfr1269
E430029J22Rik
Krtap8-2
Fam108a
Derl1
P2rx7
Txndc12
Cpa5
LOC100502704
Gal3st2
Sc5d
U4
Ifna14
Olfr520
Ccnb2
Prps1l1
Olfr156
Gm9846
Zbtb44
Copa
Hp1bp3
Btbd19
Tdgf1
Tns1
Olfr792
Anapc1
Rpl17
Adprh
Oip5
Bcl9
Cyr61
n-R5s94
Gripap1
Tlr1
Rpl10
Klhdc3
U6
Gm7973
SNORA19
Cic
Ccdc58
Tepp
Fam46a
Elmo3
Nhp2l1
Kcne3
Npas1
Nfkbiz
Plekhg5
E230001N04Rik
Nup93
---
4930548H24Rik
Nkx2-2
Snapin
Olfr1467
Snord58b
Dlg1
Msh6
Commd10
U7
Zfp689
Rbm42
Tsen2
Ces3a
Magohb
3110001D03Rik
Anapc1
Psmc5
Ggnbp2
Anapc11
Arfgef1
Depdc6
Commd7
Anapc1
U4
Asb2
Myc
Rab10
Kif22
1700007K09Rik
U6
Dppa3
Fut10
Zkscan3
Btnl5
Mir19b-2
Pamr1
Huwe1
Omt2a
Fam164a
Ccdc47
Med18
Pask
---
Lama2
U4
Olfr1025-ps1
Dlg1
Hdac5
Fam109a
Atg5
Gm3086
Gm14492
Neurog2
Ppm1a
Gm4997
Rpl28
Olfr654
Xylt1
Nhlh2
Mtif2
4931423N10Rik
Olfr295
Gpd2
Tcfap2d
Olfr336-ps1
Polr2f
U6
Clstn3
Ahi1
Slamf7
Msmp
Xpo7
Anapc2
U4
Usmg5
Gm5698
Ddx20
1700093J21Rik
Eif5
Impdh2
Mrpl14
Gm97
Gm4701
Abhd16a
Patz1
U1
Rab31
Itch
SNORA62
Ampd2
Pnn
Hs3st2
Eif1
Dhrs7c
Grap2
Syn3
Vmn2r22
Dydc1
Ergic3
Olfr46
Zfp707
Gm10324
4933430I17Rik
U7
Canx
Vmn2r56
Rbm25
Vav3
Mapksp1
Gm3893
Rad51l3
Cyp2a5
Dcun1d1
6530409C15Rik
4933430H15Rik
Dcaf11
Snx10
Iqcd
Gm3893
Gm3893
Mrps36
Acsbg1
Vmn2r51
Olfr901
Gm5523
Aup1
Tcte3
Gpr65
Ppp1r14a
Psenen
Gm628
Nr2c1
Neurod1
Anapc1
Rragc
Sema3a
Ptk7
Stk11ip
Mrps7
Kif14
Ebf1
Ighmbp2
Gm14420
Cdhr1
Olfr812
Olfr1184
Galnt6
Gm10324
Hmbox1
Copg
8030423J24Rik
Ap3b2
Gbf1
1700113H08Rik
Ndufb7
SNORA32
5730460C07Rik
Ankrd12
Ankrd17
Rrp1
Ftcd
Rnf220
Sox15
Trappc4
Emilin3
Olfml2a
Cd300lb
Pgm2l1
Gm15573
Hexdc
Fam54a
Psph
Olfr1506
Olfr1506
Rpn1
Stx7
Rhbdl1
Olfr919
Socs6
U6
Spr
Tmprss11e
Ube2g1
n-R5s25
Copa
Gm9953
Tmem129
Rpl10
Crnn
Gins1
G3bp2
Cdh23
Timm22
Mir24-2
Hdac5
Gm14661
Gm10064
Tmem67
H2afx
Acr
Sra1
n-R5s93
Olfr720
Tcfap2e
Abhd16a
Huwe1
mt-Rnr1
Rpl38
Xrn1
Pthlh
Slc30a8
Copa
E2f3
Plekhj1
Hdac5
Sfxn1
Gm10265
Gm15653
U2
Gfm1
Rpl7l1-ps1
Hdac5
Zfp608
Manf
Serpinb9b
1810012P15Rik
Vmn1r219
Tmprss5
Mterfd1
Ddb1
Rragc
Hp1bp3
Gm8505
Cic
Copa
Zbtb26
Arfgef1
Rnf220
Copa
Morn1
Commd6
Lgr6
Clec18a
Cspp1
Vmn1r74
Rpl23
Golga2
Gm9524
4930432K09Rik
Hsf2bp
Gm9816
Dbnl
Gm5150
Dnahc8
Wbp4
Hps6
Mrgprb8
Cdc20b
Mir484
Chrdl1
Olfr746
Dok1
Itch
Pabpn1
Gas5
Arfgef1
Vmn1r-ps34
Olfr1273-ps
Psmd14
Cdc23
Selk
Pfdn5
Ufsp1
Gm9750
Prdm16
Ndufb4
SNORA70
Lphn1
Smarcal1
Kcna3
Olfr584
Zfp362
Guca1a
Ltn1
Derl1
Lrrc3b
Asb11
Fat3
Gemin8
Dscr3
Gtf2h5
Tmem225
Zkscan3
Trdn
Mxra7
Arfgef1
Cfl1
Cib3
Olfr206
Arhgap18
Rfpl3s
Fam38b
9130011J15Rik
Tmem165
U1
Itch
Rlim
Olfr6
1810043G02Rik
Rad52
Olfr910
Nxt2
U6
Slc25a45
Mcm9
U4
G6pd2
Gm8325
Stag1
Ccbp2
Gbf1
Ino80e
Usp47
Tpm4
1810063B05Rik
Olfr1160
Sri
U7
Vmn2r52
Esx1
Cds1
Mamstr
Hdac5
Ept1
Dsel
Pate2
Zdhhc2
Tmcc3
Gm10291
Vmn2r19
Vmn2r19
Tigd4
Zranb1
Ptges3
Gm15730
Znrf3
2410080I02Rik
Gm12416
Sis
Dullard
Vwde
Coil
U2
Lif
1110012D08Rik
Eif3a
Rps18
Atp6ap2
Sprr2b
Nat15
1700009N14Rik
Fdxr
Eed
Rc3h2
U6
U6
SNORA51
Olfr1062
Copa
Snora21
4930524L23Rik
Per3
Gm12902
Lpar1
Rab14
D130040H23Rik
Gm5574
SNORA70
Nmt1
Csf3
Mrpl52
Ormdl2
Tuba3a
Hdac5
Gm8087
Rilpl1
Repin1
Fat3
Hp1bp3
Engase
Kcnj10
Fam47a-ps
Anapc1
Batf3
Atp11b
Gm10058
Dscr3
Olfr1355
Olfr761
Rad17
Limk2
Ppp1r1c
U1
Rogdi
Zfp804a
Rbbp6
CT025619.1
Psenen
Xpo7
Gbf1
S1pr3
U6
U6
Aqr
Dlg1
Nhlrc3
Gm8666
Rab14
Olfr1471
8430427H17Rik
Ccdc13
Klra6
Olfr559
Olfr47
Gm6689
Abhd16a
U6
Setx
Olfml3
Gbf1
Olfr418-ps1
SNORA46
Ddb2
Golm1
Ptchd1
Lsm5
C77370
AC157912.1
Wdr62
Plcd3
Cul4a
Ssr3
U1
Pabpn1
Tmem165
Zfp319
Vmn1r32
Srp54c
Rabl2
Arcn1
Ube2v1
Nkg7
Paqr9
Ppp3cb
SNORA61
BC065397
Fgf11
Ctns
Ppie
Ptprn
Arhgef5
Ccdc88b
Zfp280d
Olfr831-ps1
Ttyh2
V1rd19
4930408F14Rik
Dgkg
U6
Tada3
SNORA71
Olfr1418
Sft2d1
Olfr652
Gm16710
E130304F04Rik
Acap3
Vmn2r26
U46068
Bloc1s2
AI317395
Mpp1
Gm4983
Phf20
Olfr1221
Negr1
Anapc2
Fmnl1
Krt6a
Gbf1
Gamt
Eef1g
Psma1
Derl1
Olfr10
Gbf1
Btg3
Fnip1
Gm4971
Tcam1
Olfr69
---
2900060B14Rik
Rragc
2210020M01Rik
Rnaseh2b
Npb
Rpl38
Sp140
Trove2
Tab2
Gm5970
SNORA33
Rnf220
Lypd1
Apob48r
9430016H08Rik
Zfp60
Plcxd3
Gm12727
Cebpb
Golm1
1700039E15Rik
Cdc45
Gm11472
Cdh18
Rpl31
Myl6
Vmn2r43
Ifngr1
Vmn1r8
Spatc1
9030418K01Rik
Tnni3k
E230008N13Rik
Vmn1r210
Sec16a
Il31
Cyp19a1
Tas2r114
Ptpmt1
U1
Csnk2a1-ps
Fam164c
Prdx6-ps1
Rab14
Pold4
Itch
Jph4
Tcl1b2
Gm8761
Psenen
Dgat2l6
Oog3
Dagla
4930430J20Rik
Sly
Rragc
Olfr20
Wars
U6
